# Supplementary material for: sPAGM: inferring subpathway activity by integrating gene and miRNA expression-robust functional signature identification for melanoma prognoses
Source: Sci Rep. 2017 Nov 10;7:15322. doi: 10.1038/s41598-017-15631-y (PMC5681640; doi:10.1038/s41598-017-15631-y)
Supplement: Supplementary file 2 — Dataset 1 [file 41598_2017_15631_MOESM2_ESM.xls]

## Sheet: Dataset1
Dataset 1. The detailed results of subpathway rank in the training set
Count	subpathwayID	Gene and miRNA component	Entire pathway Name
1000	path:04141_8	10427;10483;10484;10802;9632;9871;22872;25956;6396;51128;56681;10113;hsa-miR-155-5p;hsa-miR-30a-5p;hsa-let-7b-5p;hsa-miR-193b-3p;hsa-miR-16-5p;hsa-miR-605-5p	Protein processing in endoplasmic reticulum
1000	path:04920_8	9021;126129;1374;1375;2180;2181;2182;23205;23305;51703;81616;51422;53632;5562;5563;5564;5565;5571;5465;51094;79602;3953;6774;3717;hsa-miR-155-5p;hsa-miR-370-3p;hsa-miR-16-5p;hsa-let-7b-5p;hsa-miR-34a-5p;hsa-miR-30a-5p;hsa-miR-122-5p;hsa-miR-1;hsa-miR-22-3p;hsa-miR-10b-5p;hsa-miR-519d-3p;hsa-miR-21-5p;hsa-miR-141-3p;hsa-miR-375;hsa-miR-124-3p;hsa-miR-20b-5p;hsa-miR-337-3p;hsa-miR-135a-5p	Adipocytokine signaling pathway
1000	path:05140_5	3458;3716;3717;6772;5777;3459;3460;hsa-miR-15a-5p;hsa-miR-15b-5p;hsa-miR-16-5p;hsa-miR-29b-3p;hsa-miR-409-3p;hsa-miR-17-5p;hsa-miR-375;hsa-miR-135a-5p;hsa-miR-145-5p;hsa-let-7c-3p;hsa-let-7c-5p;hsa-miR-34a-5p;hsa-miR-155-5p	Leishmaniasis
1000	path:05140_8	3716;3717;6772;5777;5594;5595;3459;3460;hsa-miR-17-5p;hsa-miR-375;hsa-miR-135a-5p;hsa-miR-145-5p;hsa-let-7c-3p;hsa-let-7c-5p;hsa-miR-34a-5p;hsa-miR-28-5p;hsa-miR-30a-5p;hsa-miR-320a;hsa-miR-199a-3p;hsa-miR-335-5p;hsa-miR-483-5p;hsa-miR-155-5p	Leishmaniasis
1000	path:05140_9	3716;3717;5777;5594;5595;2002;3725;hsa-miR-17-5p;hsa-miR-375;hsa-miR-135a-5p;hsa-miR-28-5p;hsa-miR-30a-5p;hsa-miR-320a;hsa-miR-199a-3p;hsa-miR-335-5p;hsa-miR-483-5p;hsa-miR-155-5p	Leishmaniasis
1000	path:05145_11	3716;3717;6772;4261;8651;3459;3460;hsa-miR-17-5p;hsa-miR-375;hsa-miR-135a-5p;hsa-miR-145-5p;hsa-let-7c-3p;hsa-let-7c-5p;hsa-miR-34a-5p;hsa-miR-155-5p	Toxoplasmosis
1000	path:05145_17	3716;3717;6772;8651;3458;3459;3460;hsa-miR-17-5p;hsa-miR-375;hsa-miR-135a-5p;hsa-miR-145-5p;hsa-let-7c-3p;hsa-let-7c-5p;hsa-miR-34a-5p;hsa-miR-15a-5p;hsa-miR-15b-5p;hsa-miR-16-5p;hsa-miR-29b-3p;hsa-miR-409-3p;hsa-miR-155-5p	Toxoplasmosis
1000	path:05152_10	815;816;817;818;6772;3716;3717;3460;4261;4843;hsa-miR-1;hsa-miR-219a-5p;hsa-miR-16-5p;hsa-miR-145-5p;hsa-let-7c-3p;hsa-let-7c-5p;hsa-miR-34a-5p;hsa-miR-17-5p;hsa-miR-375;hsa-miR-135a-5p;hsa-miR-26a-5p	Tuberculosis
1000	path:05162_7	3454;3455;3716;7297;6772;6773;10379;3459;3460;3717;3559;3560;3561;6774;6776;6777;10399;hsa-miR-17-5p;hsa-miR-145-5p;hsa-let-7c-3p;hsa-let-7c-5p;hsa-miR-34a-5p;hsa-miR-155-5p;hsa-miR-375;hsa-miR-135a-5p;hsa-miR-21-5p;hsa-miR-20b-5p;hsa-miR-337-3p;hsa-miR-222-3p;hsa-miR-124-3p	Measles
1000	path:05162_8	3454;3455;3716;6772;6773;3458;3459;3460;3717;3559;3560;3561;6774;6776;6777;hsa-miR-17-5p;hsa-miR-145-5p;hsa-let-7c-3p;hsa-let-7c-5p;hsa-miR-34a-5p;hsa-miR-15a-5p;hsa-miR-15b-5p;hsa-miR-16-5p;hsa-miR-29b-3p;hsa-miR-409-3p;hsa-miR-155-5p;hsa-miR-375;hsa-miR-135a-5p;hsa-miR-21-5p;hsa-miR-20b-5p;hsa-miR-337-3p;hsa-miR-222-3p	Measles
1000	path:05164_17	3454;3455;3716;7297;6772;6773;10379;4261;9021;3459;3460;3717;hsa-miR-17-5p;hsa-miR-145-5p;hsa-let-7c-3p;hsa-let-7c-5p;hsa-miR-34a-5p;hsa-miR-155-5p;hsa-miR-375;hsa-miR-135a-5p	Influenza A
1000	path:05164_29	3454;3455;3716;6772;6773;9021;3458;3459;3460;3717;hsa-miR-17-5p;hsa-miR-145-5p;hsa-let-7c-3p;hsa-let-7c-5p;hsa-miR-34a-5p;hsa-miR-15a-5p;hsa-miR-15b-5p;hsa-miR-16-5p;hsa-miR-29b-3p;hsa-miR-409-3p;hsa-miR-155-5p;hsa-miR-375;hsa-miR-135a-5p	Influenza A
1000	path:05168_18	3454;3455;3459;3460;3716;7297;6772;6773;10379;3717;9021;hsa-miR-155-5p;hsa-miR-17-5p;hsa-miR-145-5p;hsa-let-7c-3p;hsa-let-7c-5p;hsa-miR-34a-5p;hsa-miR-375;hsa-miR-135a-5p	Herpes simplex infection
1000	path:05168_19	3454;3455;3459;3460;3716;6772;6773;3717;3458;9021;hsa-miR-155-5p;hsa-miR-17-5p;hsa-miR-145-5p;hsa-let-7c-3p;hsa-let-7c-5p;hsa-miR-34a-5p;hsa-miR-375;hsa-miR-135a-5p;hsa-miR-15a-5p;hsa-miR-15b-5p;hsa-miR-16-5p;hsa-miR-29b-3p;hsa-miR-409-3p	Herpes simplex infection
1000	path:05222_3	3688;3655;3673;3674;3675;3685;10000;207;208;5728;23533;5290;5291;5293;5294;5295;5296;8503;5747;hsa-miR-9-3p;hsa-miR-124-3p;hsa-miR-375;hsa-miR-183-5p;hsa-miR-30a-5p;hsa-miR-16-5p;hsa-miR-1;hsa-miR-122-5p;hsa-miR-15a-5p;hsa-miR-519d-3p;hsa-miR-302b-3p;hsa-miR-451a;hsa-miR-302d-3p;hsa-miR-143-3p;hsa-miR-149-3p;hsa-miR-302a-3p;hsa-miR-125b-5p;hsa-miR-302c-3p;hsa-miR-185-5p;hsa-miR-184;hsa-miR-708-5p…	Small cell lung cancer
999	path:00240_5	139596;151531;7378;1806;1807;51733;4860;1890;hsa-miR-1;hsa-miR-133a-3p;hsa-miR-16-5p	Pyrimidine metabolism
999	path:04630_1	10251;10252;10253;81848;161742;200734;598;595;894;896;4609;6654;6655;2885;5781;6772;6773;6774;6775;6776;6777;6778;hsa-miR-21-5p;hsa-miR-27a-3p;hsa-miR-126-3p;hsa-miR-491-5p;hsa-let-7g-5p;hsa-let-7c-3p;hsa-miR-133a-3p;hsa-miR-30a-5p;hsa-miR-122-5p;hsa-let-7c-5p;hsa-miR-20a-5p;hsa-miR-449a;hsa-miR-193b-3p;hsa-miR-195-5p;hsa-let-7b-5p;hsa-miR-34a-5p;hsa-miR-17-5p;hsa-miR-503-5p;hsa-miR-15b-5p;hsa-mi…	Jak-STAT signaling pathway
998	path:04620_9	3456;3665;6373;3627;942;958;29110;9641;6772;3661;941;4283;3454;3455;hsa-miR-34a-5p;hsa-miR-26a-5p;hsa-let-7b-5p;hsa-miR-145-5p;hsa-miR-486-5p;hsa-miR-224-5p;hsa-miR-221-3p;hsa-miR-200c-3p;hsa-let-7c-3p;hsa-let-7c-5p	Toll-like receptor signaling pathway
998	path:05161_14	6774;3716;6772;6773;6775;6776;6777;6778;6714;3454;4615;hsa-miR-155-5p;hsa-miR-21-5p;hsa-miR-20b-5p;hsa-miR-337-3p;hsa-miR-17-5p;hsa-miR-145-5p;hsa-let-7c-3p;hsa-let-7c-5p;hsa-miR-34a-5p;hsa-miR-222-3p;hsa-miR-205-5p;hsa-miR-23b-3p;hsa-miR-33a-5p;hsa-miR-203a	Hepatitis B
996	path:05145_12	6774;3586;3587;3588;3716;7297;hsa-miR-155-5p;hsa-miR-21-5p;hsa-miR-20b-5p;hsa-miR-337-3p;hsa-miR-106a-5p;hsa-miR-17-5p	Toxoplasmosis
996	path:05152_12	815;816;817;818;6772;3716;3717;5993;5994;8625;1385;4800;4801;4802;1051;1054;4261;4790;5970;4843;hsa-miR-1;hsa-miR-219a-5p;hsa-miR-16-5p;hsa-miR-145-5p;hsa-let-7c-3p;hsa-let-7c-5p;hsa-miR-34a-5p;hsa-miR-17-5p;hsa-miR-375;hsa-miR-135a-5p;hsa-miR-200b-3p;hsa-miR-34b-5p;hsa-miR-203a;hsa-miR-103a-3p;hsa-miR-182-5p;hsa-miR-485-3p;hsa-miR-33a-5p;hsa-miR-155-5p;hsa-miR-146a-5p;hsa-miR-9-5p;hsa-let-7a-5p;…	Tuberculosis
996	path:05164_15	3454;3455;3456;3716;7297;91543;hsa-miR-34a-5p;hsa-miR-26a-5p;hsa-let-7b-5p;hsa-miR-145-5p;hsa-miR-17-5p	Influenza A
996	path:05169_21	3586;3587;3588;3716;7297;6774;hsa-miR-106a-5p;hsa-miR-17-5p;hsa-miR-155-5p;hsa-miR-21-5p;hsa-miR-20b-5p;hsa-miR-337-3p	Epstein-Barr virus infection
995	path:03013_10	23165;23511;9688;hsa-miR-218-5p	RNA transport
995	path:05161_13	5594;5595;6774;3716;6772;6773;6775;6776;6777;6778;2185;6714;2885;hsa-miR-28-5p;hsa-miR-30a-5p;hsa-miR-320a;hsa-miR-199a-3p;hsa-miR-335-5p;hsa-miR-483-5p;hsa-miR-155-5p;hsa-miR-21-5p;hsa-miR-20b-5p;hsa-miR-337-3p;hsa-miR-17-5p;hsa-miR-145-5p;hsa-let-7c-3p;hsa-let-7c-5p;hsa-miR-34a-5p;hsa-miR-222-3p;hsa-miR-23b-3p;hsa-miR-205-5p;hsa-miR-33a-5p	Hepatitis B
995	path:05164_16	23586;3454;3455;3716;7297;6772;6773;9021;3459;3460;hsa-miR-17-5p;hsa-miR-145-5p;hsa-let-7c-3p;hsa-let-7c-5p;hsa-miR-34a-5p;hsa-miR-155-5p	Influenza A
993	path:04066_9	112398;112399;54583;2475;1536;27035;50508;5335;5336;5578;5579;5582;hsa-miR-122-5p;hsa-miR-20a-5p;hsa-miR-99a-5p;hsa-miR-144-3p;hsa-miR-16-5p;hsa-miR-100-5p;hsa-miR-99b-5p;hsa-miR-34a-5p	HIF-1 signaling pathway
988	path:05164_26	3454;3455;3456;2224;91543;hsa-miR-34a-5p;hsa-miR-26a-5p;hsa-let-7b-5p;hsa-miR-145-5p	Influenza A
987	path:04151_19	7097;7099;5879;hsa-miR-19b-3p;hsa-miR-105-5p;hsa-miR-19a-3p;hsa-miR-146a-5p;hsa-let-7c-5p;hsa-let-7i-5p;hsa-let-7c-3p;hsa-miR-194-5p;hsa-miR-122-5p;hsa-miR-142-3p;hsa-miR-155-5p	PI3K-Akt signaling pathway
986	path:04060_5	3588;3587;50616;3586;hsa-miR-106a-5p	Cytokine-cytokine receptor interaction
984	path:04514_19	80380;29126;5133;hsa-miR-513a-5p	Cell adhesion molecules (CAMs)
983	path:04660_8	1326;10000;207;208;5163;23533;5290;5291;5293;5294;5295;5296;8503;940;29851;2932;hsa-miR-375;hsa-miR-370-3p;hsa-miR-122-5p;hsa-miR-15a-5p;hsa-miR-16-5p;hsa-miR-519d-3p;hsa-miR-302b-3p;hsa-miR-451a;hsa-miR-302d-3p;hsa-miR-143-3p;hsa-miR-149-3p;hsa-miR-302a-3p;hsa-miR-125b-5p;hsa-miR-302c-3p;hsa-miR-185-5p;hsa-miR-184;hsa-miR-708-5p;hsa-miR-21-5p;hsa-miR-155-5p;hsa-let-7b-5p;hsa-miR-148b-3p;hsa-miR-…	T cell receptor signaling pathway
980	path:04660_5	9020;1326;10000;207;208;5163;23533;5290;5291;5293;5294;5295;5296;8503;2932;hsa-miR-155-5p;hsa-miR-375;hsa-miR-370-3p;hsa-miR-122-5p;hsa-miR-15a-5p;hsa-miR-16-5p;hsa-miR-519d-3p;hsa-miR-302b-3p;hsa-miR-451a;hsa-miR-302d-3p;hsa-miR-143-3p;hsa-miR-149-3p;hsa-miR-302a-3p;hsa-miR-125b-5p;hsa-miR-302c-3p;hsa-miR-185-5p;hsa-miR-184;hsa-miR-708-5p;hsa-miR-21-5p;hsa-let-7b-5p;hsa-miR-148b-3p;hsa-miR-30a-5…	T cell receptor signaling pathway
980	path:04660_6	10000;207;208;5163;2885;23533;5290;5291;5293;5294;5295;5296;8503;940;29851;hsa-miR-122-5p;hsa-miR-15a-5p;hsa-miR-16-5p;hsa-miR-519d-3p;hsa-miR-302b-3p;hsa-miR-451a;hsa-miR-302d-3p;hsa-miR-143-3p;hsa-miR-149-3p;hsa-miR-302a-3p;hsa-miR-125b-5p;hsa-miR-302c-3p;hsa-miR-185-5p;hsa-miR-184;hsa-miR-708-5p;hsa-miR-21-5p;hsa-miR-375;hsa-miR-155-5p;hsa-let-7b-5p;hsa-miR-148b-3p;hsa-miR-30a-5p;hsa-miR-29a-3…	T cell receptor signaling pathway
978	path:00970_2	4141;92935;123263;hsa-miR-16-5p;hsa-let-7b-5p;hsa-miR-155-5p;hsa-miR-1	Aminoacyl-tRNA biosynthesis
978	path:04380_1	1436;1435;2534;3932;23533;5290;5291;5293;5294;5295;5296;8503;10000;207;208;2885;hsa-miR-130a-3p;hsa-miR-148b-3p;hsa-miR-130b-3p;hsa-miR-30a-5p;hsa-miR-29a-3p;hsa-miR-376a-3p;hsa-miR-126-3p;hsa-miR-133a-3p;hsa-miR-30c-5p;hsa-miR-122-5p;hsa-miR-15a-5p;hsa-miR-16-5p;hsa-miR-519d-3p;hsa-miR-302b-3p;hsa-miR-451a;hsa-miR-302d-3p;hsa-miR-143-3p;hsa-miR-149-3p;hsa-miR-302a-3p;hsa-miR-125b-5p;hsa-miR-302c…	Osteoclast differentiation
978	path:05161_23	842;836;10000;207;208;572;841;843;hsa-miR-133a-3p;hsa-let-7a-5p;hsa-miR-138-5p;hsa-miR-375;hsa-miR-30d-5p;hsa-miR-122-5p;hsa-miR-15a-5p;hsa-miR-16-5p;hsa-miR-519d-3p;hsa-miR-302b-3p;hsa-miR-451a;hsa-miR-302d-3p;hsa-miR-143-3p;hsa-miR-149-3p;hsa-miR-302a-3p;hsa-miR-125b-5p;hsa-miR-302c-3p;hsa-miR-185-5p;hsa-miR-184;hsa-miR-708-5p;hsa-miR-21-5p;hsa-miR-19b-1-5p	Hepatitis B
977	path:00061_1	2194;54995;55301;27349;31;32;hsa-let-7b-5p	Fatty acid biosynthesis
977	path:04110_4	23594;23595;4998;4999;5000;5001;6500;8454;9978;1026;6502;5925;1027;1028;990;993;890;8900;1022;1017;902;1869;1870;1871;hsa-miR-1;hsa-miR-124-3p;hsa-let-7b-5p;hsa-miR-17-5p;hsa-miR-93-5p;hsa-miR-106b-5p;hsa-miR-96-5p;hsa-miR-28-5p;hsa-miR-519d-3p;hsa-miR-208a-3p;hsa-miR-20a-5p;hsa-miR-132-3p;hsa-miR-146a-5p;hsa-let-7a-5p;hsa-miR-639;hsa-miR-503-5p;hsa-miR-519e-3p;hsa-miR-106a-5p;hsa-miR-20b-5p;hsa-…	Cell cycle
977	path:04150_12	6198;6199;2475;7249;10000;207;208;5170;23533;5290;5291;5293;5294;5295;5296;8503;5728;84335;hsa-miR-99a-5p;hsa-miR-144-3p;hsa-miR-16-5p;hsa-miR-100-5p;hsa-miR-99b-5p;hsa-miR-122-5p;hsa-miR-15a-5p;hsa-miR-519d-3p;hsa-miR-302b-3p;hsa-miR-451a;hsa-miR-302d-3p;hsa-miR-143-3p;hsa-miR-149-3p;hsa-miR-302a-3p;hsa-miR-125b-5p;hsa-miR-302c-3p;hsa-miR-185-5p;hsa-miR-184;hsa-miR-708-5p;hsa-miR-21-5p;hsa-miR-1…	mTOR signaling pathway
975	path:00920_1	10380;54928;166012;50515;55501;6783;6820;445329;6799;6817;6818;9060;9061;6821;hsa-miR-155-5p;hsa-miR-199a-5p;hsa-miR-631;hsa-let-7b-5p	Sulfur metabolism
975	path:04066_12	3091;7099;4790;5970;3458;3459;3460;hsa-miR-424-5p;hsa-miR-199b-5p;hsa-miR-107;hsa-miR-519c-3p;hsa-miR-20a-5p;hsa-miR-20b-5p;hsa-miR-138-5p;hsa-let-7c-5p;hsa-miR-146a-5p;hsa-let-7i-5p;hsa-let-7c-3p;hsa-miR-155-5p;hsa-miR-9-5p;hsa-let-7a-5p;hsa-miR-146b-5p;hsa-miR-15a-5p;hsa-miR-124-3p;hsa-miR-15b-5p;hsa-miR-16-5p;hsa-miR-29b-3p;hsa-miR-409-3p	HIF-1 signaling pathway
974	path:04920_3	9021;126129;1374;1375;2180;2181;2182;23205;23305;51703;81616;5443;51422;53632;5562;5563;5564;5565;5571;5465;3953;6774;10891;3717;hsa-miR-155-5p;hsa-miR-370-3p;hsa-miR-16-5p;hsa-let-7b-5p;hsa-miR-34a-5p;hsa-miR-30a-5p;hsa-miR-488-3p;hsa-miR-122-5p;hsa-miR-1;hsa-miR-22-3p;hsa-miR-10b-5p;hsa-miR-519d-3p;hsa-miR-21-5p;hsa-miR-141-3p;hsa-miR-20b-5p;hsa-miR-337-3p;hsa-miR-23a-3p;hsa-miR-375;hsa-miR-135…	Adipocytokine signaling pathway
973	path:04151_20	1441;2057;2690;3454;3455;3559;3560;3561;3563;3566;3570;3575;5618;9180;3716;3717;3718;1440;1442;2056;2688;2689;3439;3440;3441;3442;3443;3444;3445;3446;3447;3448;3449;3451;3452;3456;3558;3562;3565;3569;3574;5008;5617;hsa-miR-23a-3p;hsa-miR-124-3p;hsa-miR-17-5p;hsa-miR-375;hsa-miR-135a-5p;hsa-miR-34a-5p;hsa-miR-26a-5p;hsa-let-7b-5p;hsa-miR-145-5p;hsa-miR-181c-5p;hsa-miR-155-5p;hsa-miR-365a-3p;hsa-le…	PI3K-Akt signaling pathway
973	path:05162_12	3559;3560;3561;915;916;917;940;23533;5290;5291;5293;5294;5295;5296;8503;10000;207;208;2932;hsa-miR-148b-3p;hsa-miR-30a-5p;hsa-miR-29a-3p;hsa-miR-376a-3p;hsa-miR-126-3p;hsa-miR-133a-3p;hsa-miR-30c-5p;hsa-miR-122-5p;hsa-miR-15a-5p;hsa-miR-16-5p;hsa-miR-519d-3p;hsa-miR-302b-3p;hsa-miR-451a;hsa-miR-302d-3p;hsa-miR-143-3p;hsa-miR-149-3p;hsa-miR-302a-3p;hsa-miR-125b-5p;hsa-miR-302c-3p;hsa-miR-185-5p;hs…	Measles
972	path:04060_32	3460;3459;3458;hsa-miR-155-5p;hsa-miR-15a-5p;hsa-miR-15b-5p;hsa-miR-16-5p;hsa-miR-29b-3p;hsa-miR-409-3p	Cytokine-cytokine receptor interaction
972	path:04620_10	3456;7187;3665;6373;3627;942;958;29110;9641;3661;941;4283;hsa-miR-34a-5p;hsa-miR-26a-5p;hsa-let-7b-5p;hsa-miR-145-5p;hsa-miR-486-5p;hsa-miR-224-5p;hsa-miR-221-3p;hsa-miR-200c-3p	Toll-like receptor signaling pathway
971	path:05162_11	3716;3559;3560;3561;3558;915;916;917;940;23533;5290;5291;5293;5294;5295;5296;8503;10000;207;208;3718;hsa-miR-17-5p;hsa-miR-181c-5p;hsa-miR-148b-3p;hsa-miR-30a-5p;hsa-miR-29a-3p;hsa-miR-376a-3p;hsa-miR-126-3p;hsa-miR-133a-3p;hsa-miR-30c-5p;hsa-miR-122-5p;hsa-miR-15a-5p;hsa-miR-16-5p;hsa-miR-519d-3p;hsa-miR-302b-3p;hsa-miR-451a;hsa-miR-302d-3p;hsa-miR-143-3p;hsa-miR-149-3p;hsa-miR-302a-3p;hsa-miR-1…	Measles
966	path:04914_4	983;993;994;995;5347;9088;245711;387778;hsa-miR-24-3p;hsa-miR-663a;hsa-miR-31-5p;hsa-miR-15a-5p;hsa-let-7c-3p;hsa-miR-503-5p;hsa-miR-449b-5p;hsa-let-7c-5p;hsa-let-7b-5p;hsa-miR-21-5p;hsa-miR-449a;hsa-miR-34a-5p;hsa-miR-424-5p;hsa-miR-148a-3p;hsa-miR-100-5p;hsa-miR-155-5p;hsa-miR-16-5p	Progesterone-mediated oocyte maturation
965	path:04650_19	10725;4772;4773;4775;4776;3458;1437;7124;5594;5595;5604;5605;hsa-miR-31-5p;hsa-miR-24-3p;hsa-miR-184;hsa-miR-15a-5p;hsa-miR-15b-5p;hsa-miR-16-5p;hsa-miR-29b-3p;hsa-miR-409-3p;hsa-miR-203a;hsa-miR-28-5p;hsa-miR-30a-5p;hsa-miR-320a;hsa-miR-199a-3p;hsa-miR-335-5p;hsa-miR-483-5p;hsa-miR-424-5p;hsa-miR-34a-5p;hsa-miR-497-5p;hsa-let-7b-5p	Natural killer cell mediated cytotoxicity
964	path:04010_7	356;4217;1616;7046;7048;355;hsa-miR-21-5p;hsa-miR-204-5p;hsa-let-7c-3p;hsa-miR-140-5p;hsa-miR-128-3p;hsa-let-7c-5p;hsa-miR-20a-5p;hsa-miR-372-3p;hsa-miR-302b-3p;hsa-miR-17-5p;hsa-miR-19b-3p;hsa-miR-18a-5p;hsa-miR-590-5p;hsa-miR-92a-3p;hsa-miR-19a-3p;hsa-miR-146a-5p;hsa-miR-504-5p;hsa-miR-106a-5p	MAPK signaling pathway
964	path:05200_2	1630;836;842;5728;23533;5290;5291;5293;5294;5295;5296;8503;2932;1147;3551;8517;2475;572;4193;1027;54205;1026;2308;4824;10000;207;208;hsa-miR-138-5p;hsa-let-7a-5p;hsa-miR-375;hsa-miR-30d-5p;hsa-miR-133a-3p;hsa-miR-222-3p;hsa-miR-17-5p;hsa-miR-29b-3p;hsa-miR-217;hsa-miR-494-3p;hsa-miR-144-3p;hsa-miR-21-5p;hsa-miR-26a-5p;hsa-miR-19a-3p;hsa-miR-19b-3p;hsa-miR-103a-3p;hsa-miR-214-3p;hsa-miR-23a-3p;hsa…	Pathways in cancer
962	path:04660_9	10000;207;208;5163;23533;5290;5291;5293;5294;5295;5296;8503;940;29851;959;hsa-miR-122-5p;hsa-miR-15a-5p;hsa-miR-16-5p;hsa-miR-519d-3p;hsa-miR-302b-3p;hsa-miR-451a;hsa-miR-302d-3p;hsa-miR-143-3p;hsa-miR-149-3p;hsa-miR-302a-3p;hsa-miR-125b-5p;hsa-miR-302c-3p;hsa-miR-185-5p;hsa-miR-184;hsa-miR-708-5p;hsa-miR-21-5p;hsa-miR-375;hsa-miR-155-5p;hsa-let-7b-5p;hsa-miR-148b-3p;hsa-miR-30a-5p;hsa-miR-29a-3p…	T cell receptor signaling pathway
961	path:04666_8	2212;9103;2209;6850;23533;5290;5291;5293;5294;5295;5296;8503;5335;5336;10000;207;208;10451;7409;7410;5879;5880;5337;5338;50807;55616;8853;4651;23396;8394;8395;8611;8612;8613;382;56848;8877;hsa-miR-148b-3p;hsa-miR-30a-5p;hsa-miR-29a-3p;hsa-miR-376a-3p;hsa-miR-126-3p;hsa-miR-133a-3p;hsa-miR-30c-5p;hsa-miR-34a-5p;hsa-miR-122-5p;hsa-miR-15a-5p;hsa-miR-16-5p;hsa-miR-519d-3p;hsa-miR-302b-3p;hsa-miR-451…	Fc gamma R-mediated phagocytosis
959	path:04062_2	10663;10803;1230;1232;1233;1234;1235;1236;1237;1524;2826;2829;2833;3577;3579;643;729230;7852;10344;10563;10850;2919;2920;2921;3576;3627;388372;414062;4283;5196;5197;5473;56477;58191;6346;6347;6348;6349;6351;6352;6354;6355;6356;6357;6358;6359;6360;6361;6362;6363;6364;6366;6367;6368;6369;6370;6372;6373;6374;6375;6376;6387;6846;9547;9560;3717;3718;2770;2771;2773;131890;156;157;2868;2869;2870;6011;40…	Chemokine signaling pathway
958	path:04145_4	1536;27035;50508;1535;4689;653361;4688;5879;hsa-miR-194-5p;hsa-miR-122-5p;hsa-miR-142-3p;hsa-miR-155-5p	Phagosome
958	path:05145_13	23533;5290;5291;5293;5294;5295;5296;8503;5163;10000;207;208;572;hsa-miR-148b-3p;hsa-miR-30a-5p;hsa-miR-29a-3p;hsa-miR-376a-3p;hsa-miR-126-3p;hsa-miR-133a-3p;hsa-miR-30c-5p;hsa-miR-375;hsa-miR-155-5p;hsa-let-7b-5p;hsa-miR-122-5p;hsa-miR-15a-5p;hsa-miR-16-5p;hsa-miR-519d-3p;hsa-miR-302b-3p;hsa-miR-451a;hsa-miR-302d-3p;hsa-miR-143-3p;hsa-miR-149-3p;hsa-miR-302a-3p;hsa-miR-125b-5p;hsa-miR-302c-3p;hsa…	Toxoplasmosis
954	path:05164_12	7098;148022;3661;23533;5290;5291;5293;5294;5295;5296;8503;10000;207;208;842;2932;hsa-miR-221-3p;hsa-miR-148b-3p;hsa-miR-30a-5p;hsa-miR-29a-3p;hsa-miR-376a-3p;hsa-miR-126-3p;hsa-miR-133a-3p;hsa-miR-30c-5p;hsa-miR-122-5p;hsa-miR-15a-5p;hsa-miR-16-5p;hsa-miR-519d-3p;hsa-miR-302b-3p;hsa-miR-451a;hsa-miR-302d-3p;hsa-miR-143-3p;hsa-miR-149-3p;hsa-miR-302a-3p;hsa-miR-125b-5p;hsa-miR-302c-3p;hsa-miR-185-…	Influenza A
952	path:04973_1	6518;23533;5290;5291;5293;5294;5295;5296;8503;10000;207;208;hsa-miR-148b-3p;hsa-miR-30a-5p;hsa-miR-29a-3p;hsa-miR-376a-3p;hsa-miR-126-3p;hsa-miR-133a-3p;hsa-miR-30c-5p;hsa-miR-122-5p;hsa-miR-15a-5p;hsa-miR-16-5p;hsa-miR-519d-3p;hsa-miR-302b-3p;hsa-miR-451a;hsa-miR-302d-3p;hsa-miR-143-3p;hsa-miR-149-3p;hsa-miR-302a-3p;hsa-miR-125b-5p;hsa-miR-302c-3p;hsa-miR-185-5p;hsa-miR-184;hsa-miR-708-5p;hsa-mi…	Carbohydrate digestion and absorption
951	path:05166_6	821;811;3560;3561;3716;3718;6776;6777;3105;3106;3107;3133;3134;3135;hsa-miR-16-5p;hsa-miR-122-5p;hsa-miR-17-5p;hsa-miR-222-3p;hsa-miR-152-3p;hsa-miR-148a-3p;hsa-miR-148b-3p	HTLV-I infection
949	path:04510_26	10000;207;208;5170;3611;5728;23533;5290;5291;5293;5294;5295;5296;8503;10451;7409;7410;1499;2932;hsa-miR-122-5p;hsa-miR-15a-5p;hsa-miR-16-5p;hsa-miR-519d-3p;hsa-miR-302b-3p;hsa-miR-451a;hsa-miR-302d-3p;hsa-miR-143-3p;hsa-miR-149-3p;hsa-miR-302a-3p;hsa-miR-125b-5p;hsa-miR-302c-3p;hsa-miR-185-5p;hsa-miR-184;hsa-miR-708-5p;hsa-miR-21-5p;hsa-miR-542-3p;hsa-miR-145-5p;hsa-miR-625-5p;hsa-miR-222-3p;hsa-…	Focal adhesion
948	path:05164_24	7098;23533;5290;5291;5293;5294;5295;5296;8503;10000;207;208;54205;842;2932;hsa-miR-148b-3p;hsa-miR-30a-5p;hsa-miR-29a-3p;hsa-miR-376a-3p;hsa-miR-126-3p;hsa-miR-133a-3p;hsa-miR-30c-5p;hsa-miR-122-5p;hsa-miR-15a-5p;hsa-miR-16-5p;hsa-miR-519d-3p;hsa-miR-302b-3p;hsa-miR-451a;hsa-miR-302d-3p;hsa-miR-143-3p;hsa-miR-149-3p;hsa-miR-302a-3p;hsa-miR-125b-5p;hsa-miR-302c-3p;hsa-miR-185-5p;hsa-miR-184;hsa-mi…	Influenza A
947	path:05145_9	7124;836;841;7132;hsa-miR-203a;hsa-miR-138-5p;hsa-let-7a-5p;hsa-miR-375;hsa-miR-30d-5p;hsa-miR-19b-1-5p	Toxoplasmosis
941	path:04961_1	56302;7421;793;8766;9365;5578;5579;5582;2099;5566;5567;5568;5613;hsa-miR-206;hsa-miR-19a-3p;hsa-miR-222-3p;hsa-miR-26a-5p;hsa-miR-193b-3p;hsa-miR-130a-3p;hsa-miR-19b-3p;hsa-miR-18a-5p;hsa-miR-20b-5p;hsa-miR-221-3p;hsa-miR-22-3p;hsa-miR-18b-5p;hsa-miR-29b-3p;hsa-miR-302c-3p	Endocrine and other factor-regulated calcium reabsorption
938	path:04660_13	10125;3265;3845;4893;2353;3725;5604;5605;5894;5594;5595;hsa-miR-21-5p;hsa-let-7a-5p;hsa-miR-181d-5p;hsa-miR-181a-5p;hsa-miR-143-3p;hsa-let-7c-5p;hsa-miR-622;hsa-let-7c-3p;hsa-miR-126-3p;hsa-miR-155-5p;hsa-miR-96-5p;hsa-miR-217;hsa-let-7g-5p;hsa-miR-18a-3p;hsa-miR-181c-5p;hsa-let-7b-5p;hsa-miR-20a-5p;hsa-miR-124-3p;hsa-miR-145-5p;hsa-miR-148b-3p;hsa-miR-16-5p;hsa-miR-101-3p;hsa-miR-139-5p;hsa-miR-…	T cell receptor signaling pathway
936	path:04961_6	56302;7421;8766;9365;5578;5579;5582;23236;5330;5331;5332;2099;5566;5567;5568;5613;hsa-let-7b-5p;hsa-miR-1;hsa-miR-206;hsa-miR-19a-3p;hsa-miR-222-3p;hsa-miR-26a-5p;hsa-miR-193b-3p;hsa-miR-130a-3p;hsa-miR-19b-3p;hsa-miR-18a-5p;hsa-miR-20b-5p;hsa-miR-221-3p;hsa-miR-22-3p;hsa-miR-18b-5p;hsa-miR-29b-3p;hsa-miR-302c-3p	Endocrine and other factor-regulated calcium reabsorption
933	path:03013_2	8487;6606;6607;11218;25929;50628;79760;54960;11171;79833;hsa-miR-30a-5p;hsa-miR-34a-5p;hsa-miR-155-5p;hsa-let-7b-5p;hsa-miR-16-5p;hsa-miR-342-3p	RNA transport
932	path:05162_10	3454;3455;3716;6772;6773;3459;3460;3559;3560;3561;3558;23533;5290;5291;5293;5294;5295;5296;8503;3718;6774;6776;6777;hsa-miR-17-5p;hsa-miR-145-5p;hsa-let-7c-3p;hsa-let-7c-5p;hsa-miR-34a-5p;hsa-miR-155-5p;hsa-miR-181c-5p;hsa-miR-148b-3p;hsa-miR-30a-5p;hsa-miR-29a-3p;hsa-miR-376a-3p;hsa-miR-126-3p;hsa-miR-133a-3p;hsa-miR-30c-5p;hsa-miR-21-5p;hsa-miR-20b-5p;hsa-miR-337-3p;hsa-miR-222-3p	Measles
932	path:05213_4	2309;572;842;3611;5728;5170;10000;207;208;23533;5290;5291;5293;5294;5295;5296;8503;hsa-miR-23a-3p;hsa-miR-9-5p;hsa-miR-221-3p;hsa-miR-155-5p;hsa-miR-96-5p;hsa-miR-222-3p;hsa-miR-182-5p;hsa-miR-133a-3p;hsa-let-7a-5p;hsa-miR-542-3p;hsa-miR-145-5p;hsa-miR-625-5p;hsa-miR-17-5p;hsa-miR-29b-3p;hsa-miR-217;hsa-miR-494-3p;hsa-miR-144-3p;hsa-miR-21-5p;hsa-miR-26a-5p;hsa-miR-19a-3p;hsa-miR-19b-3p;hsa-miR-1…	Endometrial cancer
929	path:05222_10	10000;207;208;5728;23533;5290;5291;5293;5294;5295;5296;8503;1147;3551;8517;4792;hsa-miR-122-5p;hsa-miR-15a-5p;hsa-miR-16-5p;hsa-miR-519d-3p;hsa-miR-302b-3p;hsa-miR-451a;hsa-miR-302d-3p;hsa-miR-143-3p;hsa-miR-149-3p;hsa-miR-302a-3p;hsa-miR-125b-5p;hsa-miR-302c-3p;hsa-miR-185-5p;hsa-miR-184;hsa-miR-708-5p;hsa-miR-21-5p;hsa-miR-222-3p;hsa-miR-17-5p;hsa-miR-29b-3p;hsa-miR-217;hsa-miR-494-3p;hsa-miR-1…	Small cell lung cancer
927	path:04060_15	8807;8809;3606;hsa-miR-346	Cytokine-cytokine receptor interaction
925	path:00520_10	5372;5373;29925;29926;2762;7264;hsa-miR-155-5p	Amino sugar and nucleotide sugar metabolism
925	path:05142_3	3458;4615;3459;3460;4843;7132;3586;7040;7042;7043;hsa-miR-15a-5p;hsa-miR-15b-5p;hsa-miR-16-5p;hsa-miR-29b-3p;hsa-miR-409-3p;hsa-miR-155-5p;hsa-miR-203a;hsa-miR-26a-5p;hsa-miR-106a-5p;hsa-miR-633;hsa-miR-24-3p;hsa-miR-141-3p;hsa-miR-29a-3p	Chagas disease (American trypanosomiasis)
920	path:05142_15	2774;2778;107;hsa-miR-155-5p;hsa-miR-1	Chagas disease (American trypanosomiasis)
920	path:05218_5	4893;5728;572;10000;207;208;23533;5290;5291;5293;5294;5295;5296;8503;3265;3845;hsa-let-7b-5p;hsa-miR-20a-5p;hsa-miR-124-3p;hsa-let-7a-5p;hsa-miR-145-5p;hsa-miR-148b-3p;hsa-miR-16-5p;hsa-let-7c-5p;hsa-miR-222-3p;hsa-miR-17-5p;hsa-miR-29b-3p;hsa-miR-217;hsa-miR-494-3p;hsa-miR-144-3p;hsa-miR-21-5p;hsa-miR-26a-5p;hsa-miR-19a-3p;hsa-miR-19b-3p;hsa-miR-103a-3p;hsa-miR-214-3p;hsa-miR-23a-3p;hsa-miR-221-…	Melanoma
918	path:04666_13	2212;9103;2209;6850;23533;5290;5291;5293;5294;5295;5296;8503;27040;5335;5336;10000;207;208;10451;7409;7410;5337;5338;4651;23396;8394;8395;8611;8612;8613;9846;382;10059;1759;1785;26052;273;56848;8877;hsa-miR-148b-3p;hsa-miR-30a-5p;hsa-miR-29a-3p;hsa-miR-376a-3p;hsa-miR-126-3p;hsa-miR-133a-3p;hsa-miR-30c-5p;hsa-miR-34a-5p;hsa-miR-122-5p;hsa-miR-15a-5p;hsa-miR-16-5p;hsa-miR-519d-3p;hsa-miR-302b-3p;h…	Fc gamma R-mediated phagocytosis
917	path:04910_10	3636;1978;6194;6198;6199;2475;6009;10000;207;208;23533;5290;5291;5293;5294;5295;5296;8503;5584;5590;5170;hsa-miR-205-5p;hsa-let-7b-5p;hsa-miR-184;hsa-miR-125b-5p;hsa-miR-16-5p;hsa-miR-99a-5p;hsa-miR-144-3p;hsa-miR-100-5p;hsa-miR-99b-5p;hsa-miR-155-5p;hsa-miR-122-5p;hsa-miR-15a-5p;hsa-miR-519d-3p;hsa-miR-302b-3p;hsa-miR-451a;hsa-miR-302d-3p;hsa-miR-143-3p;hsa-miR-149-3p;hsa-miR-302a-3p;hsa-miR-302…	Insulin signaling pathway
917	path:05166_5	11261;5530;5532;5533;5534;5535;63928;821;811;3560;3561;3716;3718;3105;3106;3107;3133;3134;3135;hsa-miR-16-5p;hsa-miR-30a-5p;hsa-miR-145-5p;hsa-miR-122-5p;hsa-miR-17-5p;hsa-miR-152-3p;hsa-miR-148a-3p;hsa-miR-148b-3p	HTLV-I infection
913	path:00450_1	10587;114112;7296;22928;22929;4141;92935;56267;883;1491;51540;4548;hsa-miR-17-3p;hsa-miR-155-5p;hsa-miR-34a-5p;hsa-miR-16-5p;hsa-let-7b-5p;hsa-miR-1;hsa-miR-92a-3p	Selenocompound metabolism
910	path:05215_4	4792;1027;5728;4824;4193;1026;2308;1147;3551;8517;572;842;5170;2932;2475;10000;207;208;23533;5290;5291;5293;5294;5295;5296;8503;hsa-miR-30e-3p;hsa-miR-221-3p;hsa-miR-24-3p;hsa-miR-222-3p;hsa-miR-181a-5p;hsa-miR-296-5p;hsa-miR-190a-5p;hsa-miR-218-5p;hsa-miR-192-5p;hsa-miR-196a-5p;hsa-miR-17-5p;hsa-miR-29b-3p;hsa-miR-217;hsa-miR-494-3p;hsa-miR-144-3p;hsa-miR-21-5p;hsa-miR-26a-5p;hsa-miR-19a-3p;hsa-…	Prostate cancer
909	path:00270_2	6898;55256;51074;259307;58478;hsa-miR-193b-3p	Cysteine and methionine metabolism
908	path:05161_22	23533;5290;5291;5293;5294;5295;5296;8503;10000;207;208;572;1147;3551;8517;5728;hsa-miR-148b-3p;hsa-miR-30a-5p;hsa-miR-29a-3p;hsa-miR-376a-3p;hsa-miR-126-3p;hsa-miR-133a-3p;hsa-miR-30c-5p;hsa-miR-122-5p;hsa-miR-15a-5p;hsa-miR-16-5p;hsa-miR-519d-3p;hsa-miR-302b-3p;hsa-miR-451a;hsa-miR-302d-3p;hsa-miR-143-3p;hsa-miR-149-3p;hsa-miR-302a-3p;hsa-miR-125b-5p;hsa-miR-302c-3p;hsa-miR-185-5p;hsa-miR-184;hs…	Hepatitis B
904	path:04150_14	6194;1975;6198;6199;2475;10000;207;208;23533;5290;5291;5293;5294;5295;5296;8503;84335;3667;hsa-miR-16-5p;hsa-miR-193b-3p;hsa-miR-99a-5p;hsa-miR-144-3p;hsa-miR-100-5p;hsa-miR-99b-5p;hsa-miR-122-5p;hsa-miR-15a-5p;hsa-miR-519d-3p;hsa-miR-302b-3p;hsa-miR-451a;hsa-miR-302d-3p;hsa-miR-143-3p;hsa-miR-149-3p;hsa-miR-302a-3p;hsa-miR-125b-5p;hsa-miR-302c-3p;hsa-miR-185-5p;hsa-miR-184;hsa-miR-708-5p;hsa-miR…	mTOR signaling pathway
904	path:04961_7	56302;7421;8766;9365;5578;5579;5582;2099;5566;5567;5568;5613;112;115;hsa-miR-206;hsa-miR-19a-3p;hsa-miR-222-3p;hsa-miR-26a-5p;hsa-miR-193b-3p;hsa-miR-130a-3p;hsa-miR-19b-3p;hsa-miR-18a-5p;hsa-miR-20b-5p;hsa-miR-221-3p;hsa-miR-22-3p;hsa-miR-18b-5p;hsa-miR-29b-3p;hsa-miR-302c-3p;hsa-miR-182-5p	Endocrine and other factor-regulated calcium reabsorption
901	path:04380_10	3456;3454;3455;3716;7297;6772;6773;8651;9021;hsa-miR-34a-5p;hsa-miR-26a-5p;hsa-let-7b-5p;hsa-miR-145-5p;hsa-miR-17-5p;hsa-let-7c-3p;hsa-let-7c-5p	Osteoclast differentiation
896	path:04514_6	3689;3683;5819;25945;5817;10666;hsa-miR-16-5p;hsa-let-7b-5p	Cell adhesion molecules (CAMs)
892	path:05142_16	23533;5290;5291;5293;5294;5295;5296;8503;10000;207;208;hsa-miR-148b-3p;hsa-miR-30a-5p;hsa-miR-29a-3p;hsa-miR-376a-3p;hsa-miR-126-3p;hsa-miR-133a-3p;hsa-miR-30c-5p;hsa-miR-122-5p;hsa-miR-15a-5p;hsa-miR-16-5p;hsa-miR-519d-3p;hsa-miR-302b-3p;hsa-miR-451a;hsa-miR-302d-3p;hsa-miR-143-3p;hsa-miR-149-3p;hsa-miR-302a-3p;hsa-miR-125b-5p;hsa-miR-302c-3p;hsa-miR-185-5p;hsa-miR-184;hsa-miR-708-5p;hsa-miR-21-…	Chagas disease (American trypanosomiasis)
892	path:05222_6	10000;207;208;5728;23533;5290;5291;5293;5294;5295;5296;8503;5747;1147;3551;8517;hsa-miR-122-5p;hsa-miR-15a-5p;hsa-miR-16-5p;hsa-miR-519d-3p;hsa-miR-302b-3p;hsa-miR-451a;hsa-miR-302d-3p;hsa-miR-143-3p;hsa-miR-149-3p;hsa-miR-302a-3p;hsa-miR-125b-5p;hsa-miR-302c-3p;hsa-miR-185-5p;hsa-miR-184;hsa-miR-708-5p;hsa-miR-21-5p;hsa-miR-222-3p;hsa-miR-17-5p;hsa-miR-29b-3p;hsa-miR-217;hsa-miR-494-3p;hsa-miR-1…	Small cell lung cancer
889	path:04630_2	10000;207;208;23533;5290;5291;5293;5294;5295;5296;8503;5781;122809;30837;8651;8835;9021;9655;6772;6773;6774;6775;6776;6777;6778;5777;23624;867;868;10254;8027;3716;3717;3718;7297;116379;1271;1438;1439;1441;149233;163702;2057;2690;3454;3455;3459;3460;3559;3560;3561;3563;3566;3568;3570;3572;3575;3581;3587;3588;3590;3594;3595;3597;3598;3601;3953;3977;4352;50615;53832;53833;5618;58985;64109;9180;hsa-m…	Jak-STAT signaling pathway
889	path:05210_3	1630;836;23533;5290;5291;5293;5294;5295;5296;8503;842;2932;10000;207;208;572;hsa-miR-138-5p;hsa-let-7a-5p;hsa-miR-375;hsa-miR-30d-5p;hsa-miR-148b-3p;hsa-miR-30a-5p;hsa-miR-29a-3p;hsa-miR-376a-3p;hsa-miR-126-3p;hsa-miR-133a-3p;hsa-miR-30c-5p;hsa-miR-155-5p;hsa-miR-26a-5p;hsa-miR-122-5p;hsa-miR-15a-5p;hsa-miR-16-5p;hsa-miR-519d-3p;hsa-miR-302b-3p;hsa-miR-451a;hsa-miR-302d-3p;hsa-miR-143-3p;hsa-miR-…	Colorectal cancer
888	path:04910_1	7248;3636;1978;6198;6199;7249;2475;6009;10000;207;208;23533;5290;5291;5293;5294;5295;5296;8503;5584;5590;5170;hsa-miR-205-5p;hsa-let-7b-5p;hsa-miR-184;hsa-miR-125b-5p;hsa-miR-99a-5p;hsa-miR-144-3p;hsa-miR-16-5p;hsa-miR-100-5p;hsa-miR-99b-5p;hsa-miR-155-5p;hsa-miR-122-5p;hsa-miR-15a-5p;hsa-miR-519d-3p;hsa-miR-302b-3p;hsa-miR-451a;hsa-miR-302d-3p;hsa-miR-143-3p;hsa-miR-149-3p;hsa-miR-302a-3p;hsa-mi…	Insulin signaling pathway
885	path:05169_16	7185;7186;7187;7188;23533;5290;5291;5293;5294;5295;5296;8503;10000;207;208;2932;930;hsa-miR-148b-3p;hsa-miR-30a-5p;hsa-miR-29a-3p;hsa-miR-376a-3p;hsa-miR-126-3p;hsa-miR-133a-3p;hsa-miR-30c-5p;hsa-miR-122-5p;hsa-miR-15a-5p;hsa-miR-16-5p;hsa-miR-519d-3p;hsa-miR-302b-3p;hsa-miR-451a;hsa-miR-302d-3p;hsa-miR-143-3p;hsa-miR-149-3p;hsa-miR-302a-3p;hsa-miR-125b-5p;hsa-miR-302c-3p;hsa-miR-185-5p;hsa-miR-1…	Epstein-Barr virus infection
884	path:04520_3	1495;1496;29119;387;10163;10810;8936;10458;7454;8976;5879;5880;5881;998;60;71;7082;7414;81;87;88;89;4301;1499;25945;5818;5819;81607;hsa-miR-155-5p;hsa-miR-375;hsa-miR-122-5p;hsa-let-7c-3p;hsa-let-7c-5p;hsa-miR-31-5p;hsa-miR-185-5p;hsa-miR-200c-3p;hsa-miR-31-3p;hsa-miR-1;hsa-miR-146a-5p;hsa-miR-34a-5p;hsa-miR-200a-3p;hsa-miR-200b-3p;hsa-miR-429;hsa-miR-194-5p;hsa-miR-142-3p;hsa-miR-224-5p;hsa-miR-…	Adherens junction
884	path:05164_10	57506;29110;9641;7098;148022;3661;10000;207;208;hsa-miR-155-5p;hsa-miR-221-3p;hsa-miR-200c-3p;hsa-miR-122-5p;hsa-miR-15a-5p;hsa-miR-16-5p;hsa-miR-519d-3p;hsa-miR-302b-3p;hsa-miR-451a;hsa-miR-302d-3p;hsa-miR-143-3p;hsa-miR-149-3p;hsa-miR-302a-3p;hsa-miR-125b-5p;hsa-miR-302c-3p;hsa-miR-185-5p;hsa-miR-184;hsa-miR-708-5p;hsa-miR-21-5p	Influenza A
878	path:04666_3	2212;9103;2209;3055;4067;6850;23533;5290;5291;5293;5294;5295;5296;8503;27040;5335;5336;10000;207;208;10451;7409;7410;5337;5338;4651;9846;382;10059;1759;1785;26052;273;hsa-let-7b-5p;hsa-miR-205-5p;hsa-miR-148b-3p;hsa-miR-30a-5p;hsa-miR-29a-3p;hsa-miR-376a-3p;hsa-miR-126-3p;hsa-miR-133a-3p;hsa-miR-30c-5p;hsa-miR-34a-5p;hsa-miR-122-5p;hsa-miR-15a-5p;hsa-miR-16-5p;hsa-miR-519d-3p;hsa-miR-302b-3p;hsa-…	Fc gamma R-mediated phagocytosis
872	path:04660_12	6654;6655;10125;3265;3845;4893;2353;3725;5335;5894;hsa-miR-21-5p;hsa-let-7a-5p;hsa-miR-181d-5p;hsa-miR-181a-5p;hsa-miR-143-3p;hsa-let-7c-5p;hsa-miR-622;hsa-let-7c-3p;hsa-miR-126-3p;hsa-miR-155-5p;hsa-miR-96-5p;hsa-miR-217;hsa-let-7g-5p;hsa-miR-18a-3p;hsa-miR-181c-5p;hsa-let-7b-5p;hsa-miR-20a-5p;hsa-miR-124-3p;hsa-miR-145-5p;hsa-miR-148b-3p;hsa-miR-16-5p;hsa-miR-101-3p;hsa-miR-139-5p;hsa-miR-221-3…	T cell receptor signaling pathway
871	path:04520_10	999;1495;1496;29119;51176;6932;6934;83439;2534;1956;2064;4233;3480;1457;1459;1460;5770;5792;5787;5797;5879;5880;5881;60;71;7082;7414;81;87;88;89;4301;1499;6714;25945;5818;5819;81607;hsa-miR-193b-3p;hsa-miR-25-3p;hsa-miR-9-5p;hsa-miR-138-5p;hsa-miR-155-5p;hsa-miR-34a-5p;hsa-miR-200c-3p;hsa-miR-200a-3p;hsa-miR-200b-3p;hsa-miR-429;hsa-miR-141-3p;hsa-miR-16-5p;hsa-miR-7-5p;hsa-miR-30a-5p;hsa-miR-27a-…	Adherens junction
871	path:05169_15	7185;7186;7187;7188;9020;23533;5290;5291;5293;5294;5295;5296;8503;10000;207;208;930;hsa-miR-155-5p;hsa-miR-148b-3p;hsa-miR-30a-5p;hsa-miR-29a-3p;hsa-miR-376a-3p;hsa-miR-126-3p;hsa-miR-133a-3p;hsa-miR-30c-5p;hsa-miR-122-5p;hsa-miR-15a-5p;hsa-miR-16-5p;hsa-miR-519d-3p;hsa-miR-302b-3p;hsa-miR-451a;hsa-miR-302d-3p;hsa-miR-143-3p;hsa-miR-149-3p;hsa-miR-302a-3p;hsa-miR-125b-5p;hsa-miR-302c-3p;hsa-miR-1…	Epstein-Barr virus infection
870	path:04380_14	1436;7186;7189;2534;3932;23533;5290;5291;5293;5294;5295;5296;8503;10000;207;208;hsa-miR-146a-5p;hsa-let-7c-3p;hsa-miR-146b-5p;hsa-let-7c-5p;hsa-miR-148b-3p;hsa-miR-30a-5p;hsa-miR-29a-3p;hsa-miR-376a-3p;hsa-miR-126-3p;hsa-miR-133a-3p;hsa-miR-30c-5p;hsa-miR-122-5p;hsa-miR-15a-5p;hsa-miR-16-5p;hsa-miR-519d-3p;hsa-miR-302b-3p;hsa-miR-451a;hsa-miR-302d-3p;hsa-miR-143-3p;hsa-miR-149-3p;hsa-miR-302a-3p;…	Osteoclast differentiation
867	path:05200_59	355;8772;841;356;hsa-miR-146a-5p;hsa-miR-504-5p;hsa-miR-106a-5p;hsa-miR-19b-1-5p;hsa-let-7a-5p;hsa-miR-21-5p	Pathways in cancer
863	path:05134_5	1915;1917;3297;3303;3304;3305;3306;3310;3312;hsa-miR-16-5p;hsa-miR-155-5p;hsa-miR-34a-5p;hsa-miR-1	Legionellosis
862	path:04380_24	7186;7189;8792;1540;9846;9020;6885;10454;23118;6772;2534;3932;3554;7132;2274;8878;5879;1535;1536;27035;4688;4689;50508;653361;hsa-miR-146a-5p;hsa-let-7c-3p;hsa-miR-146b-5p;hsa-let-7c-5p;hsa-miR-181b-5p;hsa-miR-182-5p;hsa-miR-155-5p;hsa-miR-10a-5p;hsa-miR-23b-3p;hsa-miR-145-5p;hsa-miR-34a-5p;hsa-miR-124-3p;hsa-miR-16-5p;hsa-miR-194-5p;hsa-miR-122-5p;hsa-miR-142-3p	Osteoclast differentiation
861	path:05168_21	355;7132;356;8772;841;hsa-miR-146a-5p;hsa-miR-504-5p;hsa-miR-106a-5p;hsa-miR-21-5p;hsa-miR-19b-1-5p;hsa-let-7a-5p	Herpes simplex infection
860	path:04066_16	10000;207;208;2475;5578;5579;5582;1978;6198;6199;6194;hsa-miR-122-5p;hsa-miR-15a-5p;hsa-miR-16-5p;hsa-miR-519d-3p;hsa-miR-302b-3p;hsa-miR-451a;hsa-miR-302d-3p;hsa-miR-143-3p;hsa-miR-149-3p;hsa-miR-302a-3p;hsa-miR-125b-5p;hsa-miR-302c-3p;hsa-miR-185-5p;hsa-miR-184;hsa-miR-708-5p;hsa-miR-21-5p;hsa-miR-99a-5p;hsa-miR-144-3p;hsa-miR-100-5p;hsa-miR-99b-5p	HIF-1 signaling pathway
858	path:04510_5	3688;3690;3691;3693;3694;3695;3696;22801;3655;3672;3673;3674;3675;3676;3678;3679;3680;3685;8515;8516;998;10000;207;208;5170;29780;55742;64098;3611;5728;23533;5290;5291;5293;5294;5295;5296;8503;5747;5829;1398;1399;1793;5879;5880;5881;10451;7409;7410;60;71;hsa-miR-9-3p;hsa-miR-124-3p;hsa-miR-375;hsa-miR-183-5p;hsa-let-7a-5p;hsa-miR-30c-5p;hsa-miR-1;hsa-miR-16-5p;hsa-miR-155-5p;hsa-miR-30a-5p;hsa-mi…	Focal adhesion
858	path:05200_3	842;1499;1855;1856;1857;5728;23533;5290;5291;5293;5294;5295;5296;8503;2932;1147;3551;8517;2475;572;4193;1027;1026;2308;4824;10000;207;208;hsa-miR-133a-3p;hsa-let-7a-5p;hsa-miR-200a-3p;hsa-miR-34a-5p;hsa-miR-155-5p;hsa-miR-124-3p;hsa-miR-30a-5p;hsa-miR-214-3p;hsa-miR-221-3p;hsa-miR-324-3p;hsa-miR-222-3p;hsa-miR-17-5p;hsa-miR-29b-3p;hsa-miR-217;hsa-miR-494-3p;hsa-miR-144-3p;hsa-miR-21-5p;hsa-miR-26…	Pathways in cancer
851	path:04916_7	3815;4254;5894;3265;3845;4893;hsa-miR-146b-5p;hsa-miR-221-3p;hsa-miR-222-3p;hsa-miR-7-5p;hsa-miR-125b-5p;hsa-let-7a-5p;hsa-miR-181d-5p;hsa-miR-181a-5p;hsa-miR-143-3p;hsa-let-7c-5p;hsa-miR-622;hsa-let-7c-3p;hsa-miR-126-3p;hsa-miR-155-5p;hsa-miR-96-5p;hsa-miR-217;hsa-let-7g-5p;hsa-miR-18a-3p;hsa-miR-181c-5p;hsa-let-7b-5p;hsa-miR-20a-5p;hsa-miR-124-3p;hsa-miR-145-5p;hsa-miR-148b-3p;hsa-miR-16-5p	Melanogenesis
850	path:05164_14	3454;3455;3456;3716;7297;6772;6773;9021;3459;3460;hsa-miR-34a-5p;hsa-miR-26a-5p;hsa-let-7b-5p;hsa-miR-145-5p;hsa-miR-17-5p;hsa-let-7c-3p;hsa-let-7c-5p;hsa-miR-155-5p	Influenza A
847	path:05204_3	10720;10941;54490;54575;54576;54577;54578;54579;54600;54657;54658;54659;574537;7363;7364;7365;7366;7367;79799;124;125;126;127;128;130;131;3290;873;1548;1549;1553;1139;hsa-miR-155-5p	Chemical carcinogenesis
843	path:04622_7	3661;9641;3665;10010;64343;9755;841;843;8517;29110;5300;hsa-miR-19b-1-5p;hsa-let-7a-5p;hsa-miR-221-3p;hsa-miR-200c-3p	RIG-I-like receptor signaling pathway
842	path:03460_6	57697;2175;2187;2176;2177;2178;2188;2189;55120;80233;675;4292;83990;5889;22909;29089;201254;378708;5395;5888;91442;3280;hsa-miR-23a-3p;hsa-miR-1245a;hsa-miR-146a-5p;hsa-miR-30a-5p;hsa-miR-31-5p;hsa-miR-155-5p;hsa-miR-199b-5p;hsa-miR-524-5p	Fanconi anemia pathway
838	path:04662_4	10000;207;208;10451;7409;7410;23533;5290;5291;5293;5294;5295;5296;8503;930;4067;6850;118788;hsa-miR-122-5p;hsa-miR-15a-5p;hsa-miR-16-5p;hsa-miR-519d-3p;hsa-miR-302b-3p;hsa-miR-451a;hsa-miR-302d-3p;hsa-miR-143-3p;hsa-miR-149-3p;hsa-miR-302a-3p;hsa-miR-125b-5p;hsa-miR-302c-3p;hsa-miR-185-5p;hsa-miR-184;hsa-miR-708-5p;hsa-miR-21-5p;hsa-miR-155-5p;hsa-miR-148b-3p;hsa-miR-30a-5p;hsa-miR-29a-3p;hsa-miR…	B cell receptor signaling pathway
837	path:05010_1	5663;5664;2081;22926;hsa-miR-155-5p;hsa-miR-562;hsa-miR-424-5p;hsa-miR-503-5p	Alzheimer's disease
834	path:04650_13	11261;5530;5532;5533;5534;5535;63928;5335;5336;27040;5578;5579;5582;6452;6850;7535;10870;23533;5290;5291;5293;5294;5295;5296;8503;2885;5879;5880;5881;10451;7409;7410;100528032;22914;hsa-miR-16-5p;hsa-miR-30a-5p;hsa-miR-145-5p;hsa-miR-34a-5p;hsa-miR-34b-3p;hsa-miR-34c-5p;hsa-miR-148b-3p;hsa-miR-29a-3p;hsa-miR-376a-3p;hsa-miR-126-3p;hsa-miR-133a-3p;hsa-miR-30c-5p;hsa-miR-194-5p;hsa-miR-122-5p;hsa-m…	Natural killer cell mediated cytotoxicity
818	path:00440_1	5130;9468;10390;56994;5833;hsa-let-7b-5p	Phosphonate and phosphinate metabolism
818	path:05166_15	4792;4791;5971;1147;9020;4055;958;115650;4215;10000;207;208;hsa-miR-30e-3p;hsa-miR-223-3p;hsa-miR-16-5p;hsa-miR-15a-5p;hsa-miR-23b-3p;hsa-miR-195-5p;hsa-miR-155-5p;hsa-miR-486-5p;hsa-miR-224-5p;hsa-miR-122-5p;hsa-miR-519d-3p;hsa-miR-302b-3p;hsa-miR-451a;hsa-miR-302d-3p;hsa-miR-143-3p;hsa-miR-149-3p;hsa-miR-302a-3p;hsa-miR-125b-5p;hsa-miR-302c-3p;hsa-miR-185-5p;hsa-miR-184;hsa-miR-708-5p;hsa-miR-2…	HTLV-I infection
813	path:04620_14	7189;3654;51135;4615;114609;5879;8772;7097;7100;7096;10333;54106;7099;54472;51284;51311;hsa-miR-146a-5p;hsa-let-7c-3p;hsa-miR-146b-5p;hsa-let-7c-5p;hsa-miR-155-5p;hsa-miR-203a;hsa-miR-145-5p;hsa-miR-194-5p;hsa-miR-122-5p;hsa-miR-142-3p;hsa-miR-19b-3p;hsa-miR-105-5p;hsa-miR-19a-3p;hsa-let-7i-5p	Toll-like receptor signaling pathway
812	path:04114_3	10459;4085;10393;246184;25847;29882;29945;51433;51434;51529;64682;8697;8881;996;991;10744;9232;898;9134;995;1017;163688;51806;801;805;808;810;11261;5530;5532;5533;5534;5535;63928;hsa-miR-192-5p;hsa-miR-1;hsa-miR-124-3p;hsa-let-7b-5p;hsa-miR-34a-5p;hsa-miR-16-5p;hsa-let-7c-5p;hsa-miR-30a-5p;hsa-let-7c-3p;hsa-miR-107;hsa-miR-15a-5p;hsa-miR-151a-3p;hsa-miR-15b-5p;hsa-miR-26b-5p;hsa-miR-26a-5p;hsa-mi…	Oocyte meiosis
812	path:05142_4	811;712;713;714;hsa-miR-16-5p;hsa-miR-122-5p	Chagas disease (American trypanosomiasis)
804	path:04660_15	1326;10000;207;208;5163;23533;5290;5291;5293;5294;5295;5296;8503;10725;4772;4773;4775;4776;2932;hsa-miR-375;hsa-miR-370-3p;hsa-miR-122-5p;hsa-miR-15a-5p;hsa-miR-16-5p;hsa-miR-519d-3p;hsa-miR-302b-3p;hsa-miR-451a;hsa-miR-302d-3p;hsa-miR-143-3p;hsa-miR-149-3p;hsa-miR-302a-3p;hsa-miR-125b-5p;hsa-miR-302c-3p;hsa-miR-185-5p;hsa-miR-184;hsa-miR-708-5p;hsa-miR-21-5p;hsa-miR-155-5p;hsa-let-7b-5p;hsa-miR-…	T cell receptor signaling pathway
803	path:05168_22	4790;5970;355;7132;8772;841;836;54205;hsa-miR-146a-5p;hsa-miR-155-5p;hsa-miR-9-5p;hsa-let-7a-5p;hsa-miR-146b-5p;hsa-miR-15a-5p;hsa-miR-124-3p;hsa-miR-504-5p;hsa-miR-106a-5p;hsa-miR-19b-1-5p;hsa-miR-138-5p;hsa-miR-375;hsa-miR-30d-5p	Herpes simplex infection
802	path:04650_15	5335;5336;27040;6452;3937;6850;7535;5781;5777;23533;5290;5291;5293;5294;5295;5296;8503;2885;5879;5880;5881;10451;7409;7410;3824;3802;3803;3804;3805;57292;hsa-miR-34a-5p;hsa-miR-34b-3p;hsa-miR-34c-5p;hsa-miR-489-3p;hsa-miR-23a-3p;hsa-miR-181a-5p;hsa-miR-148b-3p;hsa-miR-30a-5p;hsa-miR-29a-3p;hsa-miR-376a-3p;hsa-miR-126-3p;hsa-miR-133a-3p;hsa-miR-30c-5p;hsa-miR-194-5p;hsa-miR-122-5p;hsa-miR-142-3p;h…	Natural killer cell mediated cytotoxicity
801	path:03460_1	57697;2175;2187;2176;2177;55215;2178;2188;2189;55120;80233;641;80010;116028;7156;8940;84126;545;9894;675;22909;29089;201254;378708;91442;3280;hsa-miR-1;hsa-miR-23a-3p;hsa-miR-16-5p;hsa-miR-30a-5p;hsa-miR-1245a;hsa-miR-146a-5p;hsa-miR-199b-5p;hsa-miR-524-5p	Fanconi anemia pathway
798	path:05143_3	3458;7124;3383;169355;3620;hsa-miR-15a-5p;hsa-miR-15b-5p;hsa-miR-16-5p;hsa-miR-29b-3p;hsa-miR-409-3p;hsa-miR-203a;hsa-miR-222-3p;hsa-miR-17-3p;hsa-miR-31-5p;hsa-miR-155-5p;hsa-miR-221-3p;hsa-let-7c-5p;hsa-miR-17-5p;hsa-let-7c-3p;hsa-miR-21-5p;hsa-miR-1256	African trypanosomiasis
797	path:04670_2	4313;4318;3688;3676;23533;5290;5291;5293;5294;5295;5296;8503;1432;5600;5603;6300;1536;27035;50508;1535;4688;653361;5879;4689;10451;7409;7410;4478;7430;7412;hsa-miR-21-5p;hsa-miR-338-3p;hsa-miR-451a;hsa-miR-9-3p;hsa-miR-124-3p;hsa-miR-375;hsa-miR-183-5p;hsa-miR-30c-5p;hsa-miR-148b-3p;hsa-miR-30a-5p;hsa-miR-29a-3p;hsa-miR-376a-3p;hsa-miR-126-3p;hsa-miR-133a-3p;hsa-miR-200a-3p;hsa-miR-24-3p;hsa-miR-…	Leukocyte transendothelial migration
793	path:04620_15	4615;114609;5879;7097;7096;10333;54472;23533;5290;5291;5293;5294;5295;5296;8503;hsa-miR-155-5p;hsa-miR-203a;hsa-miR-145-5p;hsa-miR-194-5p;hsa-miR-122-5p;hsa-miR-142-3p;hsa-miR-19b-3p;hsa-miR-105-5p;hsa-miR-19a-3p;hsa-miR-146a-5p;hsa-miR-148b-3p;hsa-miR-30a-5p;hsa-miR-29a-3p;hsa-miR-376a-3p;hsa-miR-126-3p;hsa-miR-133a-3p;hsa-miR-30c-5p	Toll-like receptor signaling pathway
791	path:04380_11	7186;7189;8792;1540;9846;9020;6885;10454;23118;3716;7297;6772;10379;2534;3932;3554;3459;3460;7132;2274;8878;5879;hsa-miR-146a-5p;hsa-let-7c-3p;hsa-miR-146b-5p;hsa-let-7c-5p;hsa-miR-181b-5p;hsa-miR-182-5p;hsa-miR-155-5p;hsa-miR-10a-5p;hsa-miR-23b-3p;hsa-miR-17-5p;hsa-miR-145-5p;hsa-miR-34a-5p;hsa-miR-124-3p;hsa-miR-16-5p;hsa-miR-194-5p;hsa-miR-122-5p;hsa-miR-142-3p	Osteoclast differentiation
788	path:04612_4	115653;3802;3803;3804;3805;3806;3808;3809;3810;3811;3812;3821;3822;3823;3824;57292;8302;925;926;6892;3105;3106;3107;3133;3134;3135;6890;6891;hsa-miR-196b-5p;hsa-miR-30a-5p;hsa-miR-152-3p;hsa-miR-148a-3p;hsa-miR-148b-3p;hsa-miR-346	Antigen processing and presentation
787	path:04660_4	3551;8517;1147;9020;1326;10000;207;208;hsa-miR-200c-3p;hsa-miR-218-5p;hsa-miR-199a-5p;hsa-miR-223-3p;hsa-miR-16-5p;hsa-miR-15a-5p;hsa-miR-23b-3p;hsa-miR-195-5p;hsa-miR-155-5p;hsa-miR-375;hsa-miR-370-3p;hsa-miR-122-5p;hsa-miR-519d-3p;hsa-miR-302b-3p;hsa-miR-451a;hsa-miR-302d-3p;hsa-miR-143-3p;hsa-miR-149-3p;hsa-miR-302a-3p;hsa-miR-125b-5p;hsa-miR-302c-3p;hsa-miR-185-5p;hsa-miR-184;hsa-miR-708-5p;h…	T cell receptor signaling pathway
781	path:04670_9	3689;3683;3688;3676;23533;5290;5291;5293;5294;5295;5296;8503;1536;27035;50508;1535;4688;653361;5879;4689;5906;5908;10451;7409;7410;4478;7430;3702;7294;83593;2770;2771;2773;7412;hsa-miR-9-3p;hsa-miR-124-3p;hsa-miR-375;hsa-miR-183-5p;hsa-miR-30c-5p;hsa-miR-148b-3p;hsa-miR-30a-5p;hsa-miR-29a-3p;hsa-miR-376a-3p;hsa-miR-126-3p;hsa-miR-133a-3p;hsa-miR-194-5p;hsa-miR-122-5p;hsa-miR-142-3p;hsa-miR-155-5p…	Leukocyte transendothelial migration
781	path:05220_9	7157;1027;4193;1147;3551;8517;572;1029;10000;207;208;23533;5290;5291;5293;5294;5295;5296;8503;hsa-miR-1285-3p;hsa-miR-125a-5p;hsa-miR-10b-5p;hsa-miR-30d-5p;hsa-miR-214-3p;hsa-miR-485-5p;hsa-miR-25-3p;hsa-miR-612;hsa-miR-222-3p;hsa-miR-15a-5p;hsa-miR-221-3p;hsa-miR-150-5p;hsa-miR-605-5p;hsa-miR-27a-3p;hsa-miR-16-5p;hsa-miR-504-5p;hsa-miR-125b-5p;hsa-miR-34a-5p;hsa-miR-608;hsa-miR-24-3p;hsa-miR-181…	Chronic myeloid leukemia
769	path:05161_25	355;356;8772;841;843;hsa-miR-146a-5p;hsa-miR-504-5p;hsa-miR-106a-5p;hsa-miR-21-5p;hsa-miR-19b-1-5p;hsa-let-7a-5p	Hepatitis B
767	path:04210_1	11261;5530;5532;5533;5534;5535;63928;572;5566;5567;5568;5573;5575;5576;5577;5613;10000;207;208;1147;3551;8517;23533;5290;5291;5293;5294;5295;5296;8503;hsa-miR-16-5p;hsa-miR-30a-5p;hsa-miR-145-5p;hsa-miR-155-5p;hsa-let-7b-5p;hsa-miR-122-5p;hsa-miR-15a-5p;hsa-miR-519d-3p;hsa-miR-302b-3p;hsa-miR-451a;hsa-miR-302d-3p;hsa-miR-143-3p;hsa-miR-149-3p;hsa-miR-302a-3p;hsa-miR-125b-5p;hsa-miR-302c-3p;hsa-mi…	Apoptosis
766	path:05169_18	7185;7186;7187;7188;23533;5290;5291;5293;5294;5295;5296;8503;10000;207;208;4067;930;hsa-miR-148b-3p;hsa-miR-30a-5p;hsa-miR-29a-3p;hsa-miR-376a-3p;hsa-miR-126-3p;hsa-miR-133a-3p;hsa-miR-30c-5p;hsa-miR-122-5p;hsa-miR-15a-5p;hsa-miR-16-5p;hsa-miR-519d-3p;hsa-miR-302b-3p;hsa-miR-451a;hsa-miR-302d-3p;hsa-miR-143-3p;hsa-miR-149-3p;hsa-miR-302a-3p;hsa-miR-125b-5p;hsa-miR-302c-3p;hsa-miR-185-5p;hsa-miR-1…	Epstein-Barr virus infection
763	path:00900_6	2224;9453;79947;23590;57107;2339;2342;9986;23463;10269;hsa-miR-16-5p;hsa-miR-98-5p	Terpenoid backbone biosynthesis
763	path:05132_11	3458;3459;3460;4843;hsa-miR-15a-5p;hsa-miR-15b-5p;hsa-miR-16-5p;hsa-miR-29b-3p;hsa-miR-409-3p;hsa-miR-155-5p;hsa-miR-26a-5p	Salmonella infection
755	path:04150_2	673;25989;8408;9706;1978;6198;6199;3091;57521;2475;64223;6009;5562;5563;7249;10000;207;208;84335;5578;5579;5582;hsa-miR-125b-5p;hsa-miR-424-5p;hsa-miR-199b-5p;hsa-miR-107;hsa-miR-519c-3p;hsa-miR-20a-5p;hsa-miR-20b-5p;hsa-miR-138-5p;hsa-miR-99a-5p;hsa-miR-144-3p;hsa-miR-16-5p;hsa-miR-100-5p;hsa-miR-99b-5p;hsa-miR-155-5p;hsa-miR-30a-5p;hsa-miR-122-5p;hsa-miR-15a-5p;hsa-miR-519d-3p;hsa-miR-302b-3p;h…	mTOR signaling pathway
753	path:05100_1	1499;1495;1496;29119;999;79658;60;71;hsa-miR-200a-3p;hsa-miR-34a-5p;hsa-miR-155-5p;hsa-miR-124-3p;hsa-miR-30a-5p;hsa-miR-214-3p;hsa-miR-193b-3p;hsa-miR-25-3p;hsa-miR-9-5p;hsa-miR-138-5p;hsa-miR-1;hsa-miR-644a;hsa-let-7b-5p;hsa-miR-16-5p	Bacterial invasion of epithelial cells
752	path:04062_17	5747;2268;3055;4067;6714;23533;5290;5291;5293;5294;5295;5296;8503;10681;2782;2783;2784;2785;2786;2787;2788;2790;2791;2792;2793;51764;54331;55970;59345;94235;3702;10000;207;208;3265;3845;4893;5894;673;57580;6654;6655;hsa-miR-138-5p;hsa-miR-7-5p;hsa-miR-193a-3p;hsa-let-7b-5p;hsa-miR-205-5p;hsa-miR-23b-3p;hsa-miR-33a-5p;hsa-miR-148b-3p;hsa-miR-30a-5p;hsa-miR-29a-3p;hsa-miR-376a-3p;hsa-miR-126-3p;hsa…	Chemokine signaling pathway
751	path:05166_4	10725;4772;4773;4775;4776;11261;5530;5532;5533;5534;5535;63928;821;811;3560;3561;3105;3106;3107;3133;3134;3135;hsa-miR-31-5p;hsa-miR-24-3p;hsa-miR-184;hsa-miR-16-5p;hsa-miR-30a-5p;hsa-miR-145-5p;hsa-miR-122-5p;hsa-miR-152-3p;hsa-miR-148a-3p;hsa-miR-148b-3p	HTLV-I infection
751	path:05221_8	1147;3551;8517;572;6198;6199;2475;1978;10000;207;208;23533;5290;5291;5293;5294;5295;5296;8503;hsa-miR-223-3p;hsa-miR-16-5p;hsa-miR-15a-5p;hsa-miR-23b-3p;hsa-miR-195-5p;hsa-miR-200c-3p;hsa-miR-218-5p;hsa-miR-199a-5p;hsa-miR-99a-5p;hsa-miR-144-3p;hsa-miR-100-5p;hsa-miR-99b-5p;hsa-miR-125b-5p;hsa-miR-122-5p;hsa-miR-519d-3p;hsa-miR-302b-3p;hsa-miR-451a;hsa-miR-302d-3p;hsa-miR-143-3p;hsa-miR-149-3p;hs…	Acute myeloid leukemia
748	path:04060_39	2324;3791;2277;7424;hsa-miR-19b-1-5p;hsa-miR-200b-3p	Cytokine-cytokine receptor interaction
746	path:04150_1	6794;25989;8408;9706;1978;6198;6199;3091;57521;2475;64223;6009;5562;5563;7249;10000;207;208;84335;5578;5579;5582;hsa-miR-125b-5p;hsa-miR-424-5p;hsa-miR-199b-5p;hsa-miR-107;hsa-miR-519c-3p;hsa-miR-20a-5p;hsa-miR-20b-5p;hsa-miR-138-5p;hsa-miR-99a-5p;hsa-miR-144-3p;hsa-miR-16-5p;hsa-miR-100-5p;hsa-miR-99b-5p;hsa-miR-155-5p;hsa-miR-30a-5p;hsa-miR-122-5p;hsa-miR-15a-5p;hsa-miR-519d-3p;hsa-miR-302b-3p;…	mTOR signaling pathway
745	path:03460_5	57697;2175;2187;2176;2177;55215;2178;2188;2189;55120;80233;641;80010;116028;7156;8940;84126;545;9894;672;29089;201254;378708;91442;3280;hsa-miR-1;hsa-miR-23a-3p;hsa-miR-16-5p;hsa-miR-30a-5p;hsa-miR-24-3p;hsa-miR-146a-5p;hsa-miR-335-5p;hsa-miR-15a-5p;hsa-miR-199b-5p;hsa-miR-524-5p	Fanconi anemia pathway
743	path:04380_23	1436;1435;23533;5290;5291;5293;5294;5295;5296;8503;2885;5594;5595;hsa-miR-130a-3p;hsa-miR-148b-3p;hsa-miR-130b-3p;hsa-miR-30a-5p;hsa-miR-29a-3p;hsa-miR-376a-3p;hsa-miR-126-3p;hsa-miR-133a-3p;hsa-miR-30c-5p;hsa-miR-28-5p;hsa-miR-320a;hsa-miR-199a-3p;hsa-miR-335-5p;hsa-miR-483-5p	Osteoclast differentiation
743	path:04670_8	3689;3683;3688;3676;23533;5290;5291;5293;5294;5295;5296;8503;1536;27035;50508;1535;4688;653361;5879;4689;5906;5908;10451;7409;7410;4478;7430;3702;7294;83593;2185;2770;2771;2773;hsa-miR-9-3p;hsa-miR-124-3p;hsa-miR-375;hsa-miR-183-5p;hsa-miR-30c-5p;hsa-miR-148b-3p;hsa-miR-30a-5p;hsa-miR-29a-3p;hsa-miR-376a-3p;hsa-miR-126-3p;hsa-miR-133a-3p;hsa-miR-194-5p;hsa-miR-122-5p;hsa-miR-142-3p;hsa-miR-155-5p…	Leukocyte transendothelial migration
741	path:04210_16	10000;207;208;23533;5290;5291;5293;5294;5295;5296;8503;1439;3563;4914;4803;hsa-miR-122-5p;hsa-miR-15a-5p;hsa-miR-16-5p;hsa-miR-519d-3p;hsa-miR-302b-3p;hsa-miR-451a;hsa-miR-302d-3p;hsa-miR-143-3p;hsa-miR-149-3p;hsa-miR-302a-3p;hsa-miR-125b-5p;hsa-miR-302c-3p;hsa-miR-185-5p;hsa-miR-184;hsa-miR-708-5p;hsa-miR-21-5p;hsa-miR-148b-3p;hsa-miR-30a-5p;hsa-miR-29a-3p;hsa-miR-376a-3p;hsa-miR-126-3p;hsa-miR-…	Apoptosis
741	path:04650_16	637;836;3002;hsa-miR-138-5p;hsa-let-7a-5p;hsa-miR-375;hsa-miR-30d-5p	Natural killer cell mediated cytotoxicity
741	path:05161_21	836;23533;5290;5291;5293;5294;5295;5296;8503;10000;207;208;572;1147;3551;8517;hsa-miR-138-5p;hsa-let-7a-5p;hsa-miR-375;hsa-miR-30d-5p;hsa-miR-148b-3p;hsa-miR-30a-5p;hsa-miR-29a-3p;hsa-miR-376a-3p;hsa-miR-126-3p;hsa-miR-133a-3p;hsa-miR-30c-5p;hsa-miR-122-5p;hsa-miR-15a-5p;hsa-miR-16-5p;hsa-miR-519d-3p;hsa-miR-302b-3p;hsa-miR-451a;hsa-miR-302d-3p;hsa-miR-143-3p;hsa-miR-149-3p;hsa-miR-302a-3p;hsa-mi…	Hepatitis B
734	path:00230_4	5471;2618;158;10606;5198;hsa-miR-155-5p;hsa-miR-30a-5p	Purine metabolism
733	path:05200_24	842;5728;23533;5290;5291;5293;5294;5295;5296;8503;2932;1147;3551;8517;2475;572;4193;1027;595;7157;1026;1019;1021;1029;2308;4824;10000;207;208;hsa-miR-133a-3p;hsa-let-7a-5p;hsa-miR-222-3p;hsa-miR-17-5p;hsa-miR-29b-3p;hsa-miR-217;hsa-miR-494-3p;hsa-miR-144-3p;hsa-miR-21-5p;hsa-miR-26a-5p;hsa-miR-19a-3p;hsa-miR-19b-3p;hsa-miR-103a-3p;hsa-miR-214-3p;hsa-miR-23a-3p;hsa-miR-221-3p;hsa-miR-107;hsa-miR-2…	Pathways in cancer
731	path:00830_1	124;125;126;127;128;130;131;53630;216;8854;9227;51109;5959;54884;6121;145226;158835;8694;1592;340665;56603;1551;1576;1577;64816;1543;1544;157506;50700;8608;10170;10901;317749;9249;1548;1549;1553;1555;1579;284541;1557;1558;1559;1562;10720;10941;54490;54575;54576;54577;54578;54579;54600;54657;54658;54659;574537;7363;7364;7365;7366;7367;79799;8228;195814;8630;hsa-miR-155-5p;hsa-miR-34a-5p;hsa-miR-30…	Retinol metabolism
730	path:04664_5	5609;6416;5606;5608;23533;5290;5291;5293;5294;5295;5296;8503;5599;5601;5602;5879;5880;5881;10451;7409;7410;hsa-miR-30a-5p;hsa-miR-214-3p;hsa-miR-145-5p;hsa-miR-148b-3p;hsa-miR-29a-3p;hsa-miR-376a-3p;hsa-miR-126-3p;hsa-miR-133a-3p;hsa-miR-30c-5p;hsa-miR-141-3p;hsa-miR-20a-5p;hsa-miR-17-5p;hsa-miR-199a-3p;hsa-miR-93-5p;hsa-miR-106b-5p;hsa-miR-194-5p;hsa-miR-122-5p;hsa-miR-142-3p;hsa-miR-155-5p	Fc epsilon RI signaling pathway
728	path:04660_7	2885;23533;5290;5291;5293;5294;5295;5296;8503;940;6654;6655;27040;hsa-miR-148b-3p;hsa-miR-30a-5p;hsa-miR-29a-3p;hsa-miR-376a-3p;hsa-miR-126-3p;hsa-miR-133a-3p;hsa-miR-30c-5p	T cell receptor signaling pathway
728	path:05146_3	2774;2778;107;5566;5567;5568;5613;hsa-miR-155-5p;hsa-miR-1	Amoebiasis
727	path:04114_2	4342;983;9088;27330;6195;6196;6197;286151;995;64506;9748;hsa-miR-24-3p;hsa-miR-663a;hsa-miR-31-5p;hsa-miR-125b-5p	Oocyte meiosis
726	path:04210_2	581;10000;207;208;23533;5290;5291;5293;5294;5295;5296;8503;1439;3563;4914;3562;hsa-miR-30a-5p;hsa-miR-1;hsa-miR-122-5p;hsa-miR-504-5p;hsa-miR-296-5p;hsa-miR-15a-5p;hsa-miR-16-5p;hsa-miR-519d-3p;hsa-miR-302b-3p;hsa-miR-451a;hsa-miR-302d-3p;hsa-miR-143-3p;hsa-miR-149-3p;hsa-miR-302a-3p;hsa-miR-125b-5p;hsa-miR-302c-3p;hsa-miR-185-5p;hsa-miR-184;hsa-miR-708-5p;hsa-miR-21-5p;hsa-miR-148b-3p;hsa-miR-29…	Apoptosis
724	path:04914_7	51343;10459;4085;8379;699;27330;6195;6196;6197;hsa-miR-192-5p;hsa-miR-1;hsa-miR-450a-1-3p;hsa-miR-125b-5p	Progesterone-mediated oocyte maturation
720	path:04612_5	10197;5720;5721;7124;3458;hsa-miR-155-5p;hsa-miR-16-5p;hsa-miR-124-3p;hsa-let-7b-5p;hsa-miR-1;hsa-miR-203a;hsa-miR-15a-5p;hsa-miR-15b-5p;hsa-miR-29b-3p;hsa-miR-409-3p	Antigen processing and presentation
715	path:04510_13	329;330;331;596;2002;5594;5595;595;894;896;5604;hsa-miR-204-5p;hsa-miR-34a-5p;hsa-miR-200c-3p;hsa-miR-181a-5p;hsa-miR-429;hsa-miR-200b-3p;hsa-miR-181b-5p;hsa-miR-34a-3p;hsa-miR-21-5p;hsa-miR-15b-5p;hsa-miR-20a-5p;hsa-miR-16-5p;hsa-miR-181c-5p;hsa-miR-143-3p;hsa-miR-29c-3p;hsa-let-7a-5p;hsa-miR-34b-5p;hsa-miR-195-5p;hsa-miR-29b-3p;hsa-miR-451a;hsa-miR-136-5p;hsa-miR-375;hsa-miR-630;hsa-miR-15a-5p;…	Focal adhesion
710	path:05162_3	3439;3440;3441;3442;3443;3444;3445;3446;3447;3448;3449;3451;3452;3456;3454;3455;3716;7297;6772;6773;3459;3460;3559;3560;3561;6774;6776;6777;10399;hsa-miR-34a-5p;hsa-miR-26a-5p;hsa-let-7b-5p;hsa-miR-145-5p;hsa-miR-17-5p;hsa-let-7c-3p;hsa-let-7c-5p;hsa-miR-155-5p;hsa-miR-21-5p;hsa-miR-20b-5p;hsa-miR-337-3p;hsa-miR-222-3p;hsa-miR-124-3p	Measles
709	path:04666_2	2212;9103;2209;3055;4067;6850;5788;23533;5290;5291;5293;5294;5295;5296;8503;1398;1399;9846;hsa-let-7b-5p;hsa-miR-205-5p;hsa-miR-148b-3p;hsa-miR-30a-5p;hsa-miR-29a-3p;hsa-miR-376a-3p;hsa-miR-126-3p;hsa-miR-133a-3p;hsa-miR-30c-5p;hsa-miR-132-3p;hsa-miR-107	Fc gamma R-mediated phagocytosis
708	path:00860_1	1371;3052;1352;2235;1356;2495;2512;94033;5498;hsa-miR-1;hsa-miR-30a-5p;hsa-miR-122-5p;hsa-miR-16-5p	Porphyrin and chlorophyll metabolism
706	path:04150_6	25989;8408;9706;1978;6198;6199;3091;57521;2475;64223;6009;5562;5563;10000;207;208;84335;10325;10670;58528;64121;5578;5579;5582;hsa-miR-125b-5p;hsa-miR-424-5p;hsa-miR-199b-5p;hsa-miR-107;hsa-miR-519c-3p;hsa-miR-20a-5p;hsa-miR-20b-5p;hsa-miR-138-5p;hsa-miR-99a-5p;hsa-miR-144-3p;hsa-miR-16-5p;hsa-miR-100-5p;hsa-miR-99b-5p;hsa-miR-155-5p;hsa-miR-30a-5p;hsa-miR-122-5p;hsa-miR-15a-5p;hsa-miR-519d-3p;hs…	mTOR signaling pathway
704	path:04970_8	163688;51806;801;805;808;810;4842;2977;2982;2983;5592;5593;hsa-miR-1	Salivary secretion
701	path:04380_21	7186;7189;8792;1540;9846;9020;6885;10454;23118;6772;2534;3932;3554;7124;7132;2274;8878;5879;hsa-miR-146a-5p;hsa-let-7c-3p;hsa-miR-146b-5p;hsa-let-7c-5p;hsa-miR-181b-5p;hsa-miR-182-5p;hsa-miR-155-5p;hsa-miR-10a-5p;hsa-miR-23b-3p;hsa-miR-145-5p;hsa-miR-34a-5p;hsa-miR-203a;hsa-miR-124-3p;hsa-miR-16-5p;hsa-miR-194-5p;hsa-miR-122-5p;hsa-miR-142-3p	Osteoclast differentiation
698	path:05164_6	23586;57506;7706;7098;9021;5606;5608;1432;5600;5603;6300;5609;6416;27102;440275;5610;9451;hsa-miR-155-5p;hsa-miR-124-3p;hsa-miR-30a-5p;hsa-miR-214-3p;hsa-miR-145-5p;hsa-miR-200a-3p;hsa-miR-24-3p;hsa-miR-141-3p;hsa-miR-125b-5p;hsa-miR-122-5p;hsa-miR-375	Influenza A
695	path:04150_11	25989;8408;9706;1978;6198;6199;3091;57521;2475;64223;6009;5562;5563;7249;10000;207;208;5170;84335;5578;5579;5582;hsa-miR-125b-5p;hsa-miR-424-5p;hsa-miR-199b-5p;hsa-miR-107;hsa-miR-519c-3p;hsa-miR-20a-5p;hsa-miR-20b-5p;hsa-miR-138-5p;hsa-miR-99a-5p;hsa-miR-144-3p;hsa-miR-16-5p;hsa-miR-100-5p;hsa-miR-99b-5p;hsa-miR-155-5p;hsa-miR-30a-5p;hsa-miR-122-5p;hsa-miR-15a-5p;hsa-miR-519d-3p;hsa-miR-302b-3p;…	mTOR signaling pathway
695	path:04664_3	10000;207;208;5163;23533;5290;5291;5293;5294;5295;5296;8503;695;6850;5335;5336;5879;5880;5881;hsa-miR-122-5p;hsa-miR-15a-5p;hsa-miR-16-5p;hsa-miR-519d-3p;hsa-miR-302b-3p;hsa-miR-451a;hsa-miR-302d-3p;hsa-miR-143-3p;hsa-miR-149-3p;hsa-miR-302a-3p;hsa-miR-125b-5p;hsa-miR-302c-3p;hsa-miR-185-5p;hsa-miR-184;hsa-miR-708-5p;hsa-miR-21-5p;hsa-miR-375;hsa-miR-155-5p;hsa-let-7b-5p;hsa-miR-148b-3p;hsa-miR-3…	Fc epsilon RI signaling pathway
695	path:05034_2	116443;116444;2902;2903;2904;2905;2906;5499;5500;5501;84152;hsa-miR-30a-5p	Alcoholism
694	path:05166_3	915;916;917;4792;4791;5971;1147;9020;3551;8517;3554;7850;4215;10000;207;208;hsa-miR-30e-3p;hsa-miR-223-3p;hsa-miR-16-5p;hsa-miR-15a-5p;hsa-miR-23b-3p;hsa-miR-195-5p;hsa-miR-155-5p;hsa-miR-200c-3p;hsa-miR-218-5p;hsa-miR-199a-5p;hsa-miR-122-5p;hsa-miR-519d-3p;hsa-miR-302b-3p;hsa-miR-451a;hsa-miR-302d-3p;hsa-miR-143-3p;hsa-miR-149-3p;hsa-miR-302a-3p;hsa-miR-125b-5p;hsa-miR-302c-3p;hsa-miR-185-5p;hsa…	HTLV-I infection
693	path:04916_12	1638;7306;7299;4286;1387;2033;51176;6932;6934;83439;10488;1385;148327;64764;84699;90993;5594;5595;5604;5605;hsa-miR-155-5p;hsa-miR-182-5p;hsa-miR-137;hsa-miR-324-3p;hsa-miR-150-5p;hsa-miR-34a-5p;hsa-miR-200c-3p;hsa-miR-200a-3p;hsa-miR-200b-3p;hsa-miR-429;hsa-miR-141-3p;hsa-miR-34b-5p;hsa-miR-203a;hsa-miR-103a-3p;hsa-miR-28-5p;hsa-miR-30a-5p;hsa-miR-320a;hsa-miR-199a-3p;hsa-miR-335-5p;hsa-miR-483-…	Melanogenesis
692	path:05221_5	4790;5970;1147;3551;8517;572;2475;10000;207;208;23533;5290;5291;5293;5294;5295;5296;8503;hsa-miR-146a-5p;hsa-miR-155-5p;hsa-miR-9-5p;hsa-let-7a-5p;hsa-miR-146b-5p;hsa-miR-15a-5p;hsa-miR-124-3p;hsa-miR-223-3p;hsa-miR-16-5p;hsa-miR-23b-3p;hsa-miR-195-5p;hsa-miR-200c-3p;hsa-miR-218-5p;hsa-miR-199a-5p;hsa-miR-99a-5p;hsa-miR-144-3p;hsa-miR-100-5p;hsa-miR-99b-5p;hsa-miR-122-5p;hsa-miR-519d-3p;hsa-miR-3…	Acute myeloid leukemia
690	path:04020_7	107;109;114;163688;51806;801;805;808;810;108;113;115;196883;487;488;489;5350;5566;5567;5568;5613;2774;2778;hsa-miR-1;hsa-let-7b-5p;hsa-miR-30a-5p;hsa-miR-155-5p	Calcium signaling pathway
683	path:04662_2	3551;8517;1147;2932;10892;8915;84433;10000;207;208;23533;5290;5291;5293;5294;5295;5296;8503;hsa-miR-200c-3p;hsa-miR-218-5p;hsa-miR-199a-5p;hsa-miR-223-3p;hsa-miR-16-5p;hsa-miR-15a-5p;hsa-miR-23b-3p;hsa-miR-195-5p;hsa-miR-155-5p;hsa-miR-26a-5p;hsa-miR-122-5p;hsa-miR-519d-3p;hsa-miR-302b-3p;hsa-miR-451a;hsa-miR-302d-3p;hsa-miR-143-3p;hsa-miR-149-3p;hsa-miR-302a-3p;hsa-miR-125b-5p;hsa-miR-302c-3p;hs…	B cell receptor signaling pathway
680	path:04060_66	2833;6373;3627;4283;57007;hsa-miR-34a-5p	Cytokine-cytokine receptor interaction
680	path:05200_58	355;8772;841;637;hsa-miR-146a-5p;hsa-miR-504-5p;hsa-miR-106a-5p;hsa-miR-19b-1-5p;hsa-let-7a-5p	Pathways in cancer
677	path:04380_3	7186;7189;8792;8600;1540;9846;9020;6885;10454;23118;6772;2534;3932;3554;2209;2212;2213;2214;2215;9103;7305;695;7006;5336;7132;2274;8878;5879;hsa-miR-146a-5p;hsa-let-7c-3p;hsa-miR-146b-5p;hsa-let-7c-5p;hsa-miR-181b-5p;hsa-miR-182-5p;hsa-miR-155-5p;hsa-miR-10a-5p;hsa-miR-23b-3p;hsa-miR-145-5p;hsa-miR-34a-5p;hsa-miR-346;hsa-miR-124-3p;hsa-miR-16-5p;hsa-miR-194-5p;hsa-miR-122-5p;hsa-miR-142-3p	Osteoclast differentiation
676	path:04722_13	23533;5290;5291;5293;5294;5295;5296;8503;10000;207;208;572;2932;2309;4792;4793;4794;4790;5970;5163;3551;hsa-miR-148b-3p;hsa-miR-30a-5p;hsa-miR-29a-3p;hsa-miR-376a-3p;hsa-miR-126-3p;hsa-miR-133a-3p;hsa-miR-30c-5p;hsa-miR-122-5p;hsa-miR-15a-5p;hsa-miR-16-5p;hsa-miR-519d-3p;hsa-miR-302b-3p;hsa-miR-451a;hsa-miR-302d-3p;hsa-miR-143-3p;hsa-miR-149-3p;hsa-miR-302a-3p;hsa-miR-125b-5p;hsa-miR-302c-3p;hsa-…	Neurotrophin signaling pathway
673	path:04066_7	112398;112399;54583;3091;2475;5335;5336;5578;5579;5582;hsa-miR-122-5p;hsa-miR-20a-5p;hsa-miR-424-5p;hsa-miR-199b-5p;hsa-miR-107;hsa-miR-519c-3p;hsa-miR-20b-5p;hsa-miR-138-5p;hsa-miR-99a-5p;hsa-miR-144-3p;hsa-miR-16-5p;hsa-miR-100-5p;hsa-miR-99b-5p;hsa-miR-34a-5p	HIF-1 signaling pathway
670	path:04060_4	3588;58985;116379;50616;3586;hsa-miR-106a-5p	Cytokine-cytokine receptor interaction
670	path:04151_13	1436;1956;1969;2260;2261;2263;2264;2321;2324;3480;3643;3791;3815;4233;4804;5156;5159;7010;2885;6654;6655;3265;3845;4893;hsa-miR-16-5p;hsa-miR-7-5p;hsa-miR-30a-5p;hsa-miR-27a-3p;hsa-let-7a-5p;hsa-miR-146a-5p;hsa-miR-155-5p;hsa-miR-21-5p;hsa-miR-1;hsa-let-7c-3p;hsa-miR-128-3p;hsa-miR-542-5p;hsa-let-7c-5p;hsa-miR-133a-3p;hsa-miR-133b;hsa-miR-34a-5p;hsa-miR-26b-5p;hsa-miR-424-5p;hsa-miR-99a-5p;hsa-mi…	PI3K-Akt signaling pathway
668	path:04916_10	1638;7306;7299;4286;1387;2033;51176;6932;6934;83439;10488;1385;148327;64764;84699;90993;1499;5594;5595;hsa-miR-155-5p;hsa-miR-182-5p;hsa-miR-137;hsa-miR-324-3p;hsa-miR-150-5p;hsa-miR-34a-5p;hsa-miR-200c-3p;hsa-miR-200a-3p;hsa-miR-200b-3p;hsa-miR-429;hsa-miR-141-3p;hsa-miR-34b-5p;hsa-miR-203a;hsa-miR-103a-3p;hsa-miR-124-3p;hsa-miR-30a-5p;hsa-miR-214-3p;hsa-miR-28-5p;hsa-miR-320a;hsa-miR-199a-3p;hs…	Melanogenesis
664	path:04380_18	8792;2209;2212;2213;2214;2215;9103;7305;695;7006;6850;29760;3937;5336;10288;10859;10990;11006;11024;11025;11026;11027;126014;23547;79168;10326;140885;54209;55423;hsa-miR-346;hsa-miR-106a-5p;hsa-miR-20a-5p;hsa-miR-17-5p	Osteoclast differentiation
664	path:04914_8	983;699;9088;27330;6195;6196;6197;5594;5595;hsa-miR-24-3p;hsa-miR-663a;hsa-miR-31-5p;hsa-miR-450a-1-3p;hsa-miR-125b-5p;hsa-miR-28-5p;hsa-miR-30a-5p;hsa-miR-320a;hsa-miR-199a-3p;hsa-miR-335-5p;hsa-miR-483-5p	Progesterone-mediated oocyte maturation
662	path:04062_18	5747;2268;3055;4067;6714;23533;5290;5291;5293;5294;5295;5296;8503;23236;5330;5331;5332;2770;2771;2773;10681;2782;2783;2784;2785;2786;2787;2788;2790;2791;2792;2793;51764;54331;55970;59345;94235;3702;10000;207;208;3265;3845;4893;5879;5880;57580;hsa-miR-138-5p;hsa-miR-7-5p;hsa-miR-193a-3p;hsa-let-7b-5p;hsa-miR-205-5p;hsa-miR-23b-3p;hsa-miR-33a-5p;hsa-miR-148b-3p;hsa-miR-30a-5p;hsa-miR-29a-3p;hsa-miR…	Chemokine signaling pathway
662	path:04650_20	3458;1437;7124;5594;5595;5604;5605;369;5894;673;5058;hsa-miR-15a-5p;hsa-miR-15b-5p;hsa-miR-16-5p;hsa-miR-29b-3p;hsa-miR-409-3p;hsa-miR-203a;hsa-miR-28-5p;hsa-miR-30a-5p;hsa-miR-320a;hsa-miR-199a-3p;hsa-miR-335-5p;hsa-miR-483-5p;hsa-miR-424-5p;hsa-miR-34a-5p;hsa-miR-497-5p;hsa-let-7b-5p;hsa-miR-7-5p;hsa-miR-125b-5p;hsa-miR-377-3p	Natural killer cell mediated cytotoxicity
657	path:05010_6	355;7132;8772;841;637;hsa-miR-146a-5p;hsa-miR-504-5p;hsa-miR-106a-5p;hsa-miR-19b-1-5p;hsa-let-7a-5p	Alzheimer's disease
657	path:05152_24	5894;1051;1054;5594;5595;4790;5970;7189;7124;3592;3593;3552;3553;3569;3606;51561;64127;8767;64170;10892;8915;5599;5601;5602;1432;5600;5603;6300;4843;hsa-miR-7-5p;hsa-miR-125b-5p;hsa-miR-155-5p;hsa-miR-34a-5p;hsa-miR-28-5p;hsa-miR-30a-5p;hsa-miR-320a;hsa-miR-199a-3p;hsa-miR-335-5p;hsa-miR-483-5p;hsa-miR-146a-5p;hsa-miR-9-5p;hsa-let-7a-5p;hsa-miR-146b-5p;hsa-miR-15a-5p;hsa-miR-124-3p;hsa-let-7c-3p;…	Tuberculosis
655	path:04914_9	983;993;994;995;9088;1017;245711;387778;hsa-miR-24-3p;hsa-miR-663a;hsa-miR-31-5p;hsa-miR-15a-5p;hsa-let-7c-3p;hsa-miR-503-5p;hsa-miR-449b-5p;hsa-let-7c-5p;hsa-let-7b-5p;hsa-miR-21-5p;hsa-miR-449a;hsa-miR-34a-5p;hsa-miR-424-5p;hsa-miR-148a-3p;hsa-miR-103a-3p;hsa-miR-124-3p;hsa-miR-885-5p;hsa-miR-155-5p;hsa-miR-302d-3p;hsa-miR-376a-3p	Progesterone-mediated oocyte maturation
651	path:04670_15	3689;3683;23533;5290;5291;5293;5294;5295;5296;8503;5879;5906;5908;10451;7409;7410;10411;11069;3702;7294;83593;2185;7852;2770;2771;2773;hsa-miR-148b-3p;hsa-miR-30a-5p;hsa-miR-29a-3p;hsa-miR-376a-3p;hsa-miR-126-3p;hsa-miR-133a-3p;hsa-miR-30c-5p;hsa-miR-194-5p;hsa-miR-122-5p;hsa-miR-142-3p;hsa-miR-155-5p;hsa-miR-337-3p;hsa-miR-518b;hsa-miR-1;hsa-miR-23b-3p;hsa-miR-30d-5p;hsa-miR-124-3p	Leukocyte transendothelial migration
650	path:04530_14	150084;50848;58494;83700;9223;81;87;88;89;260425;9863;hsa-miR-145-5p;hsa-miR-1;hsa-miR-193b-3p;hsa-miR-218-5p	Tight junction
641	path:00860_4	3052;1352;2235;1356;2495;2512;94033;5498;1355;hsa-miR-122-5p;hsa-miR-16-5p;hsa-miR-30a-5p	Porphyrin and chlorophyll metabolism
640	path:04650_18	5335;5336;10870;79465;80328;80329;23533;5290;5291;5293;5294;5295;5296;8503;2885;100528032;22914;hsa-miR-34a-5p;hsa-miR-34c-5p;hsa-miR-148b-3p;hsa-miR-30a-5p;hsa-miR-29a-3p;hsa-miR-376a-3p;hsa-miR-126-3p;hsa-miR-133a-3p;hsa-miR-30c-5p	Natural killer cell mediated cytotoxicity
640	path:05152_3	5894;6772;1051;1054;4261;5594;5595;4790;5970;7189;7124;3592;3593;3552;3553;3569;3606;51561;8767;64170;10892;8915;5599;5601;5602;1432;5600;5603;6300;4843;hsa-miR-7-5p;hsa-miR-125b-5p;hsa-miR-145-5p;hsa-let-7c-3p;hsa-let-7c-5p;hsa-miR-34a-5p;hsa-miR-155-5p;hsa-miR-28-5p;hsa-miR-30a-5p;hsa-miR-320a;hsa-miR-199a-3p;hsa-miR-335-5p;hsa-miR-483-5p;hsa-miR-146a-5p;hsa-miR-9-5p;hsa-let-7a-5p;hsa-miR-146b-…	Tuberculosis
639	path:05168_11	7124;355;7132;8772;841;hsa-miR-203a;hsa-miR-146a-5p;hsa-miR-504-5p;hsa-miR-106a-5p;hsa-miR-19b-1-5p;hsa-let-7a-5p	Herpes simplex infection
634	path:00062_1	5538;9374;51102;1892;3030;10449;3032;3033;hsa-miR-16-5p;hsa-miR-155-5p;hsa-miR-1;hsa-miR-124-3p;hsa-miR-193b-3p	Fatty acid elongation
631	path:04150_7	25989;8408;9706;1978;6198;6199;3091;57521;2475;64223;253260;6009;5562;5563;10000;207;208;84335;5578;5579;5582;hsa-miR-125b-5p;hsa-miR-424-5p;hsa-miR-199b-5p;hsa-miR-107;hsa-miR-519c-3p;hsa-miR-20a-5p;hsa-miR-20b-5p;hsa-miR-138-5p;hsa-miR-99a-5p;hsa-miR-144-3p;hsa-miR-16-5p;hsa-miR-100-5p;hsa-miR-99b-5p;hsa-miR-155-5p;hsa-miR-218-5p;hsa-miR-30a-5p;hsa-miR-122-5p;hsa-miR-15a-5p;hsa-miR-519d-3p;hsa-…	mTOR signaling pathway
629	path:04916_11	1855;1856;1857;2775;2932;1499;2776;hsa-miR-221-3p;hsa-miR-324-3p;hsa-miR-155-5p;hsa-miR-26a-5p;hsa-miR-200a-3p;hsa-miR-34a-5p;hsa-miR-124-3p;hsa-miR-30a-5p;hsa-miR-214-3p	Melanogenesis
628	path:04660_11	2885;6654;6655;10125;3265;3845;4893;3702;7006;5335;27040;3937;hsa-miR-21-5p;hsa-let-7a-5p;hsa-miR-181d-5p;hsa-miR-181a-5p;hsa-miR-143-3p;hsa-let-7c-5p;hsa-miR-622;hsa-let-7c-3p;hsa-miR-126-3p;hsa-miR-155-5p;hsa-miR-96-5p;hsa-miR-217;hsa-let-7g-5p;hsa-miR-18a-3p;hsa-miR-181c-5p;hsa-let-7b-5p;hsa-miR-20a-5p;hsa-miR-124-3p;hsa-miR-145-5p;hsa-miR-148b-3p;hsa-miR-16-5p;hsa-miR-34a-5p	T cell receptor signaling pathway
624	path:04380_16	7186;7189;3716;7297;6772;10379;3458;3459;3460;hsa-miR-146a-5p;hsa-let-7c-3p;hsa-miR-146b-5p;hsa-let-7c-5p;hsa-miR-17-5p;hsa-miR-145-5p;hsa-miR-34a-5p;hsa-miR-15a-5p;hsa-miR-15b-5p;hsa-miR-16-5p;hsa-miR-29b-3p;hsa-miR-409-3p;hsa-miR-155-5p	Osteoclast differentiation
621	path:04114_10	983;9088;286151;995;5347;6790;64506;5566;5567;5568;5613;9748;hsa-miR-24-3p;hsa-miR-663a;hsa-miR-31-5p;hsa-miR-100-5p;hsa-miR-155-5p;hsa-miR-16-5p;hsa-let-7b-5p;hsa-miR-124-3p	Oocyte meiosis
620	path:04114_1	4342;983;9088;27330;6195;6196;6197;5594;5595;5604;699;hsa-miR-24-3p;hsa-miR-663a;hsa-miR-31-5p;hsa-miR-125b-5p;hsa-miR-28-5p;hsa-miR-30a-5p;hsa-miR-320a;hsa-miR-199a-3p;hsa-miR-335-5p;hsa-miR-483-5p;hsa-miR-424-5p;hsa-miR-34a-5p;hsa-miR-497-5p;hsa-miR-450a-1-3p	Oocyte meiosis
617	path:04666_6	2212;9103;2209;6850;23533;5290;5291;5293;5294;5295;5296;8503;5335;5336;10451;7409;7410;5879;5880;998;5337;5338;23396;8394;8395;8611;8612;8613;382;hsa-miR-148b-3p;hsa-miR-30a-5p;hsa-miR-29a-3p;hsa-miR-376a-3p;hsa-miR-126-3p;hsa-miR-133a-3p;hsa-miR-30c-5p;hsa-miR-34a-5p;hsa-miR-155-5p;hsa-miR-194-5p;hsa-miR-122-5p;hsa-miR-142-3p;hsa-miR-1;hsa-miR-224-5p;hsa-miR-195-5p;hsa-miR-330-3p;hsa-miR-375;hsa…	Fc gamma R-mediated phagocytosis
616	path:00561_1	1056;119548;3990;5406;5407;5408;80339;8513;9388;346606;84649;8694;23175;64900;8611;8612;8613;9663;10554;10555;129642;154141;253558;56894;56895;55750;11343;137964;150763;57678;84803;2710;2712;231;57016;10327;4023;1606;1607;1608;160851;1609;8525;8526;8527;9162;hsa-miR-125b-5p;hsa-miR-1;hsa-miR-155-5p;hsa-miR-30a-5p;hsa-miR-16-5p;hsa-miR-34a-5p;hsa-miR-145-5p;hsa-let-7b-5p;hsa-miR-29a-3p;hsa-miR-138…	Glycerolipid metabolism
613	path:05144_3	54106;7097;7099;4615;hsa-miR-19b-3p;hsa-miR-105-5p;hsa-miR-19a-3p;hsa-miR-146a-5p;hsa-let-7c-5p;hsa-let-7i-5p;hsa-let-7c-3p;hsa-miR-155-5p;hsa-miR-203a	Malaria
611	path:04662_3	4792;4793;4794;3551;8517;1147;2932;10000;207;208;23533;5290;5291;5293;5294;5295;5296;8503;hsa-miR-30e-3p;hsa-miR-200c-3p;hsa-miR-218-5p;hsa-miR-199a-5p;hsa-miR-223-3p;hsa-miR-16-5p;hsa-miR-15a-5p;hsa-miR-23b-3p;hsa-miR-195-5p;hsa-miR-155-5p;hsa-miR-26a-5p;hsa-miR-122-5p;hsa-miR-519d-3p;hsa-miR-302b-3p;hsa-miR-451a;hsa-miR-302d-3p;hsa-miR-143-3p;hsa-miR-149-3p;hsa-miR-302a-3p;hsa-miR-125b-5p;hsa-m…	B cell receptor signaling pathway
607	path:05145_15	4615;3654;51135;23643;7099;7097;hsa-miR-155-5p;hsa-miR-203a;hsa-miR-146a-5p;hsa-let-7c-3p;hsa-miR-146b-5p;hsa-let-7c-5p;hsa-let-7i-5p;hsa-miR-19b-3p;hsa-miR-105-5p;hsa-miR-19a-3p	Toxoplasmosis
605	path:05166_20	5156;5159;5154;5155;23533;5290;5291;5293;5294;5295;5296;8503;10000;207;208;hsa-miR-34a-5p;hsa-let-7b-5p;hsa-miR-140-5p;hsa-miR-224-5p;hsa-miR-146b-3p;hsa-miR-148b-3p;hsa-miR-30a-5p;hsa-miR-29a-3p;hsa-miR-376a-3p;hsa-miR-126-3p;hsa-miR-133a-3p;hsa-miR-30c-5p;hsa-miR-122-5p;hsa-miR-15a-5p;hsa-miR-16-5p;hsa-miR-519d-3p;hsa-miR-302b-3p;hsa-miR-451a;hsa-miR-302d-3p;hsa-miR-143-3p;hsa-miR-149-3p;hsa-mi…	HTLV-I infection
604	path:00500_1	57733;3098;3099;3101;80201;2548;2595;8972;6476;5167;5169;283209;7360;2997;2998;5236;55276;2538;57818;2645;2821;178;2632;276;277;278;279;280;5834;5836;5837;hsa-miR-30a-5p;hsa-miR-155-5p;hsa-miR-143-3p;hsa-miR-125b-5p;hsa-miR-125a-5p;hsa-miR-193b-3p;hsa-let-7b-5p;hsa-miR-122-5p;hsa-miR-1;hsa-miR-23a-3p;hsa-miR-34a-5p;hsa-miR-16-5p	Starch and sucrose metabolism
604	path:04066_8	112398;112399;54583;10000;207;208;2475;5335;5336;5578;5579;5582;1978;6198;6199;hsa-miR-122-5p;hsa-miR-20a-5p;hsa-miR-15a-5p;hsa-miR-16-5p;hsa-miR-519d-3p;hsa-miR-302b-3p;hsa-miR-451a;hsa-miR-302d-3p;hsa-miR-143-3p;hsa-miR-149-3p;hsa-miR-302a-3p;hsa-miR-125b-5p;hsa-miR-302c-3p;hsa-miR-185-5p;hsa-miR-184;hsa-miR-708-5p;hsa-miR-21-5p;hsa-miR-99a-5p;hsa-miR-144-3p;hsa-miR-100-5p;hsa-miR-99b-5p;hsa-mi…	HIF-1 signaling pathway
602	path:04660_23	27040;3937;7535;919;2534;920;925;926;23624;867;868;3932;5788;5777;1739;1432;5600;5603;6300;hsa-miR-34a-5p;hsa-miR-34b-3p;hsa-miR-34c-5p;hsa-miR-196b-5p;hsa-miR-200a-3p;hsa-miR-24-3p;hsa-miR-141-3p;hsa-miR-125b-5p;hsa-miR-122-5p	T cell receptor signaling pathway
600	path:04062_1	10663;10803;1230;1232;1233;1234;1235;1236;1237;1524;2826;2829;2833;3577;3579;643;729230;7852;10344;10563;10850;2919;2920;2921;3576;3627;388372;414062;4283;5196;5197;5473;56477;58191;6346;6347;6348;6349;6351;6352;6354;6355;6356;6357;6358;6359;6360;6361;6362;6363;6364;6366;6367;6368;6369;6370;6372;6373;6374;6375;6376;6387;6846;9547;9560;3717;3718;2268;3055;4067;6714;2770;2771;2773;10681;2782;2783;2…	Chemokine signaling pathway
600	path:04520_2	999;1495;1496;29119;1500;51176;6932;6934;83439;7525;2534;5594;5595;1956;2064;4233;3480;1457;1459;1460;5770;5792;5787;5797;5879;5880;5881;1499;6714;hsa-miR-193b-3p;hsa-miR-25-3p;hsa-miR-9-5p;hsa-miR-138-5p;hsa-miR-155-5p;hsa-miR-30a-5p;hsa-miR-34a-5p;hsa-miR-200c-3p;hsa-miR-200a-3p;hsa-miR-200b-3p;hsa-miR-429;hsa-miR-141-3p;hsa-miR-17-5p;hsa-miR-145-5p;hsa-miR-519a-3p;hsa-miR-205-5p;hsa-miR-28-5p;…	Adherens junction
600	path:04910_17	3636;5499;5500;5501;5506;5507;5509;79660;2308;9322;572;7249;2475;5139;5140;23265;10000;207;208;23533;5290;5291;5293;5294;5295;5296;8503;2932;5584;5590;6517;5170;hsa-miR-205-5p;hsa-let-7b-5p;hsa-miR-184;hsa-miR-30a-5p;hsa-miR-9-5p;hsa-miR-27a-3p;hsa-miR-223-3p;hsa-miR-186-5p;hsa-miR-153-3p;hsa-miR-183-5p;hsa-miR-96-5p;hsa-miR-182-5p;hsa-miR-99a-5p;hsa-miR-144-3p;hsa-miR-16-5p;hsa-miR-100-5p;hsa-mi…	Insulin signaling pathway
597	path:05323_5	7097;7099;2353;3725;hsa-miR-19b-3p;hsa-miR-105-5p;hsa-miR-19a-3p;hsa-miR-146a-5p;hsa-let-7c-5p;hsa-let-7i-5p;hsa-let-7c-3p;hsa-miR-101-3p;hsa-miR-139-5p;hsa-miR-221-3p;hsa-miR-181a-5p;hsa-miR-222-3p;hsa-miR-29b-3p;hsa-miR-155-5p;hsa-miR-30a-5p	Rheumatoid arthritis
596	path:04662_6	3551;8517;1147;2932;10000;207;208;23533;5290;5291;5293;5294;5295;5296;8503;930;118788;hsa-miR-200c-3p;hsa-miR-218-5p;hsa-miR-199a-5p;hsa-miR-223-3p;hsa-miR-16-5p;hsa-miR-15a-5p;hsa-miR-23b-3p;hsa-miR-195-5p;hsa-miR-155-5p;hsa-miR-26a-5p;hsa-miR-122-5p;hsa-miR-519d-3p;hsa-miR-302b-3p;hsa-miR-451a;hsa-miR-302d-3p;hsa-miR-143-3p;hsa-miR-149-3p;hsa-miR-302a-3p;hsa-miR-125b-5p;hsa-miR-302c-3p;hsa-miR-…	B cell receptor signaling pathway
589	path:04730_6	4842;2977;2982;2983;5592;5593;10842;5604;5605;369;5894;673;3265;3845;4893;hsa-miR-424-5p;hsa-miR-34a-5p;hsa-miR-497-5p;hsa-let-7b-5p;hsa-miR-7-5p;hsa-miR-125b-5p;hsa-let-7a-5p;hsa-miR-181d-5p;hsa-miR-181a-5p;hsa-miR-143-3p;hsa-let-7c-5p;hsa-miR-622;hsa-let-7c-3p;hsa-miR-126-3p;hsa-miR-155-5p;hsa-miR-96-5p;hsa-miR-217;hsa-let-7g-5p;hsa-miR-18a-3p;hsa-miR-181c-5p;hsa-miR-20a-5p;hsa-miR-124-3p;hsa-m…	Long-term depression
587	path:04916_3	1638;7306;7299;4286;5566;5567;5568;5613;1387;2033;51176;6932;6934;83439;10488;1385;148327;64764;84699;90993;5594;5595;hsa-miR-155-5p;hsa-miR-182-5p;hsa-miR-137;hsa-miR-324-3p;hsa-miR-150-5p;hsa-miR-34a-5p;hsa-miR-200c-3p;hsa-miR-200a-3p;hsa-miR-200b-3p;hsa-miR-429;hsa-miR-141-3p;hsa-miR-34b-5p;hsa-miR-203a;hsa-miR-103a-3p;hsa-miR-28-5p;hsa-miR-30a-5p;hsa-miR-320a;hsa-miR-199a-3p;hsa-miR-335-5p;hs…	Melanogenesis
586	path:04664_1	2207;2206;23533;5290;5291;5293;5294;5295;5296;8503;9846;3937;695;6850;4067;27040;5335;5336;10451;7409;7410;hsa-miR-148b-3p;hsa-miR-30a-5p;hsa-miR-29a-3p;hsa-miR-376a-3p;hsa-miR-126-3p;hsa-miR-133a-3p;hsa-miR-30c-5p;hsa-miR-346;hsa-let-7b-5p;hsa-miR-205-5p;hsa-miR-34a-5p;hsa-miR-155-5p	Fc epsilon RI signaling pathway
584	path:04060_58	1232;1230;729230;6354;6357;6347;hsa-miR-21-5p;hsa-miR-124-3p;hsa-miR-155-5p	Cytokine-cytokine receptor interaction
581	path:00524_1	3098;3099;3101;80201;2645;hsa-miR-30a-5p;hsa-miR-155-5p;hsa-miR-143-3p;hsa-miR-125b-5p;hsa-miR-125a-5p	Butirosin and neomycin biosynthesis
581	path:04728_8	5566;5567;5568;5613;10000;207;208;2931;2932;5499;5500;5501;3798;3799;3800;9575;406;2890;2891;2892;2893;2903;2904;hsa-miR-122-5p;hsa-miR-15a-5p;hsa-miR-16-5p;hsa-miR-519d-3p;hsa-miR-302b-3p;hsa-miR-451a;hsa-miR-302d-3p;hsa-miR-143-3p;hsa-miR-149-3p;hsa-miR-302a-3p;hsa-miR-125b-5p;hsa-miR-302c-3p;hsa-miR-185-5p;hsa-miR-184;hsa-miR-708-5p;hsa-miR-21-5p;hsa-miR-155-5p;hsa-miR-26a-5p;hsa-miR-30a-5p;hs…	Dopaminergic synapse
581	path:05166_19	4792;4791;5971;1147;9020;3551;4215;3725;23533;5290;5291;5293;5294;5295;5296;8503;10000;207;208;2932;hsa-miR-30e-3p;hsa-miR-223-3p;hsa-miR-16-5p;hsa-miR-15a-5p;hsa-miR-23b-3p;hsa-miR-195-5p;hsa-miR-155-5p;hsa-miR-200c-3p;hsa-miR-218-5p;hsa-miR-199a-5p;hsa-miR-30a-5p;hsa-miR-148b-3p;hsa-miR-29a-3p;hsa-miR-376a-3p;hsa-miR-126-3p;hsa-miR-133a-3p;hsa-miR-30c-5p;hsa-miR-122-5p;hsa-miR-519d-3p;hsa-miR-3…	HTLV-I infection
579	path:04141_14	5886;5887;143630;29978;29979;50613;56893;55768;10277;hsa-miR-30a-5p;hsa-miR-155-5p;hsa-miR-373-3p;hsa-miR-34a-5p;hsa-miR-210-3p	Protein processing in endoplasmic reticulum
579	path:05221_1	5914;2322;6688;1050;861;862;6774;6776;6777;5371;2885;23533;5290;5291;5293;5294;5295;5296;8503;hsa-miR-125a-5p;hsa-miR-150-5p;hsa-miR-155-5p;hsa-miR-34a-5p;hsa-miR-424-5p;hsa-miR-569;hsa-miR-1;hsa-miR-124-3p;hsa-miR-138-5p;hsa-miR-20a-5p;hsa-miR-106a-5p;hsa-miR-17-5p;hsa-miR-21-5p;hsa-miR-20b-5p;hsa-miR-337-3p;hsa-miR-222-3p;hsa-miR-148b-3p;hsa-miR-30a-5p;hsa-miR-29a-3p;hsa-miR-376a-3p;hsa-miR-126…	Acute myeloid leukemia
576	path:04210_11	572;4792;10000;207;208;9020;1147;3551;8517;23533;5290;5291;5293;5294;5295;5296;8503;hsa-miR-30e-3p;hsa-miR-122-5p;hsa-miR-15a-5p;hsa-miR-16-5p;hsa-miR-519d-3p;hsa-miR-302b-3p;hsa-miR-451a;hsa-miR-302d-3p;hsa-miR-143-3p;hsa-miR-149-3p;hsa-miR-302a-3p;hsa-miR-125b-5p;hsa-miR-302c-3p;hsa-miR-185-5p;hsa-miR-184;hsa-miR-708-5p;hsa-miR-21-5p;hsa-miR-155-5p;hsa-miR-223-3p;hsa-miR-23b-3p;hsa-miR-195-5p;h…	Apoptosis
576	path:04660_24	27040;3937;7535;919;2534;23624;867;868;3932;5777;1493;5133;1739;1432;5600;5603;6300;hsa-miR-34a-5p;hsa-miR-34b-3p;hsa-miR-34c-5p;hsa-miR-200a-3p;hsa-miR-24-3p;hsa-miR-141-3p;hsa-miR-125b-5p;hsa-miR-122-5p	T cell receptor signaling pathway
571	path:05143_2	3458;7124;6401;7412;3383;hsa-miR-15a-5p;hsa-miR-15b-5p;hsa-miR-16-5p;hsa-miR-29b-3p;hsa-miR-409-3p;hsa-miR-203a;hsa-miR-155-5p;hsa-miR-221-3p;hsa-miR-31-5p;hsa-miR-17-3p;hsa-miR-1256;hsa-miR-17-5p;hsa-miR-222-3p;hsa-miR-126-3p;hsa-let-7c-5p;hsa-let-7c-3p;hsa-miR-21-5p	African trypanosomiasis
570	path:05162_4	3654;51135;3665;23586;4792;4793;4790;5970;64135;57506;9641;29110;hsa-miR-146a-5p;hsa-let-7c-3p;hsa-miR-146b-5p;hsa-let-7c-5p;hsa-miR-30e-3p;hsa-miR-155-5p;hsa-miR-9-5p;hsa-let-7a-5p;hsa-miR-15a-5p;hsa-miR-124-3p;hsa-miR-221-3p;hsa-miR-200c-3p	Measles
566	path:05140_4	653361;7097;7099;3565;4843;3586;7040;7042;7043;1535;4688;4689;hsa-miR-19b-3p;hsa-miR-105-5p;hsa-miR-19a-3p;hsa-miR-146a-5p;hsa-let-7c-5p;hsa-let-7i-5p;hsa-let-7c-3p;hsa-miR-26a-5p;hsa-miR-106a-5p;hsa-miR-633;hsa-miR-24-3p;hsa-miR-141-3p;hsa-miR-29a-3p	Leishmaniasis
565	path:05152_15	5894;1051;1054;5594;5595;4790;5970;7189;7124;3592;3593;3552;3553;3569;3606;51561;8767;64170;10892;8915;5599;5601;5602;1432;5600;5603;6300;3654;3656;4843;hsa-miR-7-5p;hsa-miR-125b-5p;hsa-miR-155-5p;hsa-miR-34a-5p;hsa-miR-28-5p;hsa-miR-30a-5p;hsa-miR-320a;hsa-miR-199a-3p;hsa-miR-335-5p;hsa-miR-483-5p;hsa-miR-146a-5p;hsa-miR-9-5p;hsa-let-7a-5p;hsa-miR-146b-5p;hsa-miR-15a-5p;hsa-miR-124-3p;hsa-let-7c…	Tuberculosis
564	path:04725_8	23533;5290;5291;5293;5294;5295;5296;8503;10000;207;208;596;3717;2534;hsa-miR-148b-3p;hsa-miR-30a-5p;hsa-miR-29a-3p;hsa-miR-376a-3p;hsa-miR-126-3p;hsa-miR-133a-3p;hsa-miR-30c-5p;hsa-miR-122-5p;hsa-miR-15a-5p;hsa-miR-16-5p;hsa-miR-519d-3p;hsa-miR-302b-3p;hsa-miR-451a;hsa-miR-302d-3p;hsa-miR-143-3p;hsa-miR-149-3p;hsa-miR-302a-3p;hsa-miR-125b-5p;hsa-miR-302c-3p;hsa-miR-185-5p;hsa-miR-184;hsa-miR-708-…	Cholinergic synapse
561	path:04621_7	22861;114548;29108;834;838;22900;58484;4671;59082;260434;4210;hsa-miR-221-3p	NOD-like receptor signaling pathway
560	path:05168_4	4790;5970;4792;4793;8772;841;836;54205;hsa-miR-146a-5p;hsa-miR-155-5p;hsa-miR-9-5p;hsa-let-7a-5p;hsa-miR-146b-5p;hsa-miR-15a-5p;hsa-miR-124-3p;hsa-miR-30e-3p;hsa-miR-19b-1-5p;hsa-miR-138-5p;hsa-miR-375;hsa-miR-30d-5p	Herpes simplex infection
558	path:04151_4	57521;2475;64223;6009;7249;7248;10000;207;208;5562;5563;54541;hsa-miR-99a-5p;hsa-miR-144-3p;hsa-miR-16-5p;hsa-miR-100-5p;hsa-miR-99b-5p;hsa-miR-155-5p;hsa-miR-122-5p;hsa-miR-15a-5p;hsa-miR-519d-3p;hsa-miR-302b-3p;hsa-miR-451a;hsa-miR-302d-3p;hsa-miR-143-3p;hsa-miR-149-3p;hsa-miR-302a-3p;hsa-miR-125b-5p;hsa-miR-302c-3p;hsa-miR-185-5p;hsa-miR-184;hsa-miR-708-5p;hsa-miR-21-5p;hsa-miR-30a-5p;hsa-miR-…	PI3K-Akt signaling pathway
557	path:04910_12	3636;5499;5500;5501;5506;5507;5509;79660;1978;2308;6198;6199;572;7249;2475;5139;5140;6009;10000;207;208;23533;5290;5291;5293;5294;5295;5296;8503;2932;5584;5590;6517;5170;hsa-miR-205-5p;hsa-let-7b-5p;hsa-miR-184;hsa-miR-30a-5p;hsa-miR-125b-5p;hsa-miR-9-5p;hsa-miR-27a-3p;hsa-miR-223-3p;hsa-miR-186-5p;hsa-miR-153-3p;hsa-miR-183-5p;hsa-miR-96-5p;hsa-miR-182-5p;hsa-miR-99a-5p;hsa-miR-144-3p;hsa-miR-16…	Insulin signaling pathway
555	path:05161_16	6774;3716;2185;6714;2885;3265;3845;4893;hsa-miR-155-5p;hsa-miR-21-5p;hsa-miR-20b-5p;hsa-miR-337-3p;hsa-miR-17-5p;hsa-miR-23b-3p;hsa-miR-205-5p;hsa-miR-33a-5p;hsa-let-7a-5p;hsa-miR-181d-5p;hsa-miR-181a-5p;hsa-miR-143-3p;hsa-let-7c-5p;hsa-miR-622;hsa-let-7c-3p;hsa-miR-126-3p;hsa-miR-96-5p;hsa-miR-217;hsa-let-7g-5p;hsa-miR-18a-3p;hsa-miR-181c-5p;hsa-let-7b-5p;hsa-miR-20a-5p;hsa-miR-124-3p;hsa-miR-14…	Hepatitis B
551	path:05212_2	2064;3845;23533;5290;5291;5293;5294;5295;5296;8503;9459;10000;207;208;7039;1950;3716;1956;hsa-miR-331-3p;hsa-miR-548d-3p;hsa-miR-199b-5p;hsa-miR-21-5p;hsa-miR-125a-5p;hsa-miR-205-5p;hsa-miR-125b-5p;hsa-miR-559;hsa-miR-199a-5p;hsa-let-7c-5p;hsa-let-7a-5p;hsa-miR-622;hsa-let-7c-3p;hsa-miR-126-3p;hsa-miR-155-5p;hsa-miR-96-5p;hsa-miR-217;hsa-let-7g-5p;hsa-miR-18a-3p;hsa-miR-143-3p;hsa-miR-181c-5p;hsa…	Pancreatic cancer
550	path:04360_11	5879;5880;5881;998;10298;5058;5062;5063;56924;57144;387;25791;1969;2041;2042;2043;2044;2045;2046;285220;23380;57522;9901;hsa-miR-194-5p;hsa-miR-122-5p;hsa-miR-142-3p;hsa-miR-155-5p;hsa-miR-1;hsa-miR-224-5p;hsa-miR-195-5p;hsa-miR-330-3p;hsa-miR-375;hsa-miR-185-5p;hsa-miR-137;hsa-miR-29c-3p;hsa-miR-608;hsa-miR-29a-3p;hsa-miR-216a-5p;hsa-miR-29b-3p;hsa-miR-7-5p;hsa-miR-377-3p;hsa-let-7c-3p;hsa-let-7…	Axon guidance
548	path:05161_28	842;836;572;8772;841;843;hsa-miR-133a-3p;hsa-let-7a-5p;hsa-miR-138-5p;hsa-miR-375;hsa-miR-30d-5p;hsa-miR-146a-5p;hsa-miR-19b-1-5p	Hepatitis B
544	path:04621_5	22861;114548;29108;834;838;22900;58484;10910;3320;3326;7184;59082;260434;4210;hsa-miR-34a-5p;hsa-miR-16-5p;hsa-miR-193b-3p;hsa-miR-1;hsa-miR-223-3p	NOD-like receptor signaling pathway
538	path:05161_1	7419;6774;3716;2185;6714;2885;hsa-miR-155-5p;hsa-miR-21-5p;hsa-miR-20b-5p;hsa-miR-337-3p;hsa-miR-17-5p;hsa-miR-23b-3p;hsa-miR-205-5p;hsa-miR-33a-5p	Hepatitis B
528	path:05146_2	23533;5290;5291;5293;5294;5295;5296;8503;3684;3689;hsa-miR-148b-3p;hsa-miR-30a-5p;hsa-miR-29a-3p;hsa-miR-376a-3p;hsa-miR-126-3p;hsa-miR-133a-3p;hsa-miR-30c-5p	Amoebiasis
527	path:04666_1	2213;3635;3636;hsa-miR-155-5p;hsa-miR-205-5p;hsa-let-7b-5p;hsa-miR-184	Fc gamma R-mediated phagocytosis
526	path:04514_4	925;926;3105;3106;3107;3133;3134;3135;hsa-miR-196b-5p;hsa-miR-152-3p;hsa-miR-148a-3p;hsa-miR-148b-3p	Cell adhesion molecules (CAMs)
521	path:04510_15	329;330;331;2002;5594;5595;595;894;896;3725;1499;hsa-miR-204-5p;hsa-miR-34a-5p;hsa-miR-200c-3p;hsa-miR-181a-5p;hsa-miR-429;hsa-miR-200b-3p;hsa-miR-181b-5p;hsa-miR-34a-3p;hsa-miR-28-5p;hsa-miR-30a-5p;hsa-miR-320a;hsa-miR-199a-3p;hsa-miR-335-5p;hsa-miR-483-5p;hsa-miR-20a-5p;hsa-miR-449a;hsa-miR-193b-3p;hsa-miR-195-5p;hsa-let-7b-5p;hsa-let-7c-5p;hsa-miR-17-5p;hsa-miR-503-5p;hsa-miR-15b-5p;hsa-miR-19…	Focal adhesion
520	path:04062_16	5747;2268;3055;4067;6714;23533;5290;5291;5293;5294;5295;5296;8503;10681;2782;2783;2784;2785;2786;2787;2788;2790;2791;2792;2793;51764;54331;55970;59345;94235;3702;10000;207;208;3265;3845;4893;5879;5880;1147;3551;8517;57580;2309;2931;2932;hsa-miR-138-5p;hsa-miR-7-5p;hsa-miR-193a-3p;hsa-let-7b-5p;hsa-miR-205-5p;hsa-miR-23b-3p;hsa-miR-33a-5p;hsa-miR-148b-3p;hsa-miR-30a-5p;hsa-miR-29a-3p;hsa-miR-376a-…	Chemokine signaling pathway
515	path:05131_1	5879;1793;9844;391;hsa-miR-194-5p;hsa-miR-122-5p;hsa-miR-142-3p;hsa-miR-155-5p;hsa-let-7b-5p	Shigellosis
513	path:05220_8	598;1027;4193;1147;3551;8517;572;1398;1399;23624;867;868;10000;207;208;23533;5290;5291;5293;5294;5295;5296;8503;hsa-miR-491-5p;hsa-let-7g-5p;hsa-let-7c-3p;hsa-miR-133a-3p;hsa-miR-30a-5p;hsa-miR-122-5p;hsa-let-7c-5p;hsa-miR-221-3p;hsa-miR-24-3p;hsa-miR-222-3p;hsa-miR-181a-5p;hsa-miR-296-5p;hsa-miR-190a-5p;hsa-miR-218-5p;hsa-miR-192-5p;hsa-miR-196a-5p;hsa-miR-504-5p;hsa-miR-32-5p;hsa-miR-605-5p;hsa…	Chronic myeloid leukemia
512	path:04062_20	23533;5290;5291;5293;5294;5295;5296;8503;10000;207;208;1147;3551;8517;4792;4793;57580;2309;2931;2932;hsa-miR-148b-3p;hsa-miR-30a-5p;hsa-miR-29a-3p;hsa-miR-376a-3p;hsa-miR-126-3p;hsa-miR-133a-3p;hsa-miR-30c-5p;hsa-miR-122-5p;hsa-miR-15a-5p;hsa-miR-16-5p;hsa-miR-519d-3p;hsa-miR-302b-3p;hsa-miR-451a;hsa-miR-302d-3p;hsa-miR-143-3p;hsa-miR-149-3p;hsa-miR-302a-3p;hsa-miR-125b-5p;hsa-miR-302c-3p;hsa-miR…	Chemokine signaling pathway
510	path:04380_15	7186;7189;8792;1540;9846;9020;6885;10454;23118;6772;2534;3932;3552;3553;3554;7132;2274;8878;5879;hsa-miR-146a-5p;hsa-let-7c-3p;hsa-miR-146b-5p;hsa-let-7c-5p;hsa-miR-181b-5p;hsa-miR-182-5p;hsa-miR-155-5p;hsa-miR-10a-5p;hsa-miR-23b-3p;hsa-miR-145-5p;hsa-miR-34a-5p;hsa-miR-191-5p;hsa-miR-21-5p;hsa-miR-124-3p;hsa-miR-16-5p;hsa-miR-194-5p;hsa-miR-122-5p;hsa-miR-142-3p	Osteoclast differentiation
509	path:04666_5	6850;23533;5290;5291;5293;5294;5295;5296;8503;27040;5335;5336;10000;207;208;6198;6199;5337;5338;4651;23396;8394;8395;8611;8612;8613;9846;382;10059;1759;1785;26052;273;56848;8877;hsa-miR-148b-3p;hsa-miR-30a-5p;hsa-miR-29a-3p;hsa-miR-376a-3p;hsa-miR-126-3p;hsa-miR-133a-3p;hsa-miR-30c-5p;hsa-miR-34a-5p;hsa-miR-122-5p;hsa-miR-15a-5p;hsa-miR-16-5p;hsa-miR-519d-3p;hsa-miR-302b-3p;hsa-miR-451a;hsa-miR-3…	Fc gamma R-mediated phagocytosis
508	path:05152_21	5894;1051;1054;5594;5595;4790;5970;7189;7124;7132;3592;3593;3552;3553;3569;3606;51561;8767;64170;10892;8915;5599;5601;5602;1432;5600;5603;6300;4843;hsa-miR-7-5p;hsa-miR-125b-5p;hsa-miR-155-5p;hsa-miR-34a-5p;hsa-miR-28-5p;hsa-miR-30a-5p;hsa-miR-320a;hsa-miR-199a-3p;hsa-miR-335-5p;hsa-miR-483-5p;hsa-miR-146a-5p;hsa-miR-9-5p;hsa-let-7a-5p;hsa-miR-146b-5p;hsa-miR-15a-5p;hsa-miR-124-3p;hsa-let-7c-3p;h…	Tuberculosis
506	path:04142_1	22901;410;411;2799;3423;6448;2588;285362;hsa-miR-155-5p	Lysosome
500	path:00120_1	10858;9420;1581;1593;6718;1109;9023;10998;80270;1582;51302;hsa-miR-422a;hsa-miR-122-5p	Primary bile acid biosynthesis
498	path:00630_2	48;50;1431;4190;4191;hsa-let-7b-5p	Glyoxylate and dicarboxylate metabolism
498	path:05014_1	6647;6506;10452;84134;54205;596;4747;4741;4744;79139;11261;5530;5532;5533;5534;5535;63928;hsa-miR-377-3p;hsa-miR-34a-5p;hsa-miR-204-5p;hsa-miR-21-5p;hsa-miR-15b-5p;hsa-miR-20a-5p;hsa-miR-16-5p;hsa-miR-181c-5p;hsa-miR-143-3p;hsa-miR-29c-3p;hsa-miR-181a-5p;hsa-let-7a-5p;hsa-miR-34b-5p;hsa-miR-195-5p;hsa-miR-29b-3p;hsa-miR-451a;hsa-miR-136-5p;hsa-miR-375;hsa-miR-630;hsa-miR-15a-5p;hsa-miR-34c-5p;hsa…	Amyotrophic lateral sclerosis (ALS)
497	path:04650_24	11261;5530;5532;5533;5534;5535;63928;5335;5336;27040;5578;5579;5582;6452;6850;7535;10870;5781;5777;23533;5290;5291;5293;5294;5295;5296;8503;5879;5880;5881;10451;7409;7410;3689;3683;hsa-miR-16-5p;hsa-miR-30a-5p;hsa-miR-145-5p;hsa-miR-34a-5p;hsa-miR-34b-3p;hsa-miR-34c-5p;hsa-miR-489-3p;hsa-miR-23a-3p;hsa-miR-181a-5p;hsa-miR-148b-3p;hsa-miR-29a-3p;hsa-miR-376a-3p;hsa-miR-126-3p;hsa-miR-133a-3p;hsa-m…	Natural killer cell mediated cytotoxicity
494	path:04650_6	11261;5530;5532;5533;5534;5535;63928;5335;5336;27040;5578;5579;5582;6452;6850;7535;10870;5781;5777;23533;5290;5291;5293;5294;5295;5296;8503;2885;5879;5880;5881;10451;7409;7410;hsa-miR-16-5p;hsa-miR-30a-5p;hsa-miR-145-5p;hsa-miR-34a-5p;hsa-miR-34b-3p;hsa-miR-34c-5p;hsa-miR-489-3p;hsa-miR-23a-3p;hsa-miR-181a-5p;hsa-miR-148b-3p;hsa-miR-29a-3p;hsa-miR-376a-3p;hsa-miR-126-3p;hsa-miR-133a-3p;hsa-miR-30…	Natural killer cell mediated cytotoxicity
494	path:05212_8	3845;23533;5290;5291;5293;5294;5295;5296;8503;9459;5879;5880;5881;5900;5898;5899;10928;hsa-let-7c-5p;hsa-let-7a-5p;hsa-miR-622;hsa-let-7c-3p;hsa-miR-126-3p;hsa-miR-155-5p;hsa-miR-96-5p;hsa-miR-217;hsa-let-7g-5p;hsa-miR-18a-3p;hsa-miR-143-3p;hsa-miR-181c-5p;hsa-miR-148b-3p;hsa-miR-30a-5p;hsa-miR-29a-3p;hsa-miR-376a-3p;hsa-miR-133a-3p;hsa-miR-30c-5p;hsa-miR-194-5p;hsa-miR-122-5p;hsa-miR-142-3p;hsa-…	Pancreatic cancer
493	path:04620_16	5594;5595;1432;5600;5603;6300;3576;5599;5601;5602;3553;3569;6352;7124;414062;6348;6349;5609;6416;2353;3725;3592;3593;388372;6351;9560;hsa-miR-28-5p;hsa-miR-30a-5p;hsa-miR-320a;hsa-miR-199a-3p;hsa-miR-335-5p;hsa-miR-483-5p;hsa-miR-200a-3p;hsa-miR-24-3p;hsa-miR-141-3p;hsa-miR-125b-5p;hsa-miR-122-5p;hsa-miR-214-3p;hsa-miR-20a-5p;hsa-miR-17-5p;hsa-miR-93-5p;hsa-miR-106b-5p;hsa-miR-21-5p;hsa-miR-155-5…	Toll-like receptor signaling pathway
491	path:04662_5	10451;7409;7410;23533;5290;5291;5293;5294;5295;5296;8503;930;5879;5880;5881;5336;29760;695;4067;974;973;6850;27071;hsa-miR-155-5p;hsa-miR-148b-3p;hsa-miR-30a-5p;hsa-miR-29a-3p;hsa-miR-376a-3p;hsa-miR-126-3p;hsa-miR-133a-3p;hsa-miR-30c-5p;hsa-miR-194-5p;hsa-miR-122-5p;hsa-miR-142-3p;hsa-miR-346;hsa-let-7b-5p;hsa-miR-205-5p	B cell receptor signaling pathway
491	path:04961_5	56302;7421;8766;9365;5578;5579;5582;2099;5566;5567;5568;5613;23439;476;477;478;480;481;482;483;486;hsa-miR-206;hsa-miR-19a-3p;hsa-miR-222-3p;hsa-miR-26a-5p;hsa-miR-193b-3p;hsa-miR-130a-3p;hsa-miR-19b-3p;hsa-miR-18a-5p;hsa-miR-20b-5p;hsa-miR-221-3p;hsa-miR-22-3p;hsa-miR-18b-5p;hsa-miR-29b-3p;hsa-miR-302c-3p;hsa-miR-122-5p;hsa-miR-192-5p	Endocrine and other factor-regulated calcium reabsorption
490	path:00521_1	2645;3098;3099;3101;80201;3612;3613;51477;5236;hsa-miR-30a-5p;hsa-miR-155-5p;hsa-miR-143-3p;hsa-miR-125b-5p;hsa-miR-125a-5p;hsa-miR-34a-5p	Streptomycin biosynthesis
486	path:04950_2	3280;3175;2645;3651;4760;4821;3630;3375;5078;5080;4825;50674;hsa-miR-199b-5p;hsa-miR-23a-3p;hsa-miR-524-5p;hsa-miR-30a-5p;hsa-miR-10b-5p	Maturity onset diabetes of the young
479	path:04660_17	2885;6654;6655;10125;3702;7006;5335;27040;9402;3937;7535;hsa-miR-21-5p;hsa-miR-34a-5p;hsa-miR-34b-3p;hsa-miR-34c-5p	T cell receptor signaling pathway
478	path:05140_3	653361;7097;7099;4615;3565;4843;3586;7040;7042;7043;4688;4689;hsa-miR-19b-3p;hsa-miR-105-5p;hsa-miR-19a-3p;hsa-miR-146a-5p;hsa-let-7c-5p;hsa-let-7i-5p;hsa-let-7c-3p;hsa-miR-155-5p;hsa-miR-203a;hsa-miR-26a-5p;hsa-miR-106a-5p;hsa-miR-633;hsa-miR-24-3p;hsa-miR-141-3p;hsa-miR-29a-3p	Leishmaniasis
477	path:04914_10	1432;5599;5600;5601;5602;5603;6300;5241;23533;5290;5291;5293;5294;5295;5296;8503;hsa-miR-200a-3p;hsa-miR-24-3p;hsa-miR-141-3p;hsa-miR-125b-5p;hsa-miR-214-3p;hsa-miR-122-5p;hsa-miR-20a-5p;hsa-miR-17-5p;hsa-miR-199a-3p;hsa-miR-93-5p;hsa-miR-106b-5p;hsa-miR-126-3p;hsa-miR-148b-3p;hsa-miR-30a-5p;hsa-miR-29a-3p;hsa-miR-376a-3p;hsa-miR-133a-3p;hsa-miR-30c-5p	Progesterone-mediated oocyte maturation
475	path:04660_10	2885;940;6654;6655;10125;5335;27040;9402;7535;hsa-miR-21-5p;hsa-miR-34a-5p;hsa-miR-34b-3p;hsa-miR-34c-5p	T cell receptor signaling pathway
474	path:03013_17	4116;55110;10482;55998;56000;56001;728343;5976;26019;65109;65110;hsa-miR-155-5p	RNA transport
473	path:04964_2	4190;5105;5106;hsa-miR-16-5p;hsa-miR-155-5p	Proximal tubule bicarbonate reclamation
472	path:05140_10	7097;7099;4615;3654;51135;7189;hsa-miR-19b-3p;hsa-miR-105-5p;hsa-miR-19a-3p;hsa-miR-146a-5p;hsa-let-7c-5p;hsa-let-7i-5p;hsa-let-7c-3p;hsa-miR-155-5p;hsa-miR-203a;hsa-miR-146b-5p	Leishmaniasis
472	path:05145_2	4615;3654;51135;7189;7099;7097;hsa-miR-155-5p;hsa-miR-203a;hsa-miR-146a-5p;hsa-let-7c-3p;hsa-miR-146b-5p;hsa-let-7c-5p;hsa-let-7i-5p;hsa-miR-19b-3p;hsa-miR-105-5p;hsa-miR-19a-3p	Toxoplasmosis
469	path:04520_9	1495;1496;29119;387;10163;10810;8936;10458;7454;8976;60;71;7082;7414;10580;81;87;88;89;117178;4008;4301;1499;25945;5818;5819;81607;hsa-miR-155-5p;hsa-miR-375;hsa-miR-122-5p;hsa-let-7c-3p;hsa-let-7c-5p;hsa-miR-31-5p;hsa-miR-185-5p;hsa-miR-200c-3p;hsa-miR-31-3p;hsa-miR-1;hsa-miR-146a-5p;hsa-miR-34a-5p;hsa-miR-200a-3p;hsa-miR-200b-3p;hsa-miR-429;hsa-miR-644a;hsa-let-7b-5p;hsa-miR-16-5p;hsa-miR-212-3…	Adherens junction
467	path:04150_4	25989;8408;9706;1978;6194;1975;6198;6199;3091;57521;2475;64223;6009;5562;5563;10000;207;208;84335;5578;5579;5582;3667;hsa-miR-125b-5p;hsa-miR-16-5p;hsa-miR-193b-3p;hsa-miR-424-5p;hsa-miR-199b-5p;hsa-miR-107;hsa-miR-519c-3p;hsa-miR-20a-5p;hsa-miR-20b-5p;hsa-miR-138-5p;hsa-miR-99a-5p;hsa-miR-144-3p;hsa-miR-100-5p;hsa-miR-99b-5p;hsa-miR-155-5p;hsa-miR-30a-5p;hsa-miR-122-5p;hsa-miR-15a-5p;hsa-miR-519…	mTOR signaling pathway
466	path:00010_3	217;219;223;224;501;218;220;221;222;10327;124;125;126;127;128;130;131;1737;55902;84532;hsa-miR-16-5p;hsa-miR-1;hsa-miR-34a-5p;hsa-miR-155-5p;hsa-miR-145-5p;hsa-miR-124-3p;hsa-let-7b-5p	Glycolysis / Gluconeogenesis
464	path:04610_1	2161;2147;2159;2155;2;7035;3827;3818;hsa-let-7b-5p;hsa-miR-16-5p;hsa-miR-1;hsa-miR-155-5p	Complement and coagulation cascades
463	path:05168_15	3661;3665;9641;29110;23586;57506;64135;hsa-miR-221-3p;hsa-miR-200c-3p;hsa-miR-155-5p	Herpes simplex infection
462	path:04650_8	10725;4772;4773;4775;4776;11261;5530;5532;5533;5534;5535;63928;1437;7124;5594;5595;hsa-miR-31-5p;hsa-miR-24-3p;hsa-miR-184;hsa-miR-16-5p;hsa-miR-30a-5p;hsa-miR-145-5p;hsa-miR-203a;hsa-miR-28-5p;hsa-miR-320a;hsa-miR-199a-3p;hsa-miR-335-5p;hsa-miR-483-5p	Natural killer cell mediated cytotoxicity
457	path:05200_27	3716;1956;2064;7039;6774;6772;2277;5228;7422;7423;7424;hsa-miR-17-5p;hsa-miR-16-5p;hsa-miR-7-5p;hsa-miR-30a-5p;hsa-miR-27a-3p;hsa-let-7a-5p;hsa-miR-146a-5p;hsa-miR-155-5p;hsa-miR-21-5p;hsa-miR-1;hsa-let-7c-3p;hsa-miR-128-3p;hsa-miR-542-5p;hsa-let-7c-5p;hsa-miR-133a-3p;hsa-miR-133b;hsa-miR-331-3p;hsa-miR-548d-3p;hsa-miR-199b-5p;hsa-miR-125a-5p;hsa-miR-205-5p;hsa-miR-125b-5p;hsa-miR-559;hsa-miR-199…	Pathways in cancer
453	path:04150_13	7249;27330;6195;6196;6197;5594;5595;10000;207;208;5170;23533;5290;5291;5293;5294;5295;5296;8503;3479;3630;5728;hsa-miR-125b-5p;hsa-miR-28-5p;hsa-miR-30a-5p;hsa-miR-320a;hsa-miR-199a-3p;hsa-miR-335-5p;hsa-miR-483-5p;hsa-miR-122-5p;hsa-miR-15a-5p;hsa-miR-16-5p;hsa-miR-519d-3p;hsa-miR-302b-3p;hsa-miR-451a;hsa-miR-302d-3p;hsa-miR-143-3p;hsa-miR-149-3p;hsa-miR-302a-3p;hsa-miR-302c-3p;hsa-miR-185-5p;hs…	mTOR signaling pathway
447	path:05160_16	4792;7124;7132;8717;7186;hsa-miR-30e-3p;hsa-miR-203a	Hepatitis C
446	path:04713_7	2977;2982;2983;5592;5593;5594;5595;107;108;109;111;112;113;114;115;196883;55811;5566;5567;5568;5613;51655;9252;1385;5187;8863;8864;2353;hsa-miR-28-5p;hsa-miR-30a-5p;hsa-miR-320a;hsa-miR-199a-3p;hsa-miR-335-5p;hsa-miR-483-5p;hsa-miR-182-5p;hsa-miR-375;hsa-miR-148a-3p;hsa-miR-200b-3p;hsa-miR-34b-5p;hsa-miR-203a;hsa-miR-103a-3p;hsa-miR-24-3p;hsa-miR-101-3p;hsa-miR-139-5p;hsa-miR-221-3p;hsa-miR-181a-…	Circadian entrainment
441	path:00450_2	10587;114112;7296;22928;22929;56267;883;51091;1491;51540;hsa-miR-17-3p;hsa-miR-155-5p;hsa-miR-34a-5p;hsa-let-7b-5p;hsa-miR-92a-3p	Selenocompound metabolism
440	path:04114_4	10459;4085;9088;27330;6195;6196;6197;5594;5595;151648;699;hsa-miR-192-5p;hsa-miR-1;hsa-miR-125b-5p;hsa-miR-28-5p;hsa-miR-30a-5p;hsa-miR-320a;hsa-miR-199a-3p;hsa-miR-335-5p;hsa-miR-483-5p;hsa-miR-450a-1-3p	Oocyte meiosis
440	path:04620_12	5594;5595;1432;5600;5603;6300;3576;5599;5601;5602;3553;3569;6352;7124;414062;6348;6349;5606;5608;2353;3725;3592;3593;388372;6351;9560;hsa-miR-28-5p;hsa-miR-30a-5p;hsa-miR-320a;hsa-miR-199a-3p;hsa-miR-335-5p;hsa-miR-483-5p;hsa-miR-200a-3p;hsa-miR-24-3p;hsa-miR-141-3p;hsa-miR-125b-5p;hsa-miR-122-5p;hsa-miR-214-3p;hsa-miR-20a-5p;hsa-miR-17-5p;hsa-miR-93-5p;hsa-miR-106b-5p;hsa-miR-21-5p;hsa-miR-155-5…	Toll-like receptor signaling pathway
436	path:04115_6	841;317;54205;842;836;hsa-miR-19b-1-5p;hsa-let-7a-5p;hsa-miR-155-5p;hsa-miR-21-5p;hsa-miR-133a-3p;hsa-miR-138-5p;hsa-miR-375;hsa-miR-30d-5p	p53 signaling pathway
436	path:05016_4	54205;841;836;317;842;hsa-miR-19b-1-5p;hsa-let-7a-5p;hsa-miR-138-5p;hsa-miR-375;hsa-miR-30d-5p;hsa-miR-155-5p;hsa-miR-21-5p;hsa-miR-133a-3p	Huntington's disease
435	path:04060_45	3565;3561;50615;59067;3600;3578;3574;3558;hsa-miR-181c-5p	Cytokine-cytokine receptor interaction
435	path:05211_7	5781;1398;1399;2885;4233;2549;10000;207;208;23533;5290;5291;5293;5294;5295;5296;8503;hsa-miR-489-3p;hsa-miR-23a-3p;hsa-miR-181a-5p;hsa-miR-126-3p;hsa-miR-132-3p;hsa-miR-107;hsa-let-7b-5p;hsa-miR-122-5p;hsa-miR-15a-5p;hsa-miR-16-5p;hsa-miR-519d-3p;hsa-miR-302b-3p;hsa-miR-451a;hsa-miR-302d-3p;hsa-miR-143-3p;hsa-miR-149-3p;hsa-miR-302a-3p;hsa-miR-125b-5p;hsa-miR-302c-3p;hsa-miR-185-5p;hsa-miR-184;hs…	Renal cell carcinoma
431	path:04630_3	595;894;896;4609;23533;5290;5291;5293;5294;5295;5296;8503;2885;5781;122809;30837;8651;8835;9021;9655;6772;6773;6774;6775;6776;6777;6778;5777;23624;867;868;10254;8027;3716;3717;3718;7297;116379;1271;1438;1439;1441;149233;163702;2057;2690;3454;3455;3459;3460;3559;3560;3561;3563;3566;3568;3570;3572;3575;3581;3587;3588;3590;3594;3595;3597;3598;3601;3953;3977;4352;50615;53832;53833;5618;58985;64109;91…	Jak-STAT signaling pathway
431	path:04664_2	2207;2534;23533;5290;5291;5293;5294;5295;5296;8503;9846;3937;6850;4067;27040;5335;5336;10451;7409;7410;hsa-miR-148b-3p;hsa-miR-30a-5p;hsa-miR-29a-3p;hsa-miR-376a-3p;hsa-miR-126-3p;hsa-miR-133a-3p;hsa-miR-30c-5p;hsa-let-7b-5p;hsa-miR-205-5p;hsa-miR-34a-5p;hsa-miR-155-5p	Fc epsilon RI signaling pathway
430	path:05202_1	5468;6256;6257;6258;hsa-miR-130b-3p;hsa-miR-27b-3p;hsa-miR-130a-3p;hsa-miR-138-5p;hsa-miR-20b-5p	Transcriptional misregulation in cancer
429	path:04664_6	2207;23533;5290;5291;5293;5294;5295;5296;8503;9846;3937;6850;4067;27040;5335;5336;2885;10451;7409;7410;hsa-miR-148b-3p;hsa-miR-30a-5p;hsa-miR-29a-3p;hsa-miR-376a-3p;hsa-miR-126-3p;hsa-miR-133a-3p;hsa-miR-30c-5p;hsa-let-7b-5p;hsa-miR-205-5p;hsa-miR-34a-5p;hsa-miR-155-5p	Fc epsilon RI signaling pathway
419	path:04060_2	92;658;655;hsa-miR-16-5p;hsa-miR-125b-5p;hsa-miR-34a-5p;hsa-miR-22-3p;hsa-miR-342-3p	Cytokine-cytokine receptor interaction
418	path:04920_6	126129;1374;1375;2180;2181;2182;23205;23305;51703;81616;5465;6774;948;hsa-miR-155-5p;hsa-miR-370-3p;hsa-miR-16-5p;hsa-let-7b-5p;hsa-miR-34a-5p;hsa-miR-30a-5p;hsa-miR-22-3p;hsa-miR-10b-5p;hsa-miR-519d-3p;hsa-miR-21-5p;hsa-miR-141-3p;hsa-miR-20b-5p;hsa-miR-337-3p	Adipocytokine signaling pathway
417	path:04722_6	23533;5290;5291;5293;5294;5295;5296;8503;4804;10000;207;208;3265;3845;4893;5781;2549;572;2932;2309;4792;4793;4794;5163;3667;hsa-miR-148b-3p;hsa-miR-30a-5p;hsa-miR-29a-3p;hsa-miR-376a-3p;hsa-miR-126-3p;hsa-miR-133a-3p;hsa-miR-30c-5p;hsa-miR-122-5p;hsa-miR-15a-5p;hsa-miR-16-5p;hsa-miR-519d-3p;hsa-miR-302b-3p;hsa-miR-451a;hsa-miR-302d-3p;hsa-miR-143-3p;hsa-miR-149-3p;hsa-miR-302a-3p;hsa-miR-125b-5p;…	Neurotrophin signaling pathway
417	path:05034_4	10013;10014;3065;3066;51564;55869;79885;83933;8841;9734;9759;221613;3012;3013;3014;3015;317772;474381;474382;55506;55766;723790;8329;8330;8331;8332;8334;8335;8336;8337;8338;83740;85235;8969;92815;94239;9555;128312;158983;255626;286436;3017;3018;440689;8339;8340;8341;8342;8343;8344;8345;8346;8347;8348;8349;85236;8970;hsa-miR-449b-5p;hsa-miR-34a-5p;hsa-miR-449a;hsa-miR-1;hsa-miR-145-5p;hsa-miR-29b-…	Alcoholism
415	path:05221_3	3845;4893;2322;6688;1050;6774;6776;6777;3265;6654;6655;2885;3815;10000;207;208;23533;5290;5291;5293;5294;5295;5296;8503;hsa-let-7c-5p;hsa-let-7a-5p;hsa-miR-622;hsa-let-7c-3p;hsa-miR-126-3p;hsa-miR-155-5p;hsa-miR-96-5p;hsa-miR-217;hsa-let-7g-5p;hsa-miR-18a-3p;hsa-miR-143-3p;hsa-miR-181c-5p;hsa-let-7b-5p;hsa-miR-20a-5p;hsa-miR-124-3p;hsa-miR-145-5p;hsa-miR-148b-3p;hsa-miR-16-5p;hsa-miR-150-5p;hsa-m…	Acute myeloid leukemia
412	path:04660_16	10125;3702;7006;5335;27040;9402;10451;7409;7410;4690;8440;3937;7535;hsa-miR-21-5p;hsa-miR-34a-5p;hsa-miR-155-5p;hsa-miR-34b-3p;hsa-miR-34c-5p	T cell receptor signaling pathway
409	path:04060_46	3565;3561;3581;59067;3600;3578;3574;3558;hsa-miR-181c-5p	Cytokine-cytokine receptor interaction
407	path:05212_3	2064;3845;23533;5290;5291;5293;5294;5295;5296;8503;9459;10000;207;208;369;5894;673;5900;1956;hsa-miR-331-3p;hsa-miR-548d-3p;hsa-miR-199b-5p;hsa-miR-21-5p;hsa-miR-125a-5p;hsa-miR-205-5p;hsa-miR-125b-5p;hsa-miR-559;hsa-miR-199a-5p;hsa-let-7c-5p;hsa-let-7a-5p;hsa-miR-622;hsa-let-7c-3p;hsa-miR-126-3p;hsa-miR-155-5p;hsa-miR-96-5p;hsa-miR-217;hsa-let-7g-5p;hsa-miR-18a-3p;hsa-miR-143-3p;hsa-miR-181c-5p;…	Pancreatic cancer
406	path:05100_15	5879;1793;1398;1399;391;9844;hsa-miR-194-5p;hsa-miR-122-5p;hsa-miR-142-3p;hsa-miR-155-5p;hsa-miR-126-3p;hsa-miR-132-3p;hsa-miR-107;hsa-let-7b-5p	Bacterial invasion of epithelial cells
404	path:04150_3	25989;8408;9706;1977;253314;9470;1978;6198;6199;3091;57521;2475;64223;6009;5562;5563;10000;207;208;84335;5578;5579;5582;hsa-miR-16-5p;hsa-miR-124-3p;hsa-miR-1;hsa-miR-145-5p;hsa-miR-141-3p;hsa-miR-155-5p;hsa-miR-125b-5p;hsa-miR-424-5p;hsa-miR-199b-5p;hsa-miR-107;hsa-miR-519c-3p;hsa-miR-20a-5p;hsa-miR-20b-5p;hsa-miR-138-5p;hsa-miR-99a-5p;hsa-miR-144-3p;hsa-miR-100-5p;hsa-miR-99b-5p;hsa-miR-30a-5p;…	mTOR signaling pathway
404	path:05200_1	1630;836;842;26060;54205;10000;207;208;hsa-miR-138-5p;hsa-let-7a-5p;hsa-miR-375;hsa-miR-30d-5p;hsa-miR-133a-3p;hsa-miR-122-5p;hsa-miR-15a-5p;hsa-miR-16-5p;hsa-miR-519d-3p;hsa-miR-302b-3p;hsa-miR-451a;hsa-miR-302d-3p;hsa-miR-143-3p;hsa-miR-149-3p;hsa-miR-302a-3p;hsa-miR-125b-5p;hsa-miR-302c-3p;hsa-miR-185-5p;hsa-miR-184;hsa-miR-708-5p;hsa-miR-21-5p	Pathways in cancer
403	path:04060_7	3565;3561;3560;3559;59067;3600;3578;3574;3558;hsa-miR-181c-5p	Cytokine-cytokine receptor interaction
391	path:04650_1	10725;4772;4773;4775;4776;11261;5530;5532;5533;5534;5535;63928;5335;5336;27040;5578;5579;5582;6452;10870;10451;7409;7410;hsa-miR-31-5p;hsa-miR-24-3p;hsa-miR-184;hsa-miR-16-5p;hsa-miR-30a-5p;hsa-miR-145-5p;hsa-miR-34a-5p;hsa-miR-155-5p	Natural killer cell mediated cytotoxicity
391	path:04660_20	2885;3702;7006;5335;27040;9402;3937;7535;919;23624;867;868;3932;5777;1739;1432;5600;5603;6300;hsa-miR-34a-5p;hsa-miR-34b-3p;hsa-miR-34c-5p;hsa-miR-200a-3p;hsa-miR-24-3p;hsa-miR-141-3p;hsa-miR-125b-5p;hsa-miR-122-5p	T cell receptor signaling pathway
389	path:04620_17	7189;3654;51135;4615;8772;7097;7100;54106;7099;841;51284;51311;hsa-miR-146a-5p;hsa-let-7c-3p;hsa-miR-146b-5p;hsa-let-7c-5p;hsa-miR-155-5p;hsa-miR-203a;hsa-miR-19b-3p;hsa-miR-105-5p;hsa-miR-19a-3p;hsa-let-7i-5p;hsa-miR-19b-1-5p;hsa-let-7a-5p	Toll-like receptor signaling pathway
386	path:04380_4	7186;7189;8792;1540;9846;9020;1147;6885;10454;23118;6772;2534;3932;3554;7132;2274;8878;5879;hsa-miR-146a-5p;hsa-let-7c-3p;hsa-miR-146b-5p;hsa-let-7c-5p;hsa-miR-181b-5p;hsa-miR-182-5p;hsa-miR-155-5p;hsa-miR-223-3p;hsa-miR-16-5p;hsa-miR-15a-5p;hsa-miR-23b-3p;hsa-miR-195-5p;hsa-miR-10a-5p;hsa-miR-145-5p;hsa-miR-34a-5p;hsa-miR-124-3p;hsa-miR-194-5p;hsa-miR-122-5p;hsa-miR-142-3p	Osteoclast differentiation
386	path:04540_1	1453;5578;5579;5582;2697;57369;5598;10746;5607;5592;5593;983;5566;5567;5568;5613;7082;10381;10382;10383;203068;347688;347733;7280;81027;84617;6714;10376;112714;113457;51807;7277;7278;7846;79861;84790;5594;5595;1956;5156;5159;hsa-let-7b-5p;hsa-miR-1;hsa-miR-206;hsa-miR-143-3p;hsa-miR-520b;hsa-miR-26a-5p;hsa-miR-24-3p;hsa-miR-663a;hsa-miR-31-5p;hsa-miR-212-3p;hsa-miR-155-5p;hsa-miR-193b-3p;hsa-miR-…	Gap junction
384	path:04514_9	5819;25945;5818;10666;hsa-miR-661	Cell adhesion molecules (CAMs)
383	path:04920_9	9021;126129;1374;1375;2538;57818;5105;5106;51422;53632;5562;5563;5564;5565;5571;51094;79602;3953;10645;6794;84254;4852;6513;6517;181;6774;3717;hsa-miR-155-5p;hsa-miR-370-3p;hsa-miR-16-5p;hsa-miR-23a-3p;hsa-miR-30a-5p;hsa-miR-122-5p;hsa-miR-1;hsa-miR-375;hsa-miR-124-3p;hsa-miR-223-3p;hsa-miR-21-5p;hsa-miR-20b-5p;hsa-miR-337-3p;hsa-miR-135a-5p	Adipocytokine signaling pathway
383	path:05152_25	4790;5970;64581;6850;6714;64170;26253;2207;hsa-miR-146a-5p;hsa-miR-155-5p;hsa-miR-9-5p;hsa-let-7a-5p;hsa-miR-146b-5p;hsa-miR-15a-5p;hsa-miR-124-3p;hsa-miR-205-5p;hsa-miR-23b-3p;hsa-miR-33a-5p	Tuberculosis
381	path:04060_6	3565;3561;3560;3601;59067;3600;3578;3574;3558;hsa-miR-181c-5p	Cytokine-cytokine receptor interaction
378	path:04620_18	7189;8737;6885;10454;23118;hsa-miR-146a-5p;hsa-let-7c-3p;hsa-miR-146b-5p;hsa-let-7c-5p;hsa-miR-10a-5p;hsa-miR-23b-3p;hsa-miR-155-5p	Toll-like receptor signaling pathway
376	path:05162_6	3665;23586;4790;5970;64135;57506;3661;9641;29110;hsa-miR-146a-5p;hsa-miR-155-5p;hsa-miR-9-5p;hsa-let-7a-5p;hsa-miR-146b-5p;hsa-miR-15a-5p;hsa-miR-124-3p;hsa-miR-221-3p;hsa-miR-200c-3p	Measles
375	path:04910_19	5792;5770;122809;8651;8835;9021;3630;25759;399694;53358;6464;3643;2889;10603;23624;867;868;3667;8471;8660;hsa-miR-1;hsa-miR-24-3p;hsa-miR-210-3p;hsa-miR-122-5p;hsa-miR-362-3p;hsa-miR-98-5p;hsa-miR-194-5p;hsa-miR-429;hsa-miR-200c-3p;hsa-miR-200b-3p;hsa-miR-141-3p;hsa-miR-200a-3p;hsa-miR-126-3p;hsa-miR-145-5p;hsa-miR-148a-3p;hsa-miR-217;hsa-miR-7-5p;hsa-miR-152-3p;hsa-miR-33a-5p	Insulin signaling pathway
374	path:04110_18	4171;4172;4173;4174;4175;4176;23594;23595;4998;4999;5000;5001;990;890;8900;1017;hsa-miR-34a-5p;hsa-miR-1;hsa-let-7c-5p;hsa-miR-1296-5p;hsa-miR-31-5p;hsa-let-7c-3p;hsa-miR-193b-3p;hsa-miR-24-3p;hsa-miR-885-5p;hsa-miR-124-3p;hsa-let-7b-5p;hsa-miR-26a-5p;hsa-miR-132-3p;hsa-miR-146a-5p;hsa-miR-212-3p;hsa-miR-103a-3p;hsa-miR-155-5p;hsa-miR-302d-3p;hsa-miR-376a-3p	Cell cycle
373	path:04630_4	595;894;896;4609;23533;5290;5291;5293;5294;5295;5296;8503;5781;1154;5292;122809;30837;8651;8835;9021;9655;1387;2033;10379;6772;6773;6774;6775;6776;6777;6778;10401;51588;8554;9063;5777;23624;867;868;10254;8027;3716;3717;3718;7297;116379;1271;1438;1439;1441;149233;163702;2057;2690;3454;3455;3459;3460;3559;3560;3561;3563;3566;3568;3570;3572;3575;3581;3587;3588;3590;3594;3595;3597;3598;3601;3953;3977…	Jak-STAT signaling pathway
373	path:05416_5	841;637;54205;842;hsa-miR-19b-1-5p;hsa-let-7a-5p;hsa-miR-133a-3p	Viral myocarditis
371	path:04650_2	10725;4772;4773;4775;4776;11261;5530;5532;5533;5534;5535;63928;5335;5336;1437;7124;hsa-miR-31-5p;hsa-miR-24-3p;hsa-miR-184;hsa-miR-16-5p;hsa-miR-30a-5p;hsa-miR-145-5p;hsa-miR-34a-5p;hsa-miR-203a	Natural killer cell mediated cytotoxicity
371	path:05034_6	10488;1385;1386;1388;148327;468;64764;84699;90993;9586;814;163688;51806;801;805;808;810;10645;84254;hsa-miR-200b-3p;hsa-miR-34b-5p;hsa-miR-203a;hsa-miR-103a-3p;hsa-miR-182-5p;hsa-miR-214-3p;hsa-miR-204-5p;hsa-miR-211-5p;hsa-miR-1	Alcoholism
371	path:05210_1	1630;836;842;26060;10000;207;208;hsa-miR-138-5p;hsa-let-7a-5p;hsa-miR-375;hsa-miR-30d-5p;hsa-miR-133a-3p;hsa-miR-122-5p;hsa-miR-15a-5p;hsa-miR-16-5p;hsa-miR-519d-3p;hsa-miR-302b-3p;hsa-miR-451a;hsa-miR-302d-3p;hsa-miR-143-3p;hsa-miR-149-3p;hsa-miR-302a-3p;hsa-miR-125b-5p;hsa-miR-302c-3p;hsa-miR-185-5p;hsa-miR-184;hsa-miR-708-5p;hsa-miR-21-5p	Colorectal cancer
368	path:05014_4	7124;7132;7133;1616;4217;hsa-miR-203a;hsa-miR-21-5p	Amyotrophic lateral sclerosis (ALS)
367	path:00051_3	8790;7264;2762;29925;29926;hsa-miR-155-5p	Fructose and mannose metabolism
359	path:00020_4	47;6389;6390;6391;6392;2271;1431;4190;4191;5091;5105;5106;hsa-let-7b-5p;hsa-miR-16-5p;hsa-miR-155-5p	Citrate cycle (TCA cycle)
351	path:04620_7	5594;5595;4790;3663;1432;5600;5603;6300;3576;5599;5601;5602;3553;3569;6352;7124;414062;6348;6349;5970;2353;3725;3592;3593;388372;6351;9560;hsa-miR-28-5p;hsa-miR-30a-5p;hsa-miR-320a;hsa-miR-199a-3p;hsa-miR-335-5p;hsa-miR-483-5p;hsa-miR-146a-5p;hsa-miR-155-5p;hsa-miR-9-5p;hsa-let-7a-5p;hsa-miR-146b-5p;hsa-miR-15a-5p;hsa-miR-22-3p;hsa-miR-200a-3p;hsa-miR-24-3p;hsa-miR-141-3p;hsa-miR-125b-5p;hsa-miR-…	Toll-like receptor signaling pathway
351	path:05034_8	163688;51806;801;805;808;810;10645;84254;3265;3845;4893;369;5894;673;6654;6655;hsa-miR-1;hsa-let-7a-5p;hsa-miR-181d-5p;hsa-miR-181a-5p;hsa-miR-143-3p;hsa-let-7c-5p;hsa-miR-622;hsa-let-7c-3p;hsa-miR-126-3p;hsa-miR-155-5p;hsa-miR-96-5p;hsa-miR-217;hsa-let-7g-5p;hsa-miR-18a-3p;hsa-miR-181c-5p;hsa-let-7b-5p;hsa-miR-20a-5p;hsa-miR-124-3p;hsa-miR-145-5p;hsa-miR-148b-3p;hsa-miR-16-5p;hsa-miR-7-5p;hsa-mi…	Alcoholism
349	path:05168_16	27102;440275;5610;9451;1965;5499;5500;5501;hsa-miR-375;hsa-miR-124-3p;hsa-miR-21-5p;hsa-miR-30a-5p	Herpes simplex infection
348	path:05223_1	5578;5579;5582;23533;5290;5291;5293;5294;5295;5296;8503;3265;3845;4893;6654;6655;11186;5604;5605;369;5894;673;hsa-miR-148b-3p;hsa-miR-30a-5p;hsa-miR-29a-3p;hsa-miR-376a-3p;hsa-miR-126-3p;hsa-miR-133a-3p;hsa-miR-30c-5p;hsa-let-7a-5p;hsa-miR-181d-5p;hsa-miR-181a-5p;hsa-miR-143-3p;hsa-let-7c-5p;hsa-miR-622;hsa-let-7c-3p;hsa-miR-155-5p;hsa-miR-96-5p;hsa-miR-217;hsa-let-7g-5p;hsa-miR-18a-3p;hsa-miR-18…	Non-small cell lung cancer
343	path:04612_2	4800;4801;4802;5993;5994;8625;1385;4261;hsa-miR-485-3p;hsa-miR-33a-5p;hsa-miR-155-5p;hsa-miR-200b-3p;hsa-miR-34b-5p;hsa-miR-203a;hsa-miR-103a-3p;hsa-miR-182-5p	Antigen processing and presentation
343	path:05215_3	1027;1017;1869;1870;1871;898;9134;5925;hsa-miR-221-3p;hsa-miR-24-3p;hsa-miR-222-3p;hsa-miR-181a-5p;hsa-miR-296-5p;hsa-miR-190a-5p;hsa-miR-218-5p;hsa-miR-192-5p;hsa-miR-196a-5p;hsa-miR-103a-3p;hsa-miR-124-3p;hsa-miR-885-5p;hsa-miR-155-5p;hsa-miR-302d-3p;hsa-miR-376a-3p;hsa-miR-330-3p;hsa-miR-223-3p;hsa-miR-17-5p;hsa-let-7a-5p;hsa-miR-106b-5p;hsa-miR-93-5p;hsa-miR-331-3p;hsa-miR-34a-5p;hsa-miR-21-5…	Prostate cancer
341	path:04514_18	3688;3689;3676;58494;83700;3684;hsa-miR-9-3p;hsa-miR-124-3p;hsa-miR-375;hsa-miR-183-5p;hsa-miR-30c-5p	Cell adhesion molecules (CAMs)
341	path:04520_7	1495;1496;29119;1500;7525;2534;1956;2064;4233;5797;10163;10810;8936;10458;7454;8976;5879;5880;5881;998;1499;6714;9855;hsa-miR-155-5p;hsa-miR-30a-5p;hsa-miR-17-5p;hsa-miR-145-5p;hsa-miR-519a-3p;hsa-miR-205-5p;hsa-miR-16-5p;hsa-miR-7-5p;hsa-miR-27a-3p;hsa-let-7a-5p;hsa-miR-146a-5p;hsa-miR-21-5p;hsa-miR-1;hsa-let-7c-3p;hsa-miR-128-3p;hsa-miR-542-5p;hsa-let-7c-5p;hsa-miR-133a-3p;hsa-miR-133b;hsa-miR-…	Adherens junction
339	path:04650_7	8743;3459;3460;3458;3439;3440;3441;3442;3443;3444;3445;3446;3447;3448;3449;3451;3452;3456;355;5594;5595;3454;3455;hsa-miR-155-5p;hsa-miR-15a-5p;hsa-miR-15b-5p;hsa-miR-16-5p;hsa-miR-29b-3p;hsa-miR-409-3p;hsa-miR-34a-5p;hsa-miR-26a-5p;hsa-let-7b-5p;hsa-miR-145-5p;hsa-miR-146a-5p;hsa-miR-504-5p;hsa-miR-106a-5p;hsa-miR-28-5p;hsa-miR-30a-5p;hsa-miR-320a;hsa-miR-199a-3p;hsa-miR-335-5p;hsa-miR-483-5p	Natural killer cell mediated cytotoxicity
339	path:05216_3	5468;7849;6256;6257;6258;hsa-miR-130b-3p;hsa-miR-27b-3p;hsa-miR-130a-3p;hsa-miR-138-5p;hsa-miR-20b-5p	Thyroid cancer
336	path:04060_44	3565;3561;3575;59067;3600;3578;3574;3558;hsa-miR-181c-5p	Cytokine-cytokine receptor interaction
334	path:05162_1	51284;54106;4615;3654;51135;3665;7097;7099;7189;hsa-miR-155-5p;hsa-miR-203a;hsa-miR-146a-5p;hsa-let-7c-3p;hsa-miR-146b-5p;hsa-let-7c-5p;hsa-miR-19b-3p;hsa-miR-105-5p;hsa-miR-19a-3p;hsa-let-7i-5p	Measles
332	path:04670_1	100506658;10686;1364;1365;1366;137075;149461;23562;24146;26285;49861;5010;51208;53842;7122;9071;9073;9074;9075;9076;9080;90952;hsa-miR-155-5p	Leukocyte transendothelial migration
332	path:04962_3	2778;109;112;115;5566;5567;5568;5613;10488;1385;148327;64764;84699;90993;9586;359;396;397;398;hsa-miR-155-5p;hsa-miR-1;hsa-miR-182-5p;hsa-miR-200b-3p;hsa-miR-34b-5p;hsa-miR-203a;hsa-miR-103a-3p;hsa-miR-204-5p;hsa-miR-211-5p;hsa-miR-16-5p;hsa-miR-151a-5p	Vasopressin-regulated water reabsorption
330	path:00230_6	9060;9061;5167;5169;hsa-let-7b-5p	Purine metabolism
328	path:04510_14	998;340156;4638;85366;91807;572;5594;5595;5604;673;5894;3265;10298;5058;5062;5063;56924;57144;5879;5880;5881;hsa-miR-1;hsa-miR-224-5p;hsa-miR-195-5p;hsa-miR-330-3p;hsa-miR-375;hsa-miR-185-5p;hsa-miR-137;hsa-miR-29c-3p;hsa-miR-608;hsa-miR-29a-3p;hsa-miR-216a-5p;hsa-miR-29b-3p;hsa-miR-28-5p;hsa-miR-30a-5p;hsa-miR-320a;hsa-miR-199a-3p;hsa-miR-335-5p;hsa-miR-483-5p;hsa-miR-424-5p;hsa-miR-34a-5p;hsa-m…	Focal adhesion
328	path:05014_7	6647;6506;10452;84134;596;1432;5600;5603;6300;4747;4741;4744;5630;5961;79139;11261;5530;5532;5533;5534;5535;63928;hsa-miR-377-3p;hsa-miR-34a-5p;hsa-miR-204-5p;hsa-miR-21-5p;hsa-miR-15b-5p;hsa-miR-20a-5p;hsa-miR-16-5p;hsa-miR-181c-5p;hsa-miR-143-3p;hsa-miR-29c-3p;hsa-miR-181a-5p;hsa-let-7a-5p;hsa-miR-34b-5p;hsa-miR-195-5p;hsa-miR-29b-3p;hsa-miR-451a;hsa-miR-136-5p;hsa-miR-375;hsa-miR-630;hsa-miR-1…	Amyotrophic lateral sclerosis (ALS)
327	path:04060_68	2833;6387;6373;57007;hsa-miR-126-5p;hsa-miR-23a-3p;hsa-miR-31-5p;hsa-miR-126-3p	Cytokine-cytokine receptor interaction
324	path:04610_9	2161;5340;1380;3426;1675;718;629;3075;1378;719;727;720;721;717;4179;1604;hsa-miR-146a-5p;hsa-miR-520b;hsa-miR-520e;hsa-miR-16-5p;hsa-miR-124-3p	Complement and coagulation cascades
322	path:04145_5	338382;7879;1778;1780;1781;1783;51143;79659;10376;112714;113457;51807;7277;7278;7846;79861;84790;10381;10382;10383;203068;347688;347733;7280;81027;84617;hsa-miR-1;hsa-miR-30a-5p;hsa-miR-155-5p;hsa-miR-193b-3p;hsa-miR-30a-3p;hsa-miR-16-5p;hsa-miR-200c-3p	Phagosome
322	path:05133_1	7099;23643;4615;114609;653509;2770;2771;2773;1432;5600;5603;6300;5594;5595;2353;3725;5599;5601;5602;3654;353376;929;51135;hsa-let-7c-5p;hsa-miR-146a-5p;hsa-let-7i-5p;hsa-let-7c-3p;hsa-miR-155-5p;hsa-miR-203a;hsa-miR-145-5p;hsa-miR-1;hsa-miR-30a-5p;hsa-miR-30d-5p;hsa-miR-124-3p;hsa-miR-200a-3p;hsa-miR-24-3p;hsa-miR-141-3p;hsa-miR-125b-5p;hsa-miR-122-5p;hsa-miR-28-5p;hsa-miR-320a;hsa-miR-199a-3p;hs…	Pertussis
319	path:04650_10	5335;5336;6452;2185;5781;5777;3383;3384;23533;5290;5291;5293;5294;5295;5296;8503;5879;5880;5881;10451;7409;7410;3689;3683;hsa-miR-34a-5p;hsa-miR-23b-3p;hsa-miR-489-3p;hsa-miR-23a-3p;hsa-miR-181a-5p;hsa-miR-222-3p;hsa-miR-17-3p;hsa-miR-31-5p;hsa-miR-155-5p;hsa-miR-221-3p;hsa-let-7c-5p;hsa-miR-17-5p;hsa-let-7c-3p;hsa-miR-21-5p;hsa-miR-1256;hsa-miR-148b-3p;hsa-miR-30a-5p;hsa-miR-29a-3p;hsa-miR-376a-…	Natural killer cell mediated cytotoxicity
318	path:04810_27	8874;9459;387;23365;9138;10672;2768;2149;929;hsa-miR-30c-5p;hsa-miR-375;hsa-miR-122-5p;hsa-let-7c-3p;hsa-miR-155-5p;hsa-let-7c-5p;hsa-miR-31-5p;hsa-miR-185-5p;hsa-miR-200c-3p;hsa-miR-31-3p;hsa-miR-30a-5p;hsa-miR-1	Regulation of actin cytoskeleton
316	path:00591_1	1544;1551;1557;1558;1559;1562;1571;1573;1576;1577;64816;246;100137049;123745;151056;255189;26279;283748;30814;391013;50487;5319;5320;5321;5322;64600;81579;8398;8399;84647;8605;8681;hsa-miR-103a-3p;hsa-miR-107;hsa-let-7b-5p;hsa-miR-27b-3p;hsa-miR-338-3p;hsa-miR-30a-5p	Linoleic acid metabolism
312	path:04070_2	5728;113026;23236;51196;5330;5331;5332;5333;5335;5336;84812;89869;3708;3709;3710;10423;23533;5290;5291;5293;5294;5295;5296;8503;23396;8394;8395;200576;5297;5298;55300;55361;5289;1040;8760;1606;1607;1608;160851;1609;8525;8526;8527;9162;3631;8821;5286;5287;5288;3633;4952;56623;8867;8871;5305;79837;8396;4534;3612;3613;54928;3628;27124;3632;51763;3706;3707;80271;3635;3636;hsa-miR-222-3p;hsa-miR-17-5p…	Phosphatidylinositol signaling system
311	path:04060_28	355;8771;356;8740;hsa-miR-146a-5p;hsa-miR-504-5p;hsa-miR-106a-5p;hsa-miR-34a-5p;hsa-miR-21-5p	Cytokine-cytokine receptor interaction
305	path:05142_11	7097;54106;4615;3654;51135;3459;3460;4843;7132;3586;7040;7042;7043;10333;hsa-miR-19b-3p;hsa-miR-105-5p;hsa-miR-19a-3p;hsa-miR-146a-5p;hsa-miR-155-5p;hsa-miR-203a;hsa-let-7c-3p;hsa-miR-146b-5p;hsa-let-7c-5p;hsa-miR-26a-5p;hsa-miR-106a-5p;hsa-miR-633;hsa-miR-24-3p;hsa-miR-141-3p;hsa-miR-29a-3p	Chagas disease (American trypanosomiasis)
304	path:05140_1	2209;2212;2214;2215;9103;1378;3684;3689;1432;5600;5603;6300;5743;hsa-miR-200a-3p;hsa-miR-24-3p;hsa-miR-141-3p;hsa-miR-125b-5p;hsa-miR-122-5p;hsa-miR-101-3p;hsa-miR-26b-5p;hsa-miR-16-5p;hsa-let-7b-5p;hsa-miR-137	Leishmaniasis
301	path:04380_5	7186;7189;9020;1147;4791;5971;hsa-miR-146a-5p;hsa-let-7c-3p;hsa-miR-146b-5p;hsa-let-7c-5p;hsa-miR-155-5p;hsa-miR-223-3p;hsa-miR-16-5p;hsa-miR-15a-5p;hsa-miR-23b-3p;hsa-miR-195-5p	Osteoclast differentiation
299	path:04623_3	81030;29110;9641;3661;3665;340061;8737;11035;hsa-miR-221-3p;hsa-miR-200c-3p	Cytosolic DNA-sensing pathway
297	path:04062_6	10663;10803;1230;1232;1233;1234;1235;1236;1237;1524;2826;2829;2833;3577;3579;643;729230;7852;5747;2268;3055;4067;6714;23533;5290;5291;5293;5294;5295;5296;8503;23236;5330;5331;5332;2770;2771;2773;10681;2782;2783;2784;2785;2786;2787;2788;2790;2791;2792;2793;51764;54331;55970;59345;94235;3702;107;108;109;111;112;113;114;115;196883;57580;hsa-miR-155-5p;hsa-miR-21-5p;hsa-miR-138-5p;hsa-miR-7-5p;hsa-mi…	Chemokine signaling pathway
296	path:04062_19	10000;207;208;4790;5970;1147;3551;8517;4792;4793;hsa-miR-122-5p;hsa-miR-15a-5p;hsa-miR-16-5p;hsa-miR-519d-3p;hsa-miR-302b-3p;hsa-miR-451a;hsa-miR-302d-3p;hsa-miR-143-3p;hsa-miR-149-3p;hsa-miR-302a-3p;hsa-miR-125b-5p;hsa-miR-302c-3p;hsa-miR-185-5p;hsa-miR-184;hsa-miR-708-5p;hsa-miR-21-5p;hsa-miR-146a-5p;hsa-miR-155-5p;hsa-miR-9-5p;hsa-let-7a-5p;hsa-miR-146b-5p;hsa-miR-124-3p;hsa-miR-223-3p;hsa-miR…	Chemokine signaling pathway
296	path:04664_4	1432;5600;5603;6300;5609;6416;5606;5608;23533;5290;5291;5293;5294;5295;5296;8503;5879;5880;5881;10451;7409;7410;hsa-miR-200a-3p;hsa-miR-24-3p;hsa-miR-141-3p;hsa-miR-125b-5p;hsa-miR-122-5p;hsa-miR-30a-5p;hsa-miR-214-3p;hsa-miR-145-5p;hsa-miR-148b-3p;hsa-miR-29a-3p;hsa-miR-376a-3p;hsa-miR-126-3p;hsa-miR-133a-3p;hsa-miR-30c-5p;hsa-miR-194-5p;hsa-miR-142-3p;hsa-miR-155-5p	Fc epsilon RI signaling pathway
294	path:04622_10	7187;3661;3665;10010;64343;9755;8772;841;843;8517;8717;hsa-miR-146a-5p;hsa-miR-19b-1-5p;hsa-let-7a-5p	RIG-I-like receptor signaling pathway
294	path:05142_17	4792;7132;356;355;8772;841;8837;915;916;917;919;hsa-miR-30e-3p;hsa-miR-21-5p;hsa-miR-146a-5p;hsa-miR-504-5p;hsa-miR-106a-5p;hsa-miR-19b-1-5p;hsa-let-7a-5p;hsa-miR-512-3p	Chagas disease (American trypanosomiasis)
289	path:04064_23	4615;7186;3554;9020;4790;5970;6885;958;7189;8792;10454;23118;257397;23586;353376;148022;7706;hsa-miR-155-5p;hsa-miR-203a;hsa-miR-146a-5p;hsa-miR-9-5p;hsa-let-7a-5p;hsa-miR-146b-5p;hsa-miR-15a-5p;hsa-miR-124-3p;hsa-miR-10a-5p;hsa-miR-486-5p;hsa-miR-224-5p;hsa-let-7c-3p;hsa-let-7c-5p;hsa-miR-23b-3p;hsa-miR-195-5p;hsa-miR-30a-5p;hsa-miR-221-3p	NF-kappa B signaling pathway
288	path:00100_1	6309;10682;1717;1718;1595;7108;4047;50814;10826;6307;1056;3988;6646;8435;hsa-miR-218-5p;hsa-miR-34a-5p;hsa-miR-155-5p;hsa-miR-193b-3p;hsa-miR-30a-5p;hsa-miR-19a-3p	Steroid biosynthesis
288	path:05132_5	10163;8936;10092;10093;10094;10095;10109;10552;81873;7454;8976;60;71;2316;2317;2318;345456;375189;5216;5217;hsa-miR-1;hsa-miR-146a-5p;hsa-miR-34a-5p;hsa-miR-22-3p;hsa-miR-30a-5p;hsa-miR-31-5p;hsa-miR-155-5p;hsa-miR-124-3p;hsa-miR-335-5p;hsa-miR-16-5p;hsa-miR-644a;hsa-let-7b-5p;hsa-miR-182-5p	Salmonella infection
285	path:05223_6	10000;207;208;5170;5290;5291;5293;5294;3845;5335;5336;7039;1956;2064;1950;6654;6655;2885;hsa-miR-122-5p;hsa-miR-15a-5p;hsa-miR-16-5p;hsa-miR-519d-3p;hsa-miR-302b-3p;hsa-miR-451a;hsa-miR-302d-3p;hsa-miR-143-3p;hsa-miR-149-3p;hsa-miR-302a-3p;hsa-miR-125b-5p;hsa-miR-302c-3p;hsa-miR-185-5p;hsa-miR-184;hsa-miR-708-5p;hsa-miR-21-5p;hsa-miR-148b-3p;hsa-miR-30a-5p;hsa-let-7c-5p;hsa-let-7a-5p;hsa-miR-622;…	Non-small cell lung cancer
283	path:05134_1	58484;29108;834;3553;3606;4671;840;4615;hsa-miR-21-5p;hsa-miR-346;hsa-miR-221-3p;hsa-miR-155-5p;hsa-miR-203a	Legionellosis
281	path:04660_18	3702;7006;5335;9402;10451;7409;7410;387;998;4690;8440;3937;7535;hsa-miR-34a-5p;hsa-miR-155-5p;hsa-miR-375;hsa-miR-122-5p;hsa-let-7c-3p;hsa-let-7c-5p;hsa-miR-31-5p;hsa-miR-185-5p;hsa-miR-200c-3p;hsa-miR-31-3p;hsa-miR-1;hsa-miR-224-5p;hsa-miR-195-5p;hsa-miR-330-3p;hsa-miR-137;hsa-miR-29c-3p;hsa-miR-608;hsa-miR-29a-3p;hsa-miR-216a-5p;hsa-miR-29b-3p;hsa-miR-34b-3p;hsa-miR-34c-5p	T cell receptor signaling pathway
277	path:05215_12	4790;5970;4792;1147;3551;8517;10000;207;208;hsa-miR-146a-5p;hsa-miR-155-5p;hsa-miR-9-5p;hsa-let-7a-5p;hsa-miR-146b-5p;hsa-miR-15a-5p;hsa-miR-124-3p;hsa-miR-30e-3p;hsa-miR-223-3p;hsa-miR-16-5p;hsa-miR-23b-3p;hsa-miR-195-5p;hsa-miR-200c-3p;hsa-miR-218-5p;hsa-miR-199a-5p;hsa-miR-122-5p;hsa-miR-519d-3p;hsa-miR-302b-3p;hsa-miR-451a;hsa-miR-302d-3p;hsa-miR-143-3p;hsa-miR-149-3p;hsa-miR-302a-3p;hsa-miR-…	Prostate cancer
276	path:04620_6	5594;5595;1326;4790;3576;3553;3569;6352;7124;414062;6348;6349;5604;5605;2353;3725;3592;3593;388372;6351;9560;hsa-miR-28-5p;hsa-miR-30a-5p;hsa-miR-320a;hsa-miR-199a-3p;hsa-miR-335-5p;hsa-miR-483-5p;hsa-miR-375;hsa-miR-370-3p;hsa-miR-146a-5p;hsa-miR-155-5p;hsa-miR-9-5p;hsa-let-7a-5p;hsa-miR-146b-5p;hsa-miR-15a-5p;hsa-miR-21-5p;hsa-miR-365a-3p;hsa-miR-26a-5p;hsa-miR-125a-5p;hsa-miR-98-5p;hsa-miR-203…	Toll-like receptor signaling pathway
274	path:05010_5	823;824;8851;1020;4137;2932;hsa-miR-34a-5p;hsa-miR-1;hsa-miR-30a-5p;hsa-miR-155-5p;hsa-miR-34c-5p;hsa-miR-26a-5p	Alzheimer's disease
273	path:04144_2	10193;11059;23327;23624;4193;4734;57154;64750;7189;83737;867;868;22905;29924;55040;2060;1436;1956;2065;2066;2261;2263;2264;2321;3480;3791;3815;4233;4914;5156;5979;30011;51100;56904;6455;6456;6457;hsa-miR-504-5p;hsa-miR-32-5p;hsa-miR-605-5p;hsa-miR-145-5p;hsa-miR-18b-5p;hsa-miR-25-3p;hsa-miR-143-3p;hsa-let-7b-5p;hsa-miR-30c-5p;hsa-miR-146a-5p;hsa-let-7c-3p;hsa-miR-146b-5p;hsa-let-7c-5p;hsa-miR-106…	Endocytosis
272	path:05161_33	29110;9641;3661;7098;148022;7099;353376;hsa-miR-221-3p;hsa-miR-200c-3p;hsa-let-7c-5p;hsa-miR-146a-5p;hsa-let-7i-5p;hsa-let-7c-3p;hsa-miR-155-5p;hsa-miR-30a-5p	Hepatitis B
271	path:04060_65	7852;6387;6373;57007;hsa-miR-126-5p;hsa-miR-23a-3p;hsa-miR-31-5p;hsa-miR-126-3p	Cytokine-cytokine receptor interaction
270	path:04064_13	598;596;329;330;4792;7186;7132;3553;7124;4055;7187;9020;1147;4791;4790;5970;6885;10673;115650;958;7128;7185;3576;8792;10454;23118;257397;23586;5328;597;695;8837;331;5743;388372;6351;9560;7412;hsa-miR-491-5p;hsa-let-7g-5p;hsa-let-7c-3p;hsa-miR-133a-3p;hsa-miR-30a-5p;hsa-miR-122-5p;hsa-let-7c-5p;hsa-miR-34a-5p;hsa-miR-204-5p;hsa-miR-21-5p;hsa-miR-15b-5p;hsa-miR-20a-5p;hsa-miR-16-5p;hsa-miR-181c-5p;…	NF-kappa B signaling pathway
269	path:04360_10	5879;5880;5881;22885;3983;84448;998;10298;5058;5062;5063;56924;57144;387;25791;1969;2041;2042;2043;2044;2045;2046;285220;23365;23654;5364;5365;5361;5362;55558;hsa-miR-194-5p;hsa-miR-122-5p;hsa-miR-142-3p;hsa-miR-155-5p;hsa-miR-1;hsa-miR-224-5p;hsa-miR-195-5p;hsa-miR-330-3p;hsa-miR-375;hsa-miR-185-5p;hsa-miR-137;hsa-miR-29c-3p;hsa-miR-608;hsa-miR-29a-3p;hsa-miR-216a-5p;hsa-miR-29b-3p;hsa-miR-7-5p;…	Axon guidance
268	path:04270_8	23365;9138;9826;146;147;148;2767;2776;10672;2768;185;1909;552;553;hsa-miR-30a-5p;hsa-miR-1;hsa-miR-155-5p;hsa-miR-27b-3p;hsa-miR-203a;hsa-miR-200c-3p;hsa-miR-224-5p	Vascular smooth muscle contraction
268	path:04722_11	4914;4908;5335;5336;25759;399694;53358;6464;2885;4803;1398;1399;10818;57498;4145;3667;10603;10019;25970;25;hsa-miR-200c-3p;hsa-miR-34a-5p;hsa-miR-429;hsa-miR-200b-3p;hsa-miR-141-3p;hsa-miR-200a-3p;hsa-miR-126-3p;hsa-miR-132-3p;hsa-miR-107;hsa-let-7b-5p;hsa-miR-30a-5p;hsa-miR-16-5p;hsa-miR-145-5p;hsa-miR-148a-3p;hsa-miR-217;hsa-miR-7-5p;hsa-miR-152-3p;hsa-miR-29a-3p;hsa-miR-203a	Neurotrophin signaling pathway
267	path:04662_11	10451;7409;7410;23533;5290;5291;5293;5294;5295;5296;8503;930;5336;29760;695;4067;974;973;6850;5777;118788;27071;hsa-miR-155-5p;hsa-miR-148b-3p;hsa-miR-30a-5p;hsa-miR-29a-3p;hsa-miR-376a-3p;hsa-miR-126-3p;hsa-miR-133a-3p;hsa-miR-30c-5p;hsa-miR-346;hsa-let-7b-5p;hsa-miR-205-5p	B cell receptor signaling pathway
267	path:05169_17	23533;5290;5291;5293;5294;5295;5296;8503;4067;6850;930;5335;5336;4734;hsa-miR-148b-3p;hsa-miR-30a-5p;hsa-miR-29a-3p;hsa-miR-376a-3p;hsa-miR-126-3p;hsa-miR-133a-3p;hsa-miR-30c-5p;hsa-let-7b-5p;hsa-miR-205-5p;hsa-miR-34a-5p	Epstein-Barr virus infection
267	path:05200_11	25;613;1398;1399;23624;867;868;23533;5290;5291;5293;5294;5295;5296;8503;6776;6777;572;598;10000;207;208;hsa-miR-29a-3p;hsa-miR-30a-5p;hsa-miR-203a;hsa-miR-126-3p;hsa-miR-132-3p;hsa-miR-107;hsa-let-7b-5p;hsa-miR-148b-3p;hsa-miR-376a-3p;hsa-miR-133a-3p;hsa-miR-30c-5p;hsa-miR-222-3p;hsa-miR-491-5p;hsa-let-7g-5p;hsa-let-7c-3p;hsa-miR-122-5p;hsa-let-7c-5p;hsa-miR-15a-5p;hsa-miR-16-5p;hsa-miR-519d-3p;h…	Pathways in cancer
267	path:05220_3	598;25;613;6776;6777;572;1398;1399;23624;867;868;10000;207;208;23533;5290;5291;5293;5294;5295;5296;8503;hsa-miR-491-5p;hsa-let-7g-5p;hsa-let-7c-3p;hsa-miR-133a-3p;hsa-miR-30a-5p;hsa-miR-122-5p;hsa-let-7c-5p;hsa-miR-29a-3p;hsa-miR-203a;hsa-miR-222-3p;hsa-miR-126-3p;hsa-miR-132-3p;hsa-miR-107;hsa-let-7b-5p;hsa-miR-15a-5p;hsa-miR-16-5p;hsa-miR-519d-3p;hsa-miR-302b-3p;hsa-miR-451a;hsa-miR-302d-3p;hsa…	Chronic myeloid leukemia
266	path:04514_22	10686;1364;1365;1366;137075;149461;23562;24146;26285;49861;5010;51208;53842;7122;9071;9073;9074;9075;9076;9080;hsa-miR-155-5p	Cell adhesion molecules (CAMs)
263	path:04062_10	5747;2268;3055;4067;6714;23533;5290;5291;5293;5294;5295;5296;8503;25759;399694;53358;6464;2770;2771;2773;10681;2782;2783;2784;2785;2786;2787;2788;2790;2791;2792;2793;51764;54331;55970;59345;94235;9844;10451;7409;7410;3702;2185;10000;207;208;3265;3845;4893;1794;5879;5880;57580;hsa-miR-138-5p;hsa-miR-7-5p;hsa-miR-193a-3p;hsa-let-7b-5p;hsa-miR-205-5p;hsa-miR-23b-3p;hsa-miR-33a-5p;hsa-miR-148b-3p;hsa…	Chemokine signaling pathway
263	path:05323_4	2321;5228;7422;7423;hsa-miR-200c-3p;hsa-miR-155-5p;hsa-miR-100-5p;hsa-let-7c-3p;hsa-miR-200b-3p;hsa-let-7c-5p;hsa-miR-361-5p;hsa-miR-107;hsa-miR-520h;hsa-miR-195-5p;hsa-miR-150-5p;hsa-miR-503-5p;hsa-miR-140-5p;hsa-miR-17-5p;hsa-miR-126-3p;hsa-miR-134-5p;hsa-miR-330-3p;hsa-miR-15b-5p;hsa-miR-133a-3p;hsa-miR-125a-5p;hsa-miR-16-5p;hsa-miR-29b-3p;hsa-miR-20a-5p;hsa-miR-21-5p;hsa-miR-205-5p;hsa-miR-34…	Rheumatoid arthritis
254	path:03018_4	23019;4848;4849;4850;246175;57472;29883;9337;9125;25904;10140;10766;10950;54766;694;7832;132430;140886;26986;340529;5042;645974;80336;8761;hsa-miR-98-5p;hsa-miR-16-5p;hsa-miR-30a-5p;hsa-miR-155-5p;hsa-miR-218-5p;hsa-miR-302a-3p;hsa-miR-378a-3p;hsa-miR-21-5p;hsa-miR-124-3p	RNA degradation
254	path:04144_8	57132;25978;27243;27183;9525;51534;51510;hsa-miR-9-5p;hsa-miR-124-3p;hsa-miR-1;hsa-let-7b-5p;hsa-miR-19a-3p;hsa-miR-155-5p	Endocytosis
254	path:04910_13	6654;6655;3265;3845;4893;25759;399694;53358;6464;2885;3667;8471;8660;hsa-let-7a-5p;hsa-miR-181d-5p;hsa-miR-181a-5p;hsa-miR-143-3p;hsa-let-7c-5p;hsa-miR-622;hsa-let-7c-3p;hsa-miR-126-3p;hsa-miR-155-5p;hsa-miR-96-5p;hsa-miR-217;hsa-let-7g-5p;hsa-miR-18a-3p;hsa-miR-181c-5p;hsa-let-7b-5p;hsa-miR-20a-5p;hsa-miR-124-3p;hsa-miR-145-5p;hsa-miR-148b-3p;hsa-miR-16-5p;hsa-miR-429;hsa-miR-200c-3p;hsa-miR-200…	Insulin signaling pathway
251	path:04916_9	434;2778;107;108;109;111;112;113;114;115;196883;5443;4157;hsa-miR-155-5p;hsa-miR-1;hsa-miR-182-5p;hsa-miR-488-3p	Melanogenesis
250	path:05034_9	163688;51806;801;805;808;810;3265;3845;4893;369;5894;673;5604;6654;6655;hsa-miR-1;hsa-let-7a-5p;hsa-miR-181d-5p;hsa-miR-181a-5p;hsa-miR-143-3p;hsa-let-7c-5p;hsa-miR-622;hsa-let-7c-3p;hsa-miR-126-3p;hsa-miR-155-5p;hsa-miR-96-5p;hsa-miR-217;hsa-let-7g-5p;hsa-miR-18a-3p;hsa-miR-181c-5p;hsa-let-7b-5p;hsa-miR-20a-5p;hsa-miR-124-3p;hsa-miR-145-5p;hsa-miR-148b-3p;hsa-miR-16-5p;hsa-miR-7-5p;hsa-miR-125b-…	Alcoholism
249	path:04810_8	54434;54961;85464;1072;1073;3984;3985;6093;9475;10298;5058;5062;5063;56924;57144;60;71;hsa-miR-34a-5p;hsa-miR-16-5p;hsa-miR-155-5p;hsa-miR-584-5p;hsa-miR-146a-5p;hsa-miR-148b-3p;hsa-miR-138-5p;hsa-miR-124-3p;hsa-miR-7-5p;hsa-miR-377-3p;hsa-miR-1;hsa-miR-644a;hsa-let-7b-5p	Regulation of actin cytoskeleton
249	path:05164_13	114548;29108;834;3553;3606;90865;hsa-miR-21-5p;hsa-miR-346	Influenza A
248	path:04151_15	6009;7249;7248;10000;207;208;5562;5563;54541;6794;hsa-miR-155-5p;hsa-miR-122-5p;hsa-miR-15a-5p;hsa-miR-16-5p;hsa-miR-519d-3p;hsa-miR-302b-3p;hsa-miR-451a;hsa-miR-302d-3p;hsa-miR-143-3p;hsa-miR-149-3p;hsa-miR-302a-3p;hsa-miR-125b-5p;hsa-miR-302c-3p;hsa-miR-185-5p;hsa-miR-184;hsa-miR-708-5p;hsa-miR-21-5p;hsa-miR-30a-5p;hsa-miR-221-3p;hsa-miR-181a-5p	PI3K-Akt signaling pathway
247	path:04670_17	3689;3683;23533;5290;5291;5293;5294;5295;5296;8503;10451;7409;7410;10411;11069;2185;6387;7852;2770;2771;2773;hsa-miR-148b-3p;hsa-miR-30a-5p;hsa-miR-29a-3p;hsa-miR-376a-3p;hsa-miR-126-3p;hsa-miR-133a-3p;hsa-miR-30c-5p;hsa-miR-155-5p;hsa-miR-23b-3p;hsa-miR-126-5p;hsa-miR-23a-3p;hsa-miR-31-5p;hsa-miR-1;hsa-miR-30d-5p;hsa-miR-124-3p	Leukocyte transendothelial migration
246	path:05152_18	4615;836;7132;8717;8772;843;841;637;114609;hsa-miR-155-5p;hsa-miR-203a;hsa-miR-138-5p;hsa-let-7a-5p;hsa-miR-375;hsa-miR-30d-5p;hsa-miR-146a-5p;hsa-miR-19b-1-5p;hsa-miR-145-5p	Tuberculosis
246	path:05166_11	5111;10714;54107;5424;5425;5426;5427;56655;57804;1026;hsa-miR-124-3p;hsa-miR-24-3p;hsa-let-7c-3p;hsa-let-7c-5p;hsa-miR-155-5p;hsa-miR-34a-5p;hsa-miR-1;hsa-let-7b-5p;hsa-miR-17-5p;hsa-miR-93-5p;hsa-miR-106b-5p;hsa-miR-96-5p;hsa-miR-28-5p;hsa-miR-519d-3p;hsa-miR-208a-3p;hsa-miR-20a-5p;hsa-miR-132-3p;hsa-miR-146a-5p;hsa-let-7a-5p;hsa-miR-639;hsa-miR-503-5p;hsa-miR-519e-3p;hsa-miR-106a-5p;hsa-miR-20b…	HTLV-I infection
243	path:05416_1	1605;1756;60;71;hsa-miR-30a-5p;hsa-miR-155-5p;hsa-miR-29a-3p;hsa-miR-31-5p;hsa-miR-16-5p;hsa-miR-1;hsa-miR-644a;hsa-let-7b-5p	Viral myocarditis
243	path:05416_6	637;54205;842;836;hsa-miR-133a-3p;hsa-let-7a-5p;hsa-miR-138-5p;hsa-miR-375;hsa-miR-30d-5p	Viral myocarditis
242	path:04650_17	8743;3459;3460;3458;3439;3440;3441;3442;3443;3444;3445;3446;3447;3448;3449;3451;3452;3456;355;356;hsa-miR-155-5p;hsa-miR-15a-5p;hsa-miR-15b-5p;hsa-miR-16-5p;hsa-miR-29b-3p;hsa-miR-409-3p;hsa-miR-34a-5p;hsa-miR-26a-5p;hsa-let-7b-5p;hsa-miR-145-5p;hsa-miR-146a-5p;hsa-miR-504-5p;hsa-miR-106a-5p;hsa-miR-21-5p	Natural killer cell mediated cytotoxicity
241	path:04540_4	1453;5578;5579;5582;2697;57369;5598;5592;5593;983;5566;5567;5568;5613;7082;10381;10382;10383;203068;347688;347733;7280;81027;84617;6714;10376;112714;113457;51807;7277;7278;7846;79861;84790;2977;2982;2983;5594;5595;hsa-let-7b-5p;hsa-miR-1;hsa-miR-206;hsa-miR-143-3p;hsa-miR-24-3p;hsa-miR-663a;hsa-miR-31-5p;hsa-miR-212-3p;hsa-miR-155-5p;hsa-miR-193b-3p;hsa-miR-30a-5p;hsa-miR-16-5p;hsa-miR-200c-3p;hs…	Gap junction
241	path:04713_3	815;816;817;818;4842;2977;2982;2983;5592;5593;10681;2782;2783;2784;2785;2786;2787;2788;2790;2791;2792;2793;51764;54331;55970;59345;94235;5594;5595;107;108;109;111;112;113;114;115;196883;55811;5566;5567;5568;5613;51655;9722;2770;2771;2773;2775;9252;1385;hsa-miR-1;hsa-miR-219a-5p;hsa-miR-16-5p;hsa-miR-30a-5p;hsa-miR-124-3p;hsa-miR-155-5p;hsa-miR-28-5p;hsa-miR-320a;hsa-miR-199a-3p;hsa-miR-335-5p;hsa…	Circadian entrainment
238	path:00561_2	1056;119548;3990;5406;5407;5408;80339;8513;9388;55750;11343;137964;150763;57678;84803;2710;2712;231;57016;217;219;223;224;501;10327;4023;hsa-miR-16-5p;hsa-miR-155-5p;hsa-miR-34a-5p;hsa-miR-145-5p;hsa-miR-1;hsa-let-7b-5p;hsa-miR-29a-3p;hsa-miR-138-5p	Glycerolipid metabolism
238	path:05223_7	10000;207;208;5170;23533;5290;5291;5293;5294;5295;5296;8503;3845;1956;2064;6654;6655;2885;11186;369;5894;673;hsa-miR-122-5p;hsa-miR-15a-5p;hsa-miR-16-5p;hsa-miR-519d-3p;hsa-miR-302b-3p;hsa-miR-451a;hsa-miR-302d-3p;hsa-miR-143-3p;hsa-miR-149-3p;hsa-miR-302a-3p;hsa-miR-125b-5p;hsa-miR-302c-3p;hsa-miR-185-5p;hsa-miR-184;hsa-miR-708-5p;hsa-miR-21-5p;hsa-miR-148b-3p;hsa-miR-30a-5p;hsa-miR-29a-3p;hsa-m…	Non-small cell lung cancer
237	path:05200_13	23533;5290;5291;5293;5294;5295;5296;8503;3716;1956;2064;7039;1950;6774;6772;5335;5336;hsa-miR-148b-3p;hsa-miR-30a-5p;hsa-miR-29a-3p;hsa-miR-376a-3p;hsa-miR-126-3p;hsa-miR-133a-3p;hsa-miR-30c-5p;hsa-miR-17-5p;hsa-miR-16-5p;hsa-miR-7-5p;hsa-miR-27a-3p;hsa-let-7a-5p;hsa-miR-146a-5p;hsa-miR-155-5p;hsa-miR-21-5p;hsa-miR-1;hsa-let-7c-3p;hsa-miR-128-3p;hsa-miR-542-5p;hsa-let-7c-5p;hsa-miR-133b;hsa-miR-3…	Pathways in cancer
236	path:05152_13	6772;5993;5994;8625;1385;4800;4801;4802;1051;1054;4261;972;3108;3109;3111;3112;3113;3115;3117;3118;3119;3122;3123;3125;3126;3127;hsa-miR-145-5p;hsa-let-7c-3p;hsa-let-7c-5p;hsa-miR-34a-5p;hsa-miR-200b-3p;hsa-miR-34b-5p;hsa-miR-203a;hsa-miR-103a-3p;hsa-miR-182-5p;hsa-miR-485-3p;hsa-miR-33a-5p;hsa-miR-155-5p	Tuberculosis
235	path:05200_20	23533;5290;5291;5293;5294;5295;5296;8503;3716;1956;7039;1950;6774;6772;5335;5336;2034;3091;hsa-miR-148b-3p;hsa-miR-30a-5p;hsa-miR-29a-3p;hsa-miR-376a-3p;hsa-miR-126-3p;hsa-miR-133a-3p;hsa-miR-30c-5p;hsa-miR-17-5p;hsa-miR-16-5p;hsa-miR-7-5p;hsa-miR-27a-3p;hsa-let-7a-5p;hsa-miR-146a-5p;hsa-miR-155-5p;hsa-miR-21-5p;hsa-miR-1;hsa-let-7c-3p;hsa-miR-128-3p;hsa-miR-542-5p;hsa-let-7c-5p;hsa-miR-133b;hsa-…	Pathways in cancer
234	path:05160_14	23533;5290;5291;5293;5294;5295;5296;8503;10000;207;208;2932;1026;5163;572;hsa-miR-148b-3p;hsa-miR-30a-5p;hsa-miR-29a-3p;hsa-miR-376a-3p;hsa-miR-126-3p;hsa-miR-133a-3p;hsa-miR-30c-5p;hsa-miR-122-5p;hsa-miR-15a-5p;hsa-miR-16-5p;hsa-miR-519d-3p;hsa-miR-302b-3p;hsa-miR-451a;hsa-miR-302d-3p;hsa-miR-143-3p;hsa-miR-149-3p;hsa-miR-302a-3p;hsa-miR-125b-5p;hsa-miR-302c-3p;hsa-miR-185-5p;hsa-miR-184;hsa-miR…	Hepatitis C
231	path:04060_29	8771;8764;4055;356;8740;hsa-miR-34a-5p;hsa-miR-21-5p	Cytokine-cytokine receptor interaction
231	path:04666_12	2212;9103;2209;3055;4067;6850;10451;7409;7410;1794;1398;1399;5337;5338;382;hsa-let-7b-5p;hsa-miR-205-5p;hsa-miR-155-5p;hsa-miR-126-3p;hsa-miR-132-3p;hsa-miR-107;hsa-miR-30a-5p;hsa-miR-34a-5p	Fc gamma R-mediated phagocytosis
231	path:05204_2	10720;10941;54490;54575;54576;54577;54578;54579;54600;54657;54658;54659;574537;7363;7364;7365;7366;7367;79799;218;220;221;222;124;125;126;127;128;130;131;3290;873;1548;1549;1553;hsa-miR-145-5p;hsa-miR-124-3p;hsa-miR-155-5p	Chemical carcinogenesis
231	path:05211_3	7040;7042;7043;2277;5228;7422;7423;7424;6513;405;9915;1387;2033;112398;112399;54583;2034;3091;7039;hsa-miR-633;hsa-miR-24-3p;hsa-miR-141-3p;hsa-miR-29a-3p;hsa-miR-361-5p;hsa-miR-107;hsa-miR-520h;hsa-miR-195-5p;hsa-miR-150-5p;hsa-miR-503-5p;hsa-miR-140-5p;hsa-miR-17-5p;hsa-miR-126-3p;hsa-miR-134-5p;hsa-miR-330-3p;hsa-miR-15b-5p;hsa-miR-133a-3p;hsa-miR-125a-5p;hsa-miR-16-5p;hsa-miR-200b-3p;hsa-miR-…	Renal cell carcinoma
230	path:04620_20	7189;3654;51135;4615;8772;7097;23643;7100;54106;7099;353376;148022;929;51284;51311;hsa-miR-146a-5p;hsa-let-7c-3p;hsa-miR-146b-5p;hsa-let-7c-5p;hsa-miR-155-5p;hsa-miR-203a;hsa-miR-19b-3p;hsa-miR-105-5p;hsa-miR-19a-3p;hsa-let-7i-5p;hsa-miR-30a-5p;hsa-miR-221-3p	Toll-like receptor signaling pathway
230	path:04725_3	1136;1137;1139;1141;1143;8973;1128;1129;1132;107;108;109;111;112;113;114;115;196883;773;774;10681;2770;2771;2773;2775;2782;2783;2784;2785;2786;2787;2788;2790;2791;2792;2793;51764;54331;55970;59345;94235;1133;1131;3760;3763;hsa-miR-107;hsa-miR-182-5p;hsa-miR-1;hsa-miR-30a-5p;hsa-miR-30d-5p;hsa-miR-124-3p;hsa-miR-155-5p	Cholinergic synapse
229	path:04114_5	983;10393;246184;25847;29882;29945;51433;51434;51529;64682;8697;8881;996;991;10744;9232;26271;286151;815;816;817;818;5347;163688;51806;801;805;808;810;11261;5530;5532;5533;5534;5535;63928;hsa-miR-24-3p;hsa-miR-663a;hsa-miR-31-5p;hsa-miR-124-3p;hsa-let-7b-5p;hsa-miR-34a-5p;hsa-miR-16-5p;hsa-let-7c-5p;hsa-miR-30a-5p;hsa-let-7c-3p;hsa-miR-1;hsa-miR-219a-5p;hsa-miR-100-5p;hsa-miR-155-5p;hsa-miR-145-5p	Oocyte meiosis
228	path:04010_10	5923;5924;4342;5894;673;5921;4763;5578;5579;5582;9693;5922;22800;22808;3265;3845;4893;6237;10125;10235;115727;25780;6654;6655;2885;hsa-miR-7-5p;hsa-miR-125b-5p;hsa-miR-31-5p;hsa-miR-335-5p;hsa-miR-132-3p;hsa-miR-370-3p;hsa-miR-10b-5p;hsa-miR-155-5p;hsa-miR-124-3p;hsa-let-7a-5p;hsa-miR-181d-5p;hsa-miR-181a-5p;hsa-miR-143-3p;hsa-let-7c-5p;hsa-miR-622;hsa-let-7c-3p;hsa-miR-126-3p;hsa-miR-96-5p;hsa-m…	MAPK signaling pathway
227	path:00052_1	2717;2548;2595;8972;231;57016;2645;3098;3099;3101;80201;3938;2720;2683;3906;8704;2592;2584;2585;2538;57818;6476;hsa-miR-34a-5p;hsa-miR-145-5p;hsa-miR-30a-5p;hsa-miR-155-5p;hsa-miR-143-3p;hsa-miR-125b-5p;hsa-miR-125a-5p;hsa-let-7b-5p;hsa-miR-1;hsa-miR-16-5p;hsa-miR-23a-3p	Galactose metabolism
227	path:04210_12	4792;10000;207;208;9020;1147;3551;8517;11213;3654;3656;51135;7186;8737;hsa-miR-30e-3p;hsa-miR-122-5p;hsa-miR-15a-5p;hsa-miR-16-5p;hsa-miR-519d-3p;hsa-miR-302b-3p;hsa-miR-451a;hsa-miR-302d-3p;hsa-miR-143-3p;hsa-miR-149-3p;hsa-miR-302a-3p;hsa-miR-125b-5p;hsa-miR-302c-3p;hsa-miR-185-5p;hsa-miR-184;hsa-miR-708-5p;hsa-miR-21-5p;hsa-miR-155-5p;hsa-miR-223-3p;hsa-miR-23b-3p;hsa-miR-195-5p;hsa-miR-200c-3…	Apoptosis
226	path:04141_9	30001;56605;10130;10961;5034;81567;9601;hsa-let-7b-5p;hsa-miR-16-5p;hsa-miR-210-3p	Protein processing in endoplasmic reticulum
225	path:04010_9	5923;5924;4342;5894;673;5921;4763;5578;5579;5582;9693;5922;22800;22808;3265;3845;4893;6237;10125;10235;115727;25780;6654;6655;2768;55970;hsa-miR-7-5p;hsa-miR-125b-5p;hsa-miR-31-5p;hsa-miR-335-5p;hsa-miR-132-3p;hsa-miR-370-3p;hsa-miR-10b-5p;hsa-miR-155-5p;hsa-miR-124-3p;hsa-let-7a-5p;hsa-miR-181d-5p;hsa-miR-181a-5p;hsa-miR-143-3p;hsa-let-7c-5p;hsa-miR-622;hsa-let-7c-3p;hsa-miR-126-3p;hsa-miR-96-5p…	MAPK signaling pathway
224	path:04380_17	7186;7189;8792;8600;9846;2209;2212;2213;2214;2215;9103;7305;695;7006;6850;29760;3937;5336;hsa-miR-146a-5p;hsa-let-7c-3p;hsa-miR-146b-5p;hsa-let-7c-5p;hsa-miR-346	Osteoclast differentiation
224	path:04610_12	2161;5340;1380;3426;1675;718;3075;1378;719;727;722;725;716;715;712;713;714;720;721;717;10747;5648;4179;1604;hsa-miR-146a-5p;hsa-miR-520b;hsa-miR-520e;hsa-miR-16-5p;hsa-miR-124-3p	Complement and coagulation cascades
224	path:05200_42	1956;7039;6774;6772;112398;112399;54583;6923;6921;7428;8453;9978;2034;3091;405;9915;1387;2033;7040;7042;7043;2277;5228;7422;7423;7424;6513;hsa-miR-16-5p;hsa-miR-7-5p;hsa-miR-30a-5p;hsa-miR-27a-3p;hsa-let-7a-5p;hsa-miR-146a-5p;hsa-miR-155-5p;hsa-miR-21-5p;hsa-miR-1;hsa-let-7c-3p;hsa-miR-128-3p;hsa-miR-542-5p;hsa-let-7c-5p;hsa-miR-133a-3p;hsa-miR-133b;hsa-miR-152-3p;hsa-miR-20b-5p;hsa-miR-337-3p;hs…	Pathways in cancer
223	path:04064_21	3654;51135;4615;7186;7188;8737;8717;3554;9020;3551;6885;958;7189;8792;7099;10454;23118;257397;23586;114609;353376;148022;hsa-miR-146a-5p;hsa-let-7c-3p;hsa-miR-146b-5p;hsa-let-7c-5p;hsa-miR-155-5p;hsa-miR-203a;hsa-miR-200c-3p;hsa-miR-218-5p;hsa-miR-199a-5p;hsa-miR-10a-5p;hsa-miR-486-5p;hsa-miR-224-5p;hsa-let-7i-5p;hsa-miR-23b-3p;hsa-miR-195-5p;hsa-miR-145-5p;hsa-miR-30a-5p;hsa-miR-221-3p	NF-kappa B signaling pathway
223	path:04650_9	5335;5336;6452;2185;6850;7535;10870;5781;5777;23533;5290;5291;5293;5294;5295;5296;8503;5058;5879;5880;5881;10451;7409;7410;3689;3683;hsa-miR-34a-5p;hsa-miR-23b-3p;hsa-miR-34b-3p;hsa-miR-34c-5p;hsa-miR-489-3p;hsa-miR-23a-3p;hsa-miR-181a-5p;hsa-miR-148b-3p;hsa-miR-30a-5p;hsa-miR-29a-3p;hsa-miR-376a-3p;hsa-miR-126-3p;hsa-miR-133a-3p;hsa-miR-30c-5p;hsa-miR-7-5p;hsa-miR-377-3p;hsa-miR-194-5p;hsa-miR-1…	Natural killer cell mediated cytotoxicity
222	path:03460_3	2177;79728;675;4292;83990;5889;22909;5395;5888;hsa-miR-1245a;hsa-miR-146a-5p;hsa-miR-30a-5p;hsa-miR-31-5p;hsa-miR-155-5p	Fanconi anemia pathway
222	path:04064_1	598;596;329;330;4792;7186;8737;3554;3553;7124;7187;9020;1147;3551;4791;4790;5970;6885;958;7128;7185;3576;8792;10454;23118;257397;23586;5328;597;8837;331;5743;388372;6351;9560;7412;hsa-miR-491-5p;hsa-let-7g-5p;hsa-let-7c-3p;hsa-miR-133a-3p;hsa-miR-30a-5p;hsa-miR-122-5p;hsa-let-7c-5p;hsa-miR-34a-5p;hsa-miR-204-5p;hsa-miR-21-5p;hsa-miR-15b-5p;hsa-miR-20a-5p;hsa-miR-16-5p;hsa-miR-181c-5p;hsa-miR-143-…	NF-kappa B signaling pathway
222	path:04610_8	2161;2;3827;3818;5340;5265;5345;5328;5327;1380;3426;1675;718;3075;1378;719;727;720;721;717;4179;1604;hsa-miR-193b-3p;hsa-miR-23b-3p;hsa-miR-21-5p;hsa-miR-146a-5p;hsa-miR-520b;hsa-miR-520e;hsa-miR-16-5p;hsa-miR-124-3p	Complement and coagulation cascades
218	path:05152_19	815;816;817;818;836;841;637;54205;317;842;596;581;hsa-miR-1;hsa-miR-219a-5p;hsa-miR-16-5p;hsa-miR-138-5p;hsa-let-7a-5p;hsa-miR-375;hsa-miR-30d-5p;hsa-miR-19b-1-5p;hsa-miR-155-5p;hsa-miR-21-5p;hsa-miR-133a-3p;hsa-miR-34a-5p;hsa-miR-204-5p;hsa-miR-15b-5p;hsa-miR-20a-5p;hsa-miR-181c-5p;hsa-miR-143-3p;hsa-miR-29c-3p;hsa-miR-181a-5p;hsa-miR-34b-5p;hsa-miR-195-5p;hsa-miR-29b-3p;hsa-miR-451a;hsa-miR-136…	Tuberculosis
216	path:04350_8	4087;4088;4091;4092;4086;4090;4093;57154;64750;7048;7046;7124;3458;hsa-miR-155-5p;hsa-miR-200b-3p;hsa-miR-200a-3p;hsa-miR-18a-5p;hsa-miR-216a-5p;hsa-miR-21-5p;hsa-miR-217;hsa-miR-25-3p;hsa-miR-30c-5p;hsa-miR-26a-5p;hsa-miR-30a-5p;hsa-miR-16-5p;hsa-miR-30b-5p;hsa-miR-30d-5p;hsa-miR-130a-3p;hsa-miR-20a-5p;hsa-miR-372-3p;hsa-miR-302b-3p;hsa-miR-17-5p;hsa-miR-19b-3p;hsa-miR-204-5p;hsa-miR-590-5p;hsa-…	TGF-beta signaling pathway
216	path:05145_7	2770;2771;2773;2775;23533;5290;5291;5293;5294;5295;5296;8503;5163;10000;207;208;hsa-miR-1;hsa-miR-30a-5p;hsa-miR-30d-5p;hsa-miR-124-3p;hsa-miR-148b-3p;hsa-miR-29a-3p;hsa-miR-376a-3p;hsa-miR-126-3p;hsa-miR-133a-3p;hsa-miR-30c-5p;hsa-miR-375;hsa-miR-155-5p;hsa-let-7b-5p;hsa-miR-122-5p;hsa-miR-15a-5p;hsa-miR-16-5p;hsa-miR-519d-3p;hsa-miR-302b-3p;hsa-miR-451a;hsa-miR-302d-3p;hsa-miR-143-3p;hsa-miR-14…	Toxoplasmosis
213	path:04810_23	28964;10298;5058;5062;5063;56924;57144;9459;5879;5880;5881;23365;9138;10451;26230;7074;7409;7410;369;4342;5894;673;23533;5290;5291;5293;5294;5295;5296;8503;22800;22808;3265;3845;4893;6237;6654;6655;hsa-miR-7-5p;hsa-miR-377-3p;hsa-miR-155-5p;hsa-miR-30c-5p;hsa-miR-194-5p;hsa-miR-122-5p;hsa-miR-142-3p;hsa-miR-31-5p;hsa-miR-21-5p;hsa-miR-125b-5p;hsa-miR-148b-3p;hsa-miR-30a-5p;hsa-miR-29a-3p;hsa-miR-…	Regulation of actin cytoskeleton
211	path:00512_1	9245;2650;9334;55808;192134;100528030;11226;11227;114805;117248;168391;2589;2590;2591;26290;374378;442117;50614;51809;55568;57452;63917;64409;79623;79695;8693;hsa-miR-30a-5p;hsa-miR-129-5p;hsa-let-7b-5p;hsa-miR-16-5p;hsa-miR-378a-3p;hsa-miR-17-3p;hsa-miR-122-5p	Mucin type O-Glycan biosynthesis
211	path:04064_20	4615;7186;3554;9020;4790;5970;6885;958;7189;8792;8600;10454;23118;257397;23586;353376;148022;hsa-miR-155-5p;hsa-miR-203a;hsa-miR-146a-5p;hsa-miR-9-5p;hsa-let-7a-5p;hsa-miR-146b-5p;hsa-miR-15a-5p;hsa-miR-124-3p;hsa-miR-10a-5p;hsa-miR-486-5p;hsa-miR-224-5p;hsa-let-7c-3p;hsa-let-7c-5p;hsa-miR-23b-3p;hsa-miR-195-5p;hsa-miR-30a-5p;hsa-miR-221-3p	NF-kappa B signaling pathway
205	path:04662_10	10451;7409;7410;930;5879;5880;5881;5336;29760;695;4067;6850;2885;hsa-miR-155-5p;hsa-miR-194-5p;hsa-miR-122-5p;hsa-miR-142-3p;hsa-miR-346;hsa-let-7b-5p;hsa-miR-205-5p	B cell receptor signaling pathway
204	path:04151_5	6194;1975;6198;6199;2475;10000;207;208;5170;5728;29941;5585;5586;100533105;10110;23678;6446;hsa-miR-16-5p;hsa-miR-193b-3p;hsa-miR-99a-5p;hsa-miR-144-3p;hsa-miR-100-5p;hsa-miR-99b-5p;hsa-miR-122-5p;hsa-miR-15a-5p;hsa-miR-519d-3p;hsa-miR-302b-3p;hsa-miR-451a;hsa-miR-302d-3p;hsa-miR-143-3p;hsa-miR-149-3p;hsa-miR-302a-3p;hsa-miR-125b-5p;hsa-miR-302c-3p;hsa-miR-185-5p;hsa-miR-184;hsa-miR-708-5p;hsa-mi…	PI3K-Akt signaling pathway
204	path:05210_5	23533;5290;5291;5293;5294;5295;5296;8503;3845;369;5894;673;5900;5604;hsa-miR-148b-3p;hsa-miR-30a-5p;hsa-miR-29a-3p;hsa-miR-376a-3p;hsa-miR-126-3p;hsa-miR-133a-3p;hsa-miR-30c-5p;hsa-let-7c-5p;hsa-let-7a-5p;hsa-miR-622;hsa-let-7c-3p;hsa-miR-155-5p;hsa-miR-96-5p;hsa-miR-217;hsa-let-7g-5p;hsa-miR-18a-3p;hsa-miR-143-3p;hsa-miR-181c-5p;hsa-miR-7-5p;hsa-miR-125b-5p;hsa-miR-424-5p;hsa-miR-34a-5p;hsa-miR-…	Colorectal cancer
204	path:05212_6	3845;23533;5290;5291;5293;5294;5295;5296;8503;369;5894;673;5604;5900;hsa-let-7c-5p;hsa-let-7a-5p;hsa-miR-622;hsa-let-7c-3p;hsa-miR-126-3p;hsa-miR-155-5p;hsa-miR-96-5p;hsa-miR-217;hsa-let-7g-5p;hsa-miR-18a-3p;hsa-miR-143-3p;hsa-miR-181c-5p;hsa-miR-148b-3p;hsa-miR-30a-5p;hsa-miR-29a-3p;hsa-miR-376a-3p;hsa-miR-133a-3p;hsa-miR-30c-5p;hsa-miR-7-5p;hsa-miR-125b-5p;hsa-miR-424-5p;hsa-miR-34a-5p;hsa-miR-…	Pancreatic cancer
203	path:05145_8	2770;2771;2773;2775;23533;5290;5291;5293;5294;5295;5296;8503;5163;1234;hsa-miR-1;hsa-miR-30a-5p;hsa-miR-30d-5p;hsa-miR-124-3p;hsa-miR-148b-3p;hsa-miR-29a-3p;hsa-miR-376a-3p;hsa-miR-126-3p;hsa-miR-133a-3p;hsa-miR-30c-5p;hsa-miR-375;hsa-miR-155-5p;hsa-let-7b-5p	Toxoplasmosis
200	path:04151_7	3667;1436;1956;1969;2260;2261;2263;2264;2321;2324;3480;3643;3791;3815;4233;4804;5156;5159;7010;1435;1942;1943;1944;1945;1946;1950;2246;2247;2248;2249;2250;2251;2252;2253;2254;2255;2256;2257;2258;2259;2277;26281;26291;27006;284;285;3082;3479;3630;4254;4803;51378;5154;5155;5228;56034;7422;7423;7424;80310;8074;8817;8822;8823;9965;2885;6654;6655;hsa-miR-126-3p;hsa-miR-145-5p;hsa-miR-148a-3p;hsa-miR-2…	PI3K-Akt signaling pathway
200	path:04380_2	7186;7189;8792;8600;4982;2209;2212;2213;2214;2215;9103;7305;695;7006;hsa-miR-146a-5p;hsa-let-7c-3p;hsa-miR-146b-5p;hsa-let-7c-5p;hsa-miR-346	Osteoclast differentiation
199	path:00601_1	10331;10690;2526;2525;2527;2528;8702;8703;8704;79369;2529;28;2523;2524;10402;10678;11041;2651;6489;2683;84002;8708;8707;10317;6487;6484;hsa-miR-199a-3p;hsa-miR-155-5p;hsa-miR-1;hsa-miR-16-5p	Glycosphingolipid biosynthesis - lacto and neolacto series
196	path:05212_4	3845;23533;5290;5291;5293;5294;5295;5296;8503;9459;10000;207;208;5879;5880;5881;1147;3551;8517;4790;5970;10928;hsa-let-7c-5p;hsa-let-7a-5p;hsa-miR-622;hsa-let-7c-3p;hsa-miR-126-3p;hsa-miR-155-5p;hsa-miR-96-5p;hsa-miR-217;hsa-let-7g-5p;hsa-miR-18a-3p;hsa-miR-143-3p;hsa-miR-181c-5p;hsa-miR-148b-3p;hsa-miR-30a-5p;hsa-miR-29a-3p;hsa-miR-376a-3p;hsa-miR-133a-3p;hsa-miR-30c-5p;hsa-miR-122-5p;hsa-miR-15…	Pancreatic cancer
195	path:04520_8	1495;1496;29119;1500;7525;2534;5594;5595;1956;2064;4233;5797;5879;5880;5881;998;1499;6714;hsa-miR-155-5p;hsa-miR-30a-5p;hsa-miR-17-5p;hsa-miR-145-5p;hsa-miR-519a-3p;hsa-miR-205-5p;hsa-miR-28-5p;hsa-miR-320a;hsa-miR-199a-3p;hsa-miR-335-5p;hsa-miR-483-5p;hsa-miR-16-5p;hsa-miR-7-5p;hsa-miR-27a-3p;hsa-let-7a-5p;hsa-miR-146a-5p;hsa-miR-21-5p;hsa-miR-1;hsa-let-7c-3p;hsa-miR-128-3p;hsa-miR-542-5p;hsa-le…	Adherens junction
195	path:05020_5	5594;5595;2002;1958;6352;hsa-miR-28-5p;hsa-miR-30a-5p;hsa-miR-320a;hsa-miR-199a-3p;hsa-miR-335-5p;hsa-miR-483-5p;hsa-miR-183-5p;hsa-miR-125a-5p;hsa-miR-98-5p	Prion diseases
194	path:00053_1	55586;7358;10720;10941;54490;54575;54576;54577;54578;54579;54600;54657;54658;54659;574537;7363;7364;7365;7366;7367;79799;hsa-miR-30a-5p;hsa-miR-155-5p;hsa-miR-16-5p	Ascorbate and aldarate metabolism
194	path:04622_8	3661;9641;3665;8517;29110;5300;80143;hsa-miR-221-3p;hsa-miR-200c-3p	RIG-I-like receptor signaling pathway
194	path:05162_14	27102;440275;5610;9451;1965;hsa-miR-375;hsa-miR-124-3p;hsa-miR-21-5p	Measles
192	path:00450_3	10587;114112;7296;22928;22929;118672;51091;51540;hsa-miR-17-3p;hsa-miR-155-5p;hsa-miR-34a-5p;hsa-miR-92a-3p	Selenocompound metabolism
192	path:04610_5	2161;2147;2159;2155;7035;3827;3818;623;624;hsa-let-7b-5p;hsa-miR-16-5p;hsa-miR-1;hsa-miR-155-5p	Complement and coagulation cascades
191	path:05215_10	5728;1956;2064;2260;2263;3480;3645;5156;5159;1950;3479;3630;5154;5155;56034;7039;80310;5170;2885;10000;207;208;23533;5290;5291;5293;5294;5295;5296;8503;hsa-miR-222-3p;hsa-miR-17-5p;hsa-miR-29b-3p;hsa-miR-217;hsa-miR-494-3p;hsa-miR-144-3p;hsa-miR-21-5p;hsa-miR-26a-5p;hsa-miR-19a-3p;hsa-miR-19b-3p;hsa-miR-103a-3p;hsa-miR-214-3p;hsa-miR-23a-3p;hsa-miR-221-3p;hsa-miR-107;hsa-miR-20a-5p;hsa-miR-93-5p;…	Prostate cancer
190	path:03018_6	27257;57819;27258;25804;23658;11157;51690;51691;hsa-miR-30a-5p;hsa-miR-155-5p	RNA degradation
190	path:05132_10	58484;29108;834;3553;3606;hsa-miR-21-5p;hsa-miR-346	Salmonella infection
187	path:00051_5	3098;3099;3101;80201;4351;5372;5373;2762;29925;29926;hsa-miR-30a-5p;hsa-miR-155-5p;hsa-miR-143-3p;hsa-miR-125b-5p;hsa-miR-125a-5p	Fructose and mannose metabolism
187	path:00520_8	4351;5372;5373;3098;3099;3101;80201;29925;29926;2762;hsa-miR-30a-5p;hsa-miR-155-5p;hsa-miR-143-3p;hsa-miR-125b-5p;hsa-miR-125a-5p	Amino sugar and nucleotide sugar metabolism
187	path:00630_3	84693;5095;5096;4594;hsa-let-7b-5p;hsa-miR-155-5p	Glyoxylate and dicarboxylate metabolism
187	path:00643_1	2184;2954;3081;hsa-miR-34a-5p	Styrene degradation
187	path:00720_2	5095;5096;84693;4594;hsa-let-7b-5p;hsa-miR-155-5p	Carbon fixation pathways in prokaryotes
186	path:00510_7	146664;4249;2530;2683;8703;8704;4248;4247;4122;4124;11282;11320;hsa-miR-155-5p;hsa-miR-1;hsa-miR-16-5p	N-Glycan biosynthesis
185	path:04270_15	4881;2977;2982;2983;hsa-miR-320a	Vascular smooth muscle contraction
180	path:03015_16	5976;26019;2107;23708;2935;132430;140886;26986;340529;5042;645974;80336;8761;124540;26528;4440;hsa-miR-155-5p;hsa-let-7b-5p;hsa-miR-30a-5p;hsa-miR-124-3p;hsa-miR-16-5p	mRNA surveillance pathway
180	path:04113_2	9126;27127;8243;10274;10735;9700;8555;8556;hsa-let-7e-5p;hsa-let-7c-5p;hsa-let-7c-3p;hsa-miR-34a-5p;hsa-miR-155-5p;hsa-miR-503-5p;hsa-miR-424-5p	Meiosis - yeast
180	path:05164_9	23586;7098;1386;3725;5609;6416;5599;5601;5602;27102;440275;5610;9451;hsa-miR-155-5p;hsa-miR-30a-5p;hsa-miR-214-3p;hsa-miR-141-3p;hsa-miR-20a-5p;hsa-miR-17-5p;hsa-miR-199a-3p;hsa-miR-93-5p;hsa-miR-106b-5p;hsa-miR-375;hsa-miR-124-3p	Influenza A
179	path:04064_7	329;330;3654;51135;4615;7186;7188;8737;8717;3554;9020;3551;6885;958;7189;8792;7099;10454;23118;257397;23586;353376;148022;hsa-miR-204-5p;hsa-miR-34a-5p;hsa-miR-146a-5p;hsa-let-7c-3p;hsa-miR-146b-5p;hsa-let-7c-5p;hsa-miR-155-5p;hsa-miR-203a;hsa-miR-200c-3p;hsa-miR-218-5p;hsa-miR-199a-5p;hsa-miR-10a-5p;hsa-miR-486-5p;hsa-miR-224-5p;hsa-let-7i-5p;hsa-miR-23b-3p;hsa-miR-195-5p;hsa-miR-30a-5p;hsa-miR-…	NF-kappa B signaling pathway
178	path:04540_7	1453;5578;5579;5582;2697;57369;5598;5592;5593;983;5566;5567;5568;5613;7082;10381;10382;10383;203068;347688;347733;7280;81027;84617;6714;10376;112714;113457;51807;7277;7278;7846;79861;84790;5594;5595;5604;5605;hsa-let-7b-5p;hsa-miR-1;hsa-miR-206;hsa-miR-143-3p;hsa-miR-24-3p;hsa-miR-663a;hsa-miR-31-5p;hsa-miR-212-3p;hsa-miR-155-5p;hsa-miR-193b-3p;hsa-miR-30a-5p;hsa-miR-16-5p;hsa-miR-200c-3p;hsa-miR…	Gap junction
177	path:05131_7	8767;8517;1147;3551;4792;4793;4790;5970;3576;23291;8945;hsa-miR-223-3p;hsa-miR-16-5p;hsa-miR-15a-5p;hsa-miR-23b-3p;hsa-miR-195-5p;hsa-miR-200c-3p;hsa-miR-218-5p;hsa-miR-199a-5p;hsa-miR-30e-3p;hsa-miR-146a-5p;hsa-miR-155-5p;hsa-miR-9-5p;hsa-let-7a-5p;hsa-miR-146b-5p;hsa-miR-124-3p;hsa-miR-10a-5p;hsa-miR-183-5p	Shigellosis
176	path:04650_5	8743;3459;3460;3458;3439;3440;3441;3442;3443;3444;3445;3446;3447;3448;3449;3451;3452;3456;355;8793;8794;8795;8797;3454;3455;hsa-miR-155-5p;hsa-miR-15a-5p;hsa-miR-15b-5p;hsa-miR-16-5p;hsa-miR-29b-3p;hsa-miR-409-3p;hsa-miR-34a-5p;hsa-miR-26a-5p;hsa-let-7b-5p;hsa-miR-145-5p;hsa-miR-146a-5p;hsa-miR-504-5p;hsa-miR-106a-5p;hsa-miR-30a-5p	Natural killer cell mediated cytotoxicity
176	path:05133_3	7099;3661;353376;148022;hsa-let-7c-5p;hsa-miR-146a-5p;hsa-let-7i-5p;hsa-let-7c-3p;hsa-miR-155-5p;hsa-miR-30a-5p;hsa-miR-221-3p	Pertussis
174	path:05200_22	842;1147;3551;8517;572;4193;598;4792;4790;4791;5970;595;54205;1026;10000;207;208;hsa-miR-133a-3p;hsa-let-7a-5p;hsa-miR-223-3p;hsa-miR-16-5p;hsa-miR-15a-5p;hsa-miR-23b-3p;hsa-miR-195-5p;hsa-miR-200c-3p;hsa-miR-218-5p;hsa-miR-199a-5p;hsa-miR-504-5p;hsa-miR-32-5p;hsa-miR-605-5p;hsa-miR-145-5p;hsa-miR-18b-5p;hsa-miR-25-3p;hsa-miR-143-3p;hsa-miR-491-5p;hsa-let-7g-5p;hsa-let-7c-3p;hsa-miR-30a-5p;hsa-mi…	Pathways in cancer
173	path:05164_5	23586;29110;9641;7098;148022;3551;23533;5290;5291;5293;5294;5295;5296;8503;5606;5608;5609;6416;hsa-miR-221-3p;hsa-miR-200c-3p;hsa-miR-218-5p;hsa-miR-199a-5p;hsa-miR-148b-3p;hsa-miR-30a-5p;hsa-miR-29a-3p;hsa-miR-376a-3p;hsa-miR-126-3p;hsa-miR-133a-3p;hsa-miR-30c-5p;hsa-miR-214-3p;hsa-miR-145-5p	Influenza A
171	path:04710_2	406;4862;9575;6095;6096;6097;9572;5187;8863;8864;1407;1408;1453;1454;26224;51422;53632;5562;5563;5564;5565;5571;79365;8553;hsa-miR-494-3p;hsa-miR-142-3p;hsa-miR-182-5p;hsa-miR-141-3p;hsa-miR-92a-3p;hsa-miR-24-3p;hsa-let-7b-5p;hsa-miR-30a-5p;hsa-miR-122-5p;hsa-miR-1	Circadian rhythm
170	path:05221_4	3845;4893;2322;3265;6654;6655;2885;3815;10000;207;208;23533;5290;5291;5293;5294;5295;5296;8503;369;5894;673;hsa-let-7c-5p;hsa-let-7a-5p;hsa-miR-622;hsa-let-7c-3p;hsa-miR-126-3p;hsa-miR-155-5p;hsa-miR-96-5p;hsa-miR-217;hsa-let-7g-5p;hsa-miR-18a-3p;hsa-miR-143-3p;hsa-miR-181c-5p;hsa-let-7b-5p;hsa-miR-20a-5p;hsa-miR-124-3p;hsa-miR-145-5p;hsa-miR-148b-3p;hsa-miR-16-5p;hsa-miR-150-5p;hsa-miR-181d-5p;h…	Acute myeloid leukemia
169	path:04670_14	3689;50848;3683;3684;387;83700;2909;394;5906;5908;10451;7409;7410;83593;2185;7070;3383;hsa-miR-145-5p;hsa-miR-375;hsa-miR-122-5p;hsa-let-7c-3p;hsa-miR-155-5p;hsa-let-7c-5p;hsa-miR-31-5p;hsa-miR-185-5p;hsa-miR-200c-3p;hsa-miR-31-3p;hsa-miR-337-3p;hsa-miR-518b;hsa-miR-1;hsa-miR-23b-3p;hsa-miR-222-3p;hsa-miR-17-3p;hsa-miR-221-3p;hsa-miR-17-5p;hsa-miR-21-5p;hsa-miR-1256	Leukocyte transendothelial migration
169	path:05223_4	23533;5290;5291;5293;5294;5295;5296;8503;595;3845;6789;6654;6655;11186;83593;369;5894;673;hsa-miR-148b-3p;hsa-miR-30a-5p;hsa-miR-29a-3p;hsa-miR-376a-3p;hsa-miR-126-3p;hsa-miR-133a-3p;hsa-miR-30c-5p;hsa-miR-20a-5p;hsa-miR-449a;hsa-miR-193b-3p;hsa-miR-195-5p;hsa-let-7b-5p;hsa-let-7c-5p;hsa-miR-34a-5p;hsa-miR-17-5p;hsa-miR-503-5p;hsa-miR-15b-5p;hsa-miR-19a-3p;hsa-miR-302c-3p;hsa-miR-16-5p;hsa-miR-30…	Non-small cell lung cancer
167	path:04114_11	983;995;5347;6790;64506;5566;5567;5568;5613;107;108;109;111;112;113;114;115;196883;5241;367;3480;hsa-miR-24-3p;hsa-miR-663a;hsa-miR-31-5p;hsa-miR-100-5p;hsa-miR-155-5p;hsa-miR-16-5p;hsa-let-7b-5p;hsa-miR-124-3p;hsa-miR-182-5p;hsa-miR-126-3p;hsa-miR-488-5p;hsa-miR-185-5p;hsa-miR-7-5p;hsa-miR-194-5p;hsa-miR-139-5p;hsa-miR-335-5p;hsa-miR-133b;hsa-miR-122-5p;hsa-miR-223-3p;hsa-miR-376a-3p;hsa-miR-497…	Oocyte meiosis
167	path:04380_19	7186;7189;8792;9846;695;7006;6850;29760;3937;5336;11261;5530;5532;5533;5534;5535;63928;814;hsa-miR-146a-5p;hsa-let-7c-3p;hsa-miR-146b-5p;hsa-let-7c-5p;hsa-miR-346;hsa-miR-16-5p;hsa-miR-30a-5p;hsa-miR-145-5p	Osteoclast differentiation
167	path:04610_3	2158;2162;2165;2147;2153;2159;2155;7056;2149;3053;2243;2244;2266;5627;5624;2;5104;7035;462;2152;2160;hsa-let-7b-5p;hsa-miR-16-5p;hsa-miR-1;hsa-miR-155-5p;hsa-miR-29c-3p;hsa-miR-29b-3p;hsa-miR-29a-3p;hsa-miR-409-3p;hsa-miR-144-3p	Complement and coagulation cascades
167	path:04810_1	7114;9087;10092;10093;10094;10095;10109;10552;81873;345456;375189;5216;5217;10163;8936;55845;1072;1073;60;71;hsa-miR-1;hsa-miR-22-3p;hsa-miR-30a-5p;hsa-miR-31-5p;hsa-miR-155-5p;hsa-miR-124-3p;hsa-miR-335-5p;hsa-miR-16-5p;hsa-miR-182-5p;hsa-miR-146a-5p;hsa-miR-34a-5p;hsa-miR-644a;hsa-let-7b-5p	Regulation of actin cytoskeleton
166	path:04912_9	998;4214;3708;3709;3710;163688;51806;801;805;808;810;6714;3265;3845;4893;1956;hsa-miR-1;hsa-miR-224-5p;hsa-miR-195-5p;hsa-miR-330-3p;hsa-miR-375;hsa-miR-185-5p;hsa-miR-137;hsa-miR-29c-3p;hsa-miR-608;hsa-miR-29a-3p;hsa-miR-216a-5p;hsa-miR-29b-3p;hsa-miR-424-5p;hsa-miR-205-5p;hsa-miR-23b-3p;hsa-miR-33a-5p;hsa-let-7a-5p;hsa-miR-181d-5p;hsa-miR-181a-5p;hsa-miR-143-3p;hsa-let-7c-5p;hsa-miR-622;hsa-let…	GnRH signaling pathway
165	path:00350_2	4128;4129;218;220;221;222;1312;124;125;126;127;128;130;131;5409;1621;1644;7173;2805;2806;7299;7054;259307;6898;314;8639;hsa-miR-22-3p;hsa-miR-145-5p;hsa-miR-124-3p;hsa-miR-16-5p;hsa-miR-155-5p	Tyrosine metabolism
165	path:05031_2	1812;5566;5567;5568;5613;2778;111;hsa-miR-504-5p;hsa-miR-155-5p;hsa-miR-1	Amphetamine addiction
165	path:05161_34	4790;5970;6772;7097;114609;4615;hsa-miR-146a-5p;hsa-miR-155-5p;hsa-miR-9-5p;hsa-let-7a-5p;hsa-miR-146b-5p;hsa-miR-15a-5p;hsa-miR-124-3p;hsa-miR-145-5p;hsa-let-7c-3p;hsa-let-7c-5p;hsa-miR-34a-5p;hsa-miR-19b-3p;hsa-miR-105-5p;hsa-miR-19a-3p;hsa-miR-203a	Hepatitis B
164	path:04064_18	5335;7535;27040;hsa-miR-34a-5p;hsa-miR-34b-3p;hsa-miR-34c-5p	NF-kappa B signaling pathway
164	path:05169_8	8717;7185;7186;7187;7188;1147;9020;23533;5290;5291;5293;5294;5295;5296;8503;hsa-miR-223-3p;hsa-miR-16-5p;hsa-miR-15a-5p;hsa-miR-23b-3p;hsa-miR-195-5p;hsa-miR-155-5p;hsa-miR-148b-3p;hsa-miR-30a-5p;hsa-miR-29a-3p;hsa-miR-376a-3p;hsa-miR-126-3p;hsa-miR-133a-3p;hsa-miR-30c-5p	Epstein-Barr virus infection
163	path:04650_3	2534;5335;5336;27040;6850;7535;117157;4068;919;2207;7305;5781;5777;962;2885;51744;hsa-miR-34a-5p;hsa-miR-34b-3p;hsa-miR-34c-5p;hsa-miR-489-3p;hsa-miR-23a-3p;hsa-miR-181a-5p	Natural killer cell mediated cytotoxicity
163	path:05166_10	107;108;109;111;112;113;114;115;196883;5566;5567;5568;5613;1385;1386;466;467;468;7494;200186;23373;64784;hsa-miR-182-5p;hsa-miR-200b-3p;hsa-miR-34b-5p;hsa-miR-203a;hsa-miR-103a-3p;hsa-miR-214-3p;hsa-miR-127-3p	HTLV-I infection
161	path:05140_6	7097;7099;4615;4843;3654;51135;hsa-miR-19b-3p;hsa-miR-105-5p;hsa-miR-19a-3p;hsa-miR-146a-5p;hsa-let-7c-5p;hsa-let-7i-5p;hsa-let-7c-3p;hsa-miR-155-5p;hsa-miR-203a;hsa-miR-26a-5p;hsa-miR-146b-5p	Leishmaniasis
160	path:04012_11	2885;2066;2065;2064;1956;2549;6654;6655;25759;399694;53358;6464;3265;3845;4893;hsa-miR-372-3p;hsa-miR-146a-5p;hsa-miR-302d-3p;hsa-miR-19a-3p;hsa-miR-125a-5p;hsa-miR-205-5p;hsa-miR-125b-5p;hsa-miR-22-3p;hsa-miR-331-3p;hsa-miR-548d-3p;hsa-miR-199b-5p;hsa-miR-21-5p;hsa-miR-559;hsa-miR-199a-5p;hsa-miR-16-5p;hsa-miR-7-5p;hsa-miR-30a-5p;hsa-miR-27a-3p;hsa-let-7a-5p;hsa-miR-155-5p;hsa-miR-1;hsa-let-7c-3…	ErbB signaling pathway
159	path:05160_17	4790;5970;4792;8517;27102;440275;5610;9451;7132;8717;7186;hsa-miR-146a-5p;hsa-miR-155-5p;hsa-miR-9-5p;hsa-let-7a-5p;hsa-miR-146b-5p;hsa-miR-15a-5p;hsa-miR-124-3p;hsa-miR-30e-3p;hsa-miR-375	Hepatitis C
156	path:00563_2	54965;93183;5281;9488;23556;84720;284098;55650;hsa-miR-145-5p;hsa-miR-125b-5p	Glycosylphosphatidylinositol(GPI)-anchor biosynthesis
156	path:04010_27	6885;51295;23118;10454;7189;7186;836;3554;7850;7132;7124;hsa-miR-10a-5p;hsa-miR-23b-3p;hsa-miR-155-5p;hsa-miR-146a-5p;hsa-let-7c-3p;hsa-miR-146b-5p;hsa-let-7c-5p;hsa-miR-138-5p;hsa-let-7a-5p;hsa-miR-375;hsa-miR-30d-5p;hsa-miR-203a	MAPK signaling pathway
156	path:04520_11	1495;1496;29119;5879;5880;5881;60;71;4301;1499;6714;25945;5818;5819;81607;56288;9855;hsa-miR-155-5p;hsa-miR-194-5p;hsa-miR-122-5p;hsa-miR-142-3p;hsa-miR-1;hsa-miR-644a;hsa-let-7b-5p;hsa-miR-16-5p;hsa-miR-124-3p;hsa-miR-200a-3p;hsa-miR-34a-5p;hsa-miR-30a-5p;hsa-miR-214-3p;hsa-miR-205-5p;hsa-miR-23b-3p;hsa-miR-33a-5p;hsa-miR-661;hsa-miR-483-3p	Adherens junction
155	path:04810_26	5879;5880;5881;387;2909;1793;1398;1399;9564;5747;1445;22801;3655;3672;3673;3674;3675;3676;3678;3679;3680;3681;3682;3683;3684;3685;3687;3688;3689;3690;3691;3693;3694;3695;3696;8515;8516;hsa-miR-194-5p;hsa-miR-122-5p;hsa-miR-142-3p;hsa-miR-155-5p;hsa-miR-375;hsa-let-7c-3p;hsa-let-7c-5p;hsa-miR-31-5p;hsa-miR-185-5p;hsa-miR-200c-3p;hsa-miR-31-3p;hsa-miR-126-3p;hsa-miR-132-3p;hsa-miR-107;hsa-let-7b-5p…	Regulation of actin cytoskeleton
154	path:04950_1	6928;3280;3175;3651;4760;4821;5078;5080;4825;50674;hsa-miR-199b-5p;hsa-miR-23a-3p;hsa-miR-524-5p;hsa-miR-30a-5p;hsa-miR-10b-5p	Maturity onset diabetes of the young
150	path:00240_4	7372;129607;51727;377841;953;956;124583;955;957;9583;139596;54963;7371;83549;115024;22978;30833;4907;51251;56953;84618;93034;151531;7378;1806;1807;978;7083;7084;4860;1890;3704;hsa-miR-34a-5p;hsa-miR-16-5p;hsa-miR-122-5p;hsa-let-7b-5p;hsa-miR-155-5p;hsa-miR-1;hsa-miR-124-3p;hsa-miR-30a-5p;hsa-miR-133a-3p	Pyrimidine metabolism
150	path:04064_2	598;596;329;330;4792;7186;8737;7132;3553;7124;4055;7187;9020;1147;3551;4791;4790;5970;6885;115650;958;7128;7185;3576;8792;10454;23118;257397;23586;5328;597;695;8837;331;5743;388372;6351;9560;7412;hsa-miR-491-5p;hsa-let-7g-5p;hsa-let-7c-3p;hsa-miR-133a-3p;hsa-miR-30a-5p;hsa-miR-122-5p;hsa-let-7c-5p;hsa-miR-34a-5p;hsa-miR-204-5p;hsa-miR-21-5p;hsa-miR-15b-5p;hsa-miR-20a-5p;hsa-miR-16-5p;hsa-miR-181c…	NF-kappa B signaling pathway
149	path:05152_9	5289;163688;51806;801;805;808;810;815;816;817;818;6772;3716;3717;4261;842;4843;hsa-miR-1;hsa-miR-219a-5p;hsa-miR-16-5p;hsa-miR-145-5p;hsa-let-7c-3p;hsa-let-7c-5p;hsa-miR-34a-5p;hsa-miR-17-5p;hsa-miR-375;hsa-miR-135a-5p;hsa-miR-133a-3p;hsa-let-7a-5p;hsa-miR-26a-5p	Tuberculosis
148	path:04111_1	4171;4172;4173;4174;4175;4176;23594;23595;4998;4999;5000;5001;8317;8318;990;hsa-miR-34a-5p;hsa-miR-1;hsa-let-7c-5p;hsa-miR-1296-5p;hsa-miR-31-5p;hsa-let-7c-3p;hsa-miR-193b-3p;hsa-miR-24-3p;hsa-miR-885-5p;hsa-miR-124-3p;hsa-let-7b-5p;hsa-miR-192-5p;hsa-miR-26a-5p	Cell cycle - yeast
148	path:04113_1	4176;4175;4174;4173;4172;4171;23594;5001;5000;23595;4999;4998;990;8318;8317;hsa-miR-34a-5p;hsa-miR-124-3p;hsa-miR-193b-3p;hsa-miR-1;hsa-miR-885-5p;hsa-let-7c-3p;hsa-miR-24-3p;hsa-let-7c-5p;hsa-miR-1296-5p;hsa-miR-31-5p;hsa-let-7b-5p;hsa-miR-26a-5p;hsa-miR-192-5p	Meiosis - yeast
148	path:05152_26	5894;1051;1054;4790;5970;7189;7124;3592;3593;3552;3553;3569;3606;51561;8767;6850;64170;10892;8915;4843;hsa-miR-7-5p;hsa-miR-125b-5p;hsa-miR-155-5p;hsa-miR-34a-5p;hsa-miR-146a-5p;hsa-miR-9-5p;hsa-let-7a-5p;hsa-miR-146b-5p;hsa-miR-15a-5p;hsa-miR-124-3p;hsa-let-7c-3p;hsa-let-7c-5p;hsa-miR-203a;hsa-miR-191-5p;hsa-miR-21-5p;hsa-miR-365a-3p;hsa-miR-26a-5p;hsa-miR-346	Tuberculosis
148	path:05200_57	1027;595;4609;4149;1019;6502;1163;hsa-miR-221-3p;hsa-miR-24-3p;hsa-miR-222-3p;hsa-miR-181a-5p;hsa-miR-296-5p;hsa-miR-190a-5p;hsa-miR-218-5p;hsa-miR-192-5p;hsa-miR-196a-5p;hsa-miR-20a-5p;hsa-miR-449a;hsa-miR-193b-3p;hsa-miR-195-5p;hsa-let-7b-5p;hsa-let-7c-5p;hsa-miR-34a-5p;hsa-miR-17-5p;hsa-miR-503-5p;hsa-miR-15b-5p;hsa-miR-19a-3p;hsa-miR-302c-3p;hsa-miR-16-5p;hsa-miR-302a-3p;hsa-miR-155-5p;hsa-le…	Pathways in cancer
147	path:04270_2	340156;4638;85366;91807;10398;140465;4637;4659;4660;5499;5500;5501;59;72;163688;51806;801;805;808;810;5566;5567;5568;5613;hsa-miR-30a-5p;hsa-miR-1	Vascular smooth muscle contraction
146	path:04666_10	6850;23533;5290;5291;5293;5294;5295;5296;8503;5335;5336;10451;7409;7410;5879;5880;998;7454;8976;5337;5338;2934;85477;23396;8394;8395;8611;8612;8613;382;hsa-miR-148b-3p;hsa-miR-30a-5p;hsa-miR-29a-3p;hsa-miR-376a-3p;hsa-miR-126-3p;hsa-miR-133a-3p;hsa-miR-30c-5p;hsa-miR-34a-5p;hsa-miR-155-5p;hsa-miR-194-5p;hsa-miR-122-5p;hsa-miR-142-3p;hsa-miR-1;hsa-miR-224-5p;hsa-miR-195-5p;hsa-miR-330-3p;hsa-miR-3…	Fc gamma R-mediated phagocytosis
146	path:04670_3	1003;5175;1500;1499;1495;1496;29119;hsa-miR-211-5p;hsa-miR-30a-5p;hsa-miR-155-5p;hsa-miR-200a-3p;hsa-miR-34a-5p;hsa-miR-124-3p;hsa-miR-214-3p	Leukocyte transendothelial migration
146	path:05164_21	4792;4793;5606;5608;5609;6416;27102;440275;5610;9451;5611;3337;1965;hsa-miR-30e-3p;hsa-miR-30a-5p;hsa-miR-214-3p;hsa-miR-145-5p;hsa-miR-375;hsa-miR-124-3p;hsa-miR-16-5p;hsa-miR-1;hsa-miR-155-5p;hsa-miR-21-5p	Influenza A
145	path:04111_4	10393;246184;29882;29945;51433;51434;51529;64682;8697;8881;996;991;8555;8556;51343;4085;9184;699;hsa-miR-124-3p;hsa-let-7b-5p;hsa-miR-34a-5p;hsa-miR-16-5p;hsa-let-7c-5p;hsa-miR-30a-5p;hsa-let-7c-3p;hsa-miR-503-5p;hsa-miR-424-5p;hsa-miR-192-5p;hsa-miR-1;hsa-miR-450a-1-3p	Cell cycle - yeast
145	path:04620_5	7189;3654;51135;4615;8737;3665;3663;6885;114609;8772;7097;7100;54106;7099;353376;148022;51284;51311;hsa-miR-146a-5p;hsa-let-7c-3p;hsa-miR-146b-5p;hsa-let-7c-5p;hsa-miR-155-5p;hsa-miR-203a;hsa-miR-22-3p;hsa-miR-10a-5p;hsa-miR-145-5p;hsa-miR-19b-3p;hsa-miR-105-5p;hsa-miR-19a-3p;hsa-let-7i-5p;hsa-miR-30a-5p;hsa-miR-221-3p	Toll-like receptor signaling pathway
144	path:04270_1	340156;4638;85366;91807;10398;140465;4637;4659;4660;5499;5500;5501;6093;9475;59;72;94274;hsa-miR-30a-5p;hsa-miR-584-5p;hsa-miR-146a-5p;hsa-miR-148b-3p;hsa-miR-138-5p;hsa-miR-124-3p	Vascular smooth muscle contraction
144	path:04610_7	2161;5624;2;3818;5329;5340;5265;5345;5328;5327;5054;718;hsa-miR-155-5p;hsa-miR-16-5p;hsa-miR-193b-3p;hsa-miR-23b-3p;hsa-miR-21-5p;hsa-miR-30c-5p;hsa-miR-138-5p;hsa-miR-143-3p;hsa-miR-145-5p;hsa-miR-301a-3p;hsa-miR-99a-5p	Complement and coagulation cascades
143	path:04520_6	1500;6591;5594;5595;1956;2064;1499;hsa-miR-30a-5p;hsa-miR-155-5p;hsa-miR-545-3p;hsa-miR-138-5p;hsa-miR-630;hsa-miR-124-3p;hsa-miR-204-5p;hsa-miR-203a;hsa-miR-1;hsa-miR-182-5p;hsa-miR-28-5p;hsa-miR-320a;hsa-miR-199a-3p;hsa-miR-335-5p;hsa-miR-483-5p;hsa-miR-16-5p;hsa-miR-7-5p;hsa-miR-27a-3p;hsa-let-7a-5p;hsa-miR-146a-5p;hsa-miR-21-5p;hsa-let-7c-3p;hsa-miR-128-3p;hsa-miR-542-5p;hsa-let-7c-5p;hsa-miR…	Adherens junction
143	path:04910_5	3636;2194;5313;31;32;2475;23533;5290;5291;5293;5294;5295;5296;8503;6720;2645;3098;3099;3101;80201;5584;5590;6517;5170;hsa-miR-205-5p;hsa-let-7b-5p;hsa-miR-184;hsa-miR-99a-5p;hsa-miR-144-3p;hsa-miR-16-5p;hsa-miR-100-5p;hsa-miR-99b-5p;hsa-miR-148b-3p;hsa-miR-30a-5p;hsa-miR-29a-3p;hsa-miR-376a-3p;hsa-miR-126-3p;hsa-miR-133a-3p;hsa-miR-30c-5p;hsa-miR-155-5p;hsa-miR-143-3p;hsa-miR-125b-5p;hsa-miR-125a…	Insulin signaling pathway
143	path:05161_4	54205;10542;842;317;100506742;836;332;572;841;843;hsa-miR-16-5p;hsa-miR-501-5p;hsa-miR-133a-3p;hsa-let-7a-5p;hsa-miR-155-5p;hsa-miR-21-5p;hsa-miR-138-5p;hsa-miR-375;hsa-miR-30d-5p;hsa-miR-542-3p;hsa-miR-203a;hsa-miR-335-5p;hsa-miR-19b-1-5p	Hepatitis B
142	path:04310_7	1855;1856;1857;51176;6932;6934;83439;8607;57680;56998;122011;1452;23291;8945;6907;79718;90665;10297;324;8312;8313;5515;5516;5518;5519;5525;5526;5527;5528;5529;1499;5566;5567;5568;5613;5663;2932;10023;23401;1454;hsa-miR-221-3p;hsa-miR-324-3p;hsa-miR-34a-5p;hsa-miR-200c-3p;hsa-miR-200a-3p;hsa-miR-200b-3p;hsa-miR-429;hsa-miR-141-3p;hsa-miR-29b-3p;hsa-miR-215-5p;hsa-miR-155-5p;hsa-miR-10a-5p;hsa-miR-…	Wnt signaling pathway
141	path:04012_6	2932;1978;6198;6199;1026;2475;572;23533;5290;5291;5293;5294;5295;5296;8503;10000;207;208;hsa-miR-155-5p;hsa-miR-26a-5p;hsa-miR-125b-5p;hsa-miR-17-5p;hsa-miR-93-5p;hsa-miR-106b-5p;hsa-miR-96-5p;hsa-miR-28-5p;hsa-miR-519d-3p;hsa-miR-208a-3p;hsa-miR-20a-5p;hsa-miR-132-3p;hsa-miR-146a-5p;hsa-let-7a-5p;hsa-miR-639;hsa-miR-503-5p;hsa-miR-519e-3p;hsa-miR-106a-5p;hsa-miR-20b-5p;hsa-miR-654-3p;hsa-miR-942…	ErbB signaling pathway
140	path:05168_6	54106;7097;148022;4615;10454;23118;6885;7189;7874;hsa-miR-19b-3p;hsa-miR-105-5p;hsa-miR-19a-3p;hsa-miR-146a-5p;hsa-miR-221-3p;hsa-miR-155-5p;hsa-miR-203a;hsa-miR-23b-3p;hsa-miR-10a-5p;hsa-let-7c-3p;hsa-miR-146b-5p;hsa-let-7c-5p;hsa-miR-16-5p	Herpes simplex infection
137	path:04270_12	800;369;5894;673;5604;5605;5594;5595;hsa-miR-34a-5p;hsa-miR-122-5p;hsa-miR-7-5p;hsa-miR-125b-5p;hsa-miR-424-5p;hsa-miR-497-5p;hsa-let-7b-5p;hsa-miR-28-5p;hsa-miR-30a-5p;hsa-miR-320a;hsa-miR-199a-3p;hsa-miR-335-5p;hsa-miR-483-5p	Vascular smooth muscle contraction
136	path:04610_4	2158;2162;2165;2147;2159;7056;2149;3053;2243;2244;2266;5627;5624;2;5104;462;2160;1361;hsa-let-7b-5p;hsa-miR-16-5p;hsa-miR-1;hsa-miR-155-5p;hsa-miR-29c-3p;hsa-miR-29b-3p;hsa-miR-29a-3p;hsa-miR-409-3p;hsa-miR-144-3p	Complement and coagulation cascades
135	path:04010_31	6885;4217;23118;10454;7189;7186;836;7132;7124;4214;hsa-miR-10a-5p;hsa-miR-23b-3p;hsa-miR-155-5p;hsa-miR-146a-5p;hsa-let-7c-3p;hsa-miR-146b-5p;hsa-let-7c-5p;hsa-miR-138-5p;hsa-let-7a-5p;hsa-miR-375;hsa-miR-30d-5p;hsa-miR-203a	MAPK signaling pathway
135	path:05160_9	4792;27102;440275;5610;9451;1965;3659;1432;5600;5603;6300;369;5894;673;hsa-miR-30e-3p;hsa-miR-375;hsa-miR-124-3p;hsa-miR-21-5p;hsa-miR-383-5p;hsa-miR-200a-3p;hsa-miR-24-3p;hsa-miR-141-3p;hsa-miR-125b-5p;hsa-miR-122-5p;hsa-miR-7-5p	Hepatitis C
134	path:04114_7	10459;4085;10393;246184;25847;29882;29945;51433;51434;51529;64682;8697;8881;996;991;10744;9232;898;9134;1017;11261;5530;5532;5533;5534;5535;63928;9700;hsa-miR-192-5p;hsa-miR-1;hsa-miR-124-3p;hsa-let-7b-5p;hsa-miR-34a-5p;hsa-miR-16-5p;hsa-let-7c-5p;hsa-miR-30a-5p;hsa-let-7c-3p;hsa-miR-107;hsa-miR-15a-5p;hsa-miR-151a-3p;hsa-miR-15b-5p;hsa-miR-26b-5p;hsa-miR-26a-5p;hsa-miR-424-5p;hsa-miR-195-5p;hsa-…	Oocyte meiosis
133	path:00062_3	51144;9524;201562;9200;10965;11332;122970;641371;hsa-miR-155-5p;hsa-miR-193b-3p;hsa-miR-1	Fatty acid elongation
132	path:00250_3	189;64902;2875;84706;hsa-miR-155-5p	Alanine, aspartate and glutamate metabolism
132	path:04514_5	3688;8174;7412;3695;3680;3676;58494;hsa-miR-9-3p;hsa-miR-124-3p;hsa-miR-375;hsa-miR-183-5p;hsa-miR-126-3p;hsa-let-7c-5p;hsa-miR-155-5p;hsa-let-7c-3p;hsa-miR-194-5p;hsa-miR-30c-5p	Cell adhesion molecules (CAMs)
131	path:04210_13	836;840;637;841;843;8837;8772;3554;3556;7132;8793;8794;8795;8797;355;hsa-miR-138-5p;hsa-let-7a-5p;hsa-miR-375;hsa-miR-30d-5p;hsa-miR-19b-1-5p;hsa-miR-512-3p;hsa-miR-146a-5p;hsa-miR-30a-5p;hsa-miR-16-5p;hsa-miR-155-5p;hsa-miR-504-5p;hsa-miR-106a-5p	Apoptosis
130	path:04062_11	2268;3055;4067;6714;387;23533;5290;5291;5293;5294;5295;5296;8503;9844;10451;7409;7410;3702;998;26230;7074;5058;1794;5879;5880;57580;hsa-let-7b-5p;hsa-miR-205-5p;hsa-miR-23b-3p;hsa-miR-33a-5p;hsa-miR-375;hsa-miR-122-5p;hsa-let-7c-3p;hsa-miR-155-5p;hsa-let-7c-5p;hsa-miR-31-5p;hsa-miR-185-5p;hsa-miR-200c-3p;hsa-miR-31-3p;hsa-miR-148b-3p;hsa-miR-30a-5p;hsa-miR-29a-3p;hsa-miR-376a-3p;hsa-miR-126-3p;hs…	Chemokine signaling pathway
130	path:04745_2	60;71;140469;53904;163688;51806;801;805;808;810;hsa-miR-1;hsa-miR-644a;hsa-let-7b-5p;hsa-miR-16-5p	Phototransduction - fly
130	path:05200_50	5468;7849;6256;6257;6258;5915;hsa-miR-130b-3p;hsa-miR-27b-3p;hsa-miR-130a-3p;hsa-miR-138-5p;hsa-miR-20b-5p;hsa-miR-16-2-3p	Pathways in cancer
130	path:05213_5	3611;5728;5170;2885;1956;23533;5290;5291;5293;5294;5295;5296;8503;1950;hsa-miR-542-3p;hsa-miR-145-5p;hsa-miR-625-5p;hsa-miR-222-3p;hsa-miR-17-5p;hsa-miR-29b-3p;hsa-miR-217;hsa-miR-494-3p;hsa-miR-144-3p;hsa-miR-21-5p;hsa-miR-26a-5p;hsa-miR-19a-3p;hsa-miR-19b-3p;hsa-miR-103a-3p;hsa-miR-214-3p;hsa-miR-23a-3p;hsa-miR-221-3p;hsa-miR-107;hsa-miR-20a-5p;hsa-miR-93-5p;hsa-miR-29a-3p;hsa-miR-23b-3p;hsa-mi…	Endometrial cancer
129	path:04150_8	6794;2475;6009;5562;5563;54541;7249;27330;6195;6196;6197;5594;5595;10000;207;208;84335;hsa-miR-99a-5p;hsa-miR-144-3p;hsa-miR-16-5p;hsa-miR-100-5p;hsa-miR-99b-5p;hsa-miR-155-5p;hsa-miR-30a-5p;hsa-miR-221-3p;hsa-miR-181a-5p;hsa-miR-125b-5p;hsa-miR-28-5p;hsa-miR-320a;hsa-miR-199a-3p;hsa-miR-335-5p;hsa-miR-483-5p;hsa-miR-122-5p;hsa-miR-15a-5p;hsa-miR-519d-3p;hsa-miR-302b-3p;hsa-miR-451a;hsa-miR-302d-…	mTOR signaling pathway
128	path:00120_3	10858;9420;1581;1593;1109;23600;9023;6342;10998;570;80270;10005;hsa-miR-422a;hsa-miR-122-5p;hsa-miR-16-5p	Primary bile acid biosynthesis
127	path:04360_7	9353;6585;998;64221;6091;6092;23380;57522;9901;hsa-miR-1;hsa-miR-224-5p;hsa-miR-195-5p;hsa-miR-330-3p;hsa-miR-375;hsa-miR-185-5p;hsa-miR-137;hsa-miR-29c-3p;hsa-miR-608;hsa-miR-29a-3p;hsa-miR-216a-5p;hsa-miR-29b-3p;hsa-miR-217;hsa-miR-145-5p;hsa-miR-214-3p	Axon guidance
127	path:04610_6	2158;2162;2165;2147;2153;2159;7056;2149;3053;2243;2244;2266;5627;5624;2;5104;7035;462;2157;2160;5054;hsa-let-7b-5p;hsa-miR-16-5p;hsa-miR-1;hsa-miR-155-5p;hsa-miR-29c-3p;hsa-miR-29b-3p;hsa-miR-29a-3p;hsa-miR-409-3p;hsa-miR-144-3p;hsa-miR-30c-5p;hsa-miR-138-5p;hsa-miR-143-3p;hsa-miR-145-5p;hsa-miR-301a-3p;hsa-miR-99a-5p	Complement and coagulation cascades
127	path:05169_5	1027;890;8900;1017;6502;5925;hsa-miR-221-3p;hsa-miR-24-3p;hsa-miR-222-3p;hsa-miR-181a-5p;hsa-miR-296-5p;hsa-miR-190a-5p;hsa-miR-218-5p;hsa-miR-192-5p;hsa-miR-196a-5p;hsa-miR-132-3p;hsa-miR-146a-5p;hsa-let-7b-5p;hsa-miR-212-3p;hsa-miR-103a-3p;hsa-miR-124-3p;hsa-miR-885-5p;hsa-miR-155-5p;hsa-miR-302d-3p;hsa-miR-376a-3p;hsa-miR-17-5p;hsa-miR-20a-5p;hsa-miR-106b-5p;hsa-miR-26a-5p;hsa-miR-675-5p;hsa-m…	Epstein-Barr virus infection
126	path:00310_1	10157;8424;223;501;51166;4967;55753;hsa-miR-34a-5p;hsa-miR-155-5p;hsa-miR-30a-5p;hsa-miR-16-5p	Lysine degradation
123	path:00604_1	6482;6483;2720;3073;3074;6489;29906;8705;2583;30815;256435;27090;8869;81849;hsa-miR-155-5p;hsa-let-7b-5p	Glycosphingolipid biosynthesis - ganglio series
123	path:04062_3	5747;2268;3055;4067;6714;5829;23533;5290;5291;5293;5294;5295;5296;8503;25759;399694;53358;6464;2770;2771;2773;10681;2782;2783;2784;2785;2786;2787;2788;2790;2791;2792;2793;51764;54331;55970;59345;94235;9564;9844;3702;2185;10000;207;208;3265;3845;4893;1794;57580;hsa-miR-138-5p;hsa-miR-7-5p;hsa-miR-193a-3p;hsa-let-7b-5p;hsa-miR-205-5p;hsa-miR-23b-3p;hsa-miR-33a-5p;hsa-miR-137;hsa-miR-148b-3p;hsa-miR…	Chemokine signaling pathway
123	path:04111_2	4171;4172;4173;4174;4175;4176;23594;23595;4998;4999;5000;5001;6500;8454;9978;990;hsa-miR-34a-5p;hsa-miR-1;hsa-let-7c-5p;hsa-miR-1296-5p;hsa-miR-31-5p;hsa-let-7c-3p;hsa-miR-193b-3p;hsa-miR-24-3p;hsa-miR-885-5p;hsa-miR-124-3p;hsa-let-7b-5p;hsa-miR-26a-5p	Cell cycle - yeast
123	path:04724_8	2916;2917;2918;2897;2898;2899;2900;2901;2890;2891;2892;2893;116443;116444;2902;2903;2904;2905;2906;2911;2915;2912;2913;2914;9454;9455;9456;1742;9229;hsa-miR-34a-5p;hsa-miR-181b-5p;hsa-miR-375	Glutamatergic synapse
122	path:04010_29	4217;1616;7046;7048;355;7040;7042;7043;hsa-miR-21-5p;hsa-miR-204-5p;hsa-let-7c-3p;hsa-miR-140-5p;hsa-miR-128-3p;hsa-let-7c-5p;hsa-miR-20a-5p;hsa-miR-372-3p;hsa-miR-302b-3p;hsa-miR-17-5p;hsa-miR-19b-3p;hsa-miR-18a-5p;hsa-miR-590-5p;hsa-miR-92a-3p;hsa-miR-19a-3p;hsa-miR-146a-5p;hsa-miR-504-5p;hsa-miR-106a-5p;hsa-miR-633;hsa-miR-24-3p;hsa-miR-141-3p;hsa-miR-29a-3p	MAPK signaling pathway
122	path:04114_8	983;991;10744;9232;26271;6500;8454;9978;286151;23291;8945;815;816;817;818;5347;163688;51806;801;805;808;810;11261;5530;5532;5533;5534;5535;63928;5515;5516;5518;5519;hsa-miR-24-3p;hsa-miR-663a;hsa-miR-31-5p;hsa-miR-16-5p;hsa-miR-34a-5p;hsa-let-7c-5p;hsa-miR-30a-5p;hsa-let-7c-3p;hsa-let-7b-5p;hsa-miR-10a-5p;hsa-miR-183-5p;hsa-miR-1;hsa-miR-219a-5p;hsa-miR-100-5p;hsa-miR-155-5p;hsa-miR-145-5p	Oocyte meiosis
121	path:00900_5	3422;91734;4597;2224;9453;79947;23590;57107;2339;2342;9986;10269;hsa-let-7b-5p;hsa-miR-193b-3p;hsa-miR-16-5p;hsa-miR-98-5p	Terpenoid backbone biosynthesis
121	path:04670_7	3689;3683;3688;3676;58494;3684;5906;5908;10411;11069;83593;7412;hsa-miR-9-3p;hsa-miR-124-3p;hsa-miR-375;hsa-miR-183-5p;hsa-miR-30c-5p;hsa-miR-337-3p;hsa-miR-155-5p;hsa-miR-518b;hsa-miR-1;hsa-miR-126-3p;hsa-let-7c-5p;hsa-let-7c-3p	Leukocyte transendothelial migration
121	path:05145_14	3655;3688;10319;22798;284217;3908;3909;3910;3911;3912;3913;3914;3915;3918;hsa-miR-9-3p;hsa-miR-124-3p;hsa-miR-375;hsa-miR-183-5p;hsa-miR-16-5p;hsa-miR-218-5p;hsa-miR-29c-3p;hsa-miR-205-5p;hsa-let-7c-5p;hsa-miR-199b-5p;hsa-let-7c-3p	Toxoplasmosis
120	path:04972_2	886;1131;2776;23236;5330;5331;5332;683;952;hsa-let-7b-5p;hsa-miR-1	Pancreatic secretion
120	path:05166_13	4790;5970;4792;4791;5971;1147;9020;3551;4215;10000;207;208;hsa-miR-146a-5p;hsa-miR-155-5p;hsa-miR-9-5p;hsa-let-7a-5p;hsa-miR-146b-5p;hsa-miR-15a-5p;hsa-miR-124-3p;hsa-miR-30e-3p;hsa-miR-223-3p;hsa-miR-16-5p;hsa-miR-23b-3p;hsa-miR-195-5p;hsa-miR-200c-3p;hsa-miR-218-5p;hsa-miR-199a-5p;hsa-miR-122-5p;hsa-miR-519d-3p;hsa-miR-302b-3p;hsa-miR-451a;hsa-miR-302d-3p;hsa-miR-143-3p;hsa-miR-149-3p;hsa-miR-3…	HTLV-I infection
118	path:05221_6	2322;6688;1050;6774;6776;6777;5292;11040;2885;3815;23533;5290;5291;5293;5294;5295;5296;8503;hsa-miR-150-5p;hsa-miR-155-5p;hsa-miR-34a-5p;hsa-miR-424-5p;hsa-miR-569;hsa-miR-1;hsa-miR-124-3p;hsa-miR-138-5p;hsa-miR-21-5p;hsa-miR-20b-5p;hsa-miR-337-3p;hsa-miR-222-3p;hsa-miR-192-5p;hsa-miR-210-3p;hsa-miR-33a-5p;hsa-miR-16-5p;hsa-miR-146b-5p;hsa-miR-221-3p;hsa-miR-148b-3p;hsa-miR-30a-5p;hsa-miR-29a-3p;…	Acute myeloid leukemia
117	path:00052_2	2717;231;57016;2645;3098;3099;3101;80201;3938;2720;5236;55276;2683;3906;8704;2582;7360;2592;2584;2585;2538;57818;hsa-miR-34a-5p;hsa-miR-145-5p;hsa-miR-30a-5p;hsa-miR-155-5p;hsa-miR-143-3p;hsa-miR-125b-5p;hsa-miR-125a-5p;hsa-let-7b-5p;hsa-miR-1;hsa-miR-16-5p;hsa-miR-193b-3p;hsa-miR-23a-3p	Galactose metabolism
117	path:04623_2	81030;29110;9641;3661;3665;57506;340061;hsa-miR-221-3p;hsa-miR-200c-3p;hsa-miR-155-5p	Cytosolic DNA-sensing pathway
117	path:05203_1	7157;4193;1387;2033;hsa-miR-1285-3p;hsa-miR-125a-5p;hsa-miR-10b-5p;hsa-miR-30d-5p;hsa-miR-214-3p;hsa-miR-485-5p;hsa-miR-25-3p;hsa-miR-612;hsa-miR-222-3p;hsa-miR-15a-5p;hsa-miR-221-3p;hsa-miR-150-5p;hsa-miR-605-5p;hsa-miR-27a-3p;hsa-miR-16-5p;hsa-miR-504-5p;hsa-miR-125b-5p;hsa-miR-34a-5p;hsa-miR-608;hsa-miR-32-5p;hsa-miR-145-5p;hsa-miR-18b-5p;hsa-miR-143-3p;hsa-miR-324-3p	Viral carcinogenesis
116	path:03008_9	10482;55998;56000;56001;728343;29107;55916;hsa-miR-30a-5p	Ribosome biogenesis in eukaryotes
116	path:04013_3	5604;5594;5595;2113;2114;2120;51513;hsa-miR-424-5p;hsa-miR-34a-5p;hsa-miR-497-5p;hsa-miR-28-5p;hsa-miR-30a-5p;hsa-miR-320a;hsa-miR-199a-3p;hsa-miR-335-5p;hsa-miR-483-5p;hsa-miR-155-5p;hsa-miR-31-5p;hsa-miR-193b-3p;hsa-miR-222-3p;hsa-miR-208a-3p;hsa-miR-9-5p;hsa-miR-125b-5p;hsa-miR-200b-3p;hsa-miR-199a-5p;hsa-miR-129-5p	MAPK signaling pathway - fly
116	path:04320_1	2120;51513;2113;2114;5594;5595;5604;hsa-miR-129-5p;hsa-miR-155-5p;hsa-miR-31-5p;hsa-miR-193b-3p;hsa-miR-222-3p;hsa-miR-208a-3p;hsa-miR-9-5p;hsa-miR-125b-5p;hsa-miR-200b-3p;hsa-miR-199a-3p;hsa-miR-199a-5p;hsa-miR-28-5p;hsa-miR-30a-5p;hsa-miR-320a;hsa-miR-335-5p;hsa-miR-483-5p;hsa-miR-424-5p;hsa-miR-34a-5p;hsa-miR-497-5p	Dorso-ventral axis formation
116	path:05152_1	22925;4360;9902;10332;30835;3586;3587;23365;387;4046;8844;1263;7040;7042;7043;3588;hsa-miR-1;hsa-miR-106a-5p;hsa-miR-375;hsa-miR-122-5p;hsa-let-7c-3p;hsa-miR-155-5p;hsa-let-7c-5p;hsa-miR-31-5p;hsa-miR-185-5p;hsa-miR-200c-3p;hsa-miR-31-3p;hsa-miR-633;hsa-miR-24-3p;hsa-miR-141-3p;hsa-miR-29a-3p	Tuberculosis
116	path:05211_6	5781;1398;1399;6654;6655;2885;4233;2549;23533;5290;5291;5293;5294;5295;5296;8503;3082;hsa-miR-489-3p;hsa-miR-23a-3p;hsa-miR-181a-5p;hsa-miR-126-3p;hsa-miR-132-3p;hsa-miR-107;hsa-let-7b-5p;hsa-miR-148b-3p;hsa-miR-30a-5p;hsa-miR-29a-3p;hsa-miR-376a-3p;hsa-miR-133a-3p;hsa-miR-30c-5p	Renal cell carcinoma
116	path:05223_2	2309;842;572;10000;207;208;5170;23533;5290;5291;5293;5294;5295;5296;8503;3845;1956;2064;hsa-miR-23a-3p;hsa-miR-9-5p;hsa-miR-221-3p;hsa-miR-155-5p;hsa-miR-96-5p;hsa-miR-222-3p;hsa-miR-182-5p;hsa-miR-133a-3p;hsa-let-7a-5p;hsa-miR-122-5p;hsa-miR-15a-5p;hsa-miR-16-5p;hsa-miR-519d-3p;hsa-miR-302b-3p;hsa-miR-451a;hsa-miR-302d-3p;hsa-miR-143-3p;hsa-miR-149-3p;hsa-miR-302a-3p;hsa-miR-125b-5p;hsa-miR-302c…	Non-small cell lung cancer
115	path:05164_19	23586;57506;7706;7098;9021;5606;5608;5609;6416;5599;5601;5602;27102;440275;5610;9451;hsa-miR-155-5p;hsa-miR-124-3p;hsa-miR-30a-5p;hsa-miR-214-3p;hsa-miR-145-5p;hsa-miR-141-3p;hsa-miR-20a-5p;hsa-miR-17-5p;hsa-miR-199a-3p;hsa-miR-93-5p;hsa-miR-106b-5p;hsa-miR-375	Influenza A
114	path:04725_1	1136;1137;1139;1141;1143;8973;1128;1129;1132;2767;2776;23236;5330;5331;5332;1133;1131;hsa-miR-107;hsa-let-7b-5p;hsa-miR-1	Cholinergic synapse
113	path:00280_2	593;594;1738;3712;586;587;36;1629;259307;34;35;27034;hsa-miR-1;hsa-miR-16-5p;hsa-miR-98-5p	Valine, leucine and isoleucine degradation
109	path:03015_5	10921;10482;55998;56000;56001;728343;10189;29107;55916;7919;hsa-miR-30a-5p	mRNA surveillance pathway
109	path:04110_8	51343;10393;246184;25847;29882;29945;51433;51434;51529;64682;8697;8881;996;983;701;10459;4085;699;9184;8555;8556;10744;9232;991;85417;891;9133;hsa-miR-124-3p;hsa-let-7b-5p;hsa-miR-34a-5p;hsa-miR-16-5p;hsa-miR-24-3p;hsa-miR-663a;hsa-miR-31-5p;hsa-miR-192-5p;hsa-miR-1;hsa-miR-450a-1-3p;hsa-miR-503-5p;hsa-miR-424-5p;hsa-let-7c-5p;hsa-miR-30a-5p;hsa-let-7c-3p;hsa-miR-212-3p;hsa-miR-132-3p	Cell cycle
108	path:04064_3	598;596;329;330;4792;7186;3553;7124;3551;4791;4790;5970;6885;7128;7185;3576;1457;1459;1460;5328;597;695;8837;331;5743;388372;6351;9560;7412;hsa-miR-491-5p;hsa-let-7g-5p;hsa-let-7c-3p;hsa-miR-133a-3p;hsa-miR-30a-5p;hsa-miR-122-5p;hsa-let-7c-5p;hsa-miR-34a-5p;hsa-miR-204-5p;hsa-miR-21-5p;hsa-miR-15b-5p;hsa-miR-20a-5p;hsa-miR-16-5p;hsa-miR-181c-5p;hsa-miR-143-3p;hsa-miR-29c-3p;hsa-miR-181a-5p;hsa-le…	NF-kappa B signaling pathway
108	path:04670_12	1499;60;71;103910;10398;10627;29895;4633;4636;58498;93408;1495;1496;29119;4478;7430;hsa-miR-200a-3p;hsa-miR-34a-5p;hsa-miR-155-5p;hsa-miR-124-3p;hsa-miR-30a-5p;hsa-miR-214-3p;hsa-miR-1;hsa-miR-644a;hsa-let-7b-5p;hsa-miR-16-5p;hsa-miR-200c-3p;hsa-miR-133a-3p;hsa-miR-204-5p;hsa-miR-183-5p	Leukocyte transendothelial migration
108	path:04740_1	815;816;817;818;2774;163688;51806;801;805;808;810;5566;5567;5568;5613;109;5132;1258;1261;1262;5592;5593;2978;2979;9626;1179;22802;9635;hsa-miR-1;hsa-miR-219a-5p;hsa-miR-16-5p	Olfactory transduction
107	path:05100_11	5879;1793;1398;1399;2549;9844;hsa-miR-194-5p;hsa-miR-122-5p;hsa-miR-142-3p;hsa-miR-155-5p;hsa-miR-126-3p;hsa-miR-132-3p;hsa-miR-107;hsa-let-7b-5p	Bacterial invasion of epithelial cells
107	path:05152_16	7097;4615;51135;7099;10333;7096;7132;8772;841;114609;54106;3439;3440;3441;3442;3443;3444;3445;3446;3447;3448;3449;3451;3452;7421;1594;3456;hsa-miR-19b-3p;hsa-miR-105-5p;hsa-miR-19a-3p;hsa-miR-146a-5p;hsa-miR-155-5p;hsa-miR-203a;hsa-let-7c-5p;hsa-let-7i-5p;hsa-let-7c-3p;hsa-miR-19b-1-5p;hsa-let-7a-5p;hsa-miR-145-5p;hsa-miR-34a-5p;hsa-miR-26a-5p;hsa-let-7b-5p	Tuberculosis
106	path:04920_5	9021;126129;1374;1375;2538;57818;5105;5106;5443;51422;53632;5562;5563;5564;5565;5571;3953;10645;6794;84254;4852;6513;6517;181;6774;10891;3717;hsa-miR-155-5p;hsa-miR-370-3p;hsa-miR-16-5p;hsa-miR-23a-3p;hsa-miR-488-3p;hsa-miR-30a-5p;hsa-miR-122-5p;hsa-miR-1;hsa-miR-223-3p;hsa-miR-21-5p;hsa-miR-20b-5p;hsa-miR-337-3p;hsa-miR-375;hsa-miR-135a-5p	Adipocytokine signaling pathway
106	path:04960_5	6446;4306;3845;3667;23533;5290;5291;5293;5294;5295;5296;8503;5170;hsa-let-7c-5p;hsa-let-7a-5p;hsa-miR-622;hsa-let-7c-3p;hsa-miR-126-3p;hsa-miR-155-5p;hsa-miR-96-5p;hsa-miR-217;hsa-let-7g-5p;hsa-miR-18a-3p;hsa-miR-143-3p;hsa-miR-181c-5p;hsa-miR-145-5p;hsa-miR-148a-3p;hsa-miR-7-5p;hsa-miR-152-3p;hsa-miR-148b-3p;hsa-miR-30a-5p;hsa-miR-29a-3p;hsa-miR-376a-3p;hsa-miR-133a-3p;hsa-miR-30c-5p	Aldosterone-regulated sodium reabsorption
105	path:00071_2	124;125;126;127;128;130;131;217;219;223;224;501;1579;284541;hsa-miR-155-5p;hsa-miR-16-5p;hsa-miR-1;hsa-miR-34a-5p	Fatty acid metabolism
105	path:04210_19	841;843;8837;8772;3554;3556;7132;8793;8794;8795;8797;355;356;hsa-miR-19b-1-5p;hsa-let-7a-5p;hsa-miR-512-3p;hsa-miR-146a-5p;hsa-miR-30a-5p;hsa-miR-16-5p;hsa-miR-155-5p;hsa-miR-504-5p;hsa-miR-106a-5p;hsa-miR-21-5p	Apoptosis
104	path:04610_2	2161;2147;5627;5624;2;3818;5340;5265;5345;5328;5327;5054;718;hsa-let-7b-5p;hsa-miR-16-5p;hsa-miR-1;hsa-miR-155-5p;hsa-miR-193b-3p;hsa-miR-23b-3p;hsa-miR-21-5p;hsa-miR-30c-5p;hsa-miR-138-5p;hsa-miR-143-3p;hsa-miR-145-5p;hsa-miR-301a-3p;hsa-miR-99a-5p	Complement and coagulation cascades
103	path:00510_13	54344;8818;29929;79796;57171;29880;8813;1798;22845;144245;84920;79053;hsa-miR-1	N-Glycan biosynthesis
103	path:04670_11	1003;5175;1499;60;71;1495;1496;29119;hsa-miR-211-5p;hsa-miR-200a-3p;hsa-miR-34a-5p;hsa-miR-155-5p;hsa-miR-124-3p;hsa-miR-30a-5p;hsa-miR-214-3p;hsa-miR-1;hsa-miR-644a;hsa-let-7b-5p;hsa-miR-16-5p	Leukocyte transendothelial migration
103	path:04910_16	9322;23265;23433;2889;1398;1399;6517;hsa-miR-155-5p;hsa-miR-126-3p;hsa-miR-132-3p;hsa-miR-107;hsa-let-7b-5p;hsa-miR-223-3p	Insulin signaling pathway
99	path:03460_2	57697;2175;2187;2176;2177;55215;2178;2188;2189;55120;80233;84126;545;675;22909;7398;57599;29089;201254;378708;91442;3280;hsa-miR-1;hsa-miR-23a-3p;hsa-miR-1245a;hsa-miR-146a-5p;hsa-miR-375;hsa-miR-199b-5p;hsa-miR-524-5p	Fanconi anemia pathway
99	path:04510_17	998;572;5594;5595;5604;673;5894;5906;5908;10298;5058;5062;5063;56924;57144;5879;5880;5881;hsa-miR-1;hsa-miR-224-5p;hsa-miR-195-5p;hsa-miR-330-3p;hsa-miR-375;hsa-miR-185-5p;hsa-miR-137;hsa-miR-29c-3p;hsa-miR-608;hsa-miR-29a-3p;hsa-miR-216a-5p;hsa-miR-29b-3p;hsa-miR-28-5p;hsa-miR-30a-5p;hsa-miR-320a;hsa-miR-199a-3p;hsa-miR-335-5p;hsa-miR-483-5p;hsa-miR-424-5p;hsa-miR-34a-5p;hsa-miR-497-5p;hsa-miR-7…	Focal adhesion
99	path:05146_4	2767;2769;2776;9630;5578;5579;5582;23236;5330;5331;5332;hsa-let-7b-5p;hsa-miR-1	Amoebiasis
98	path:04540_13	5578;5579;5582;2697;57369;2767;2776;23236;5330;5331;5332;3708;3709;3710;hsa-miR-1;hsa-miR-206;hsa-let-7b-5p;hsa-miR-424-5p	Gap junction
98	path:04622_1	23586;64135;7706;54941;57506;7187;7189;79132;9636;9474;9140;79671;340061;1540;8717;7186;hsa-miR-124-3p;hsa-miR-155-5p;hsa-miR-146a-5p;hsa-let-7c-3p;hsa-miR-146b-5p;hsa-let-7c-5p;hsa-miR-181b-5p;hsa-miR-182-5p	RIG-I-like receptor signaling pathway
98	path:04623_5	57506;340061;4790;5970;23586;4792;4793;hsa-miR-155-5p;hsa-miR-146a-5p;hsa-miR-9-5p;hsa-let-7a-5p;hsa-miR-146b-5p;hsa-miR-15a-5p;hsa-miR-124-3p;hsa-miR-30e-3p	Cytosolic DNA-sensing pathway
98	path:05164_20	23586;7098;3551;4792;4793;5606;5608;5609;6416;27102;440275;5610;9451;5611;1965;hsa-miR-200c-3p;hsa-miR-218-5p;hsa-miR-199a-5p;hsa-miR-30e-3p;hsa-miR-30a-5p;hsa-miR-214-3p;hsa-miR-145-5p;hsa-miR-375;hsa-miR-124-3p;hsa-miR-21-5p	Influenza A
97	path:04722_4	4914;4915;4916;627;4909;4908;5335;5336;25759;399694;53358;6464;2885;4803;4145;3667;10603;10019;25970;25;163688;51806;801;805;808;810;hsa-miR-200c-3p;hsa-miR-128-3p;hsa-miR-198;hsa-miR-125a-5p;hsa-miR-9-5p;hsa-miR-384;hsa-miR-485-3p;hsa-miR-765;hsa-miR-185-5p;hsa-miR-345-5p;hsa-miR-509-3p;hsa-miR-151a-3p;hsa-miR-617;hsa-miR-330-3p;hsa-miR-125b-5p;hsa-miR-625-5p;hsa-miR-210-3p;hsa-let-7c-3p;hsa-let…	Neurotrophin signaling pathway
96	path:04971_1	887;1131;2776;23236;5330;5331;5332;3708;3709;3710;5578;5579;5582;hsa-miR-148a-3p;hsa-miR-148b-3p;hsa-let-7b-5p;hsa-miR-1;hsa-miR-424-5p	Gastric acid secretion
95	path:03013_16	5903;7329;5905;387082;6612;6613;7341;hsa-miR-30e-5p;hsa-miR-200c-3p;hsa-miR-1;hsa-let-7b-5p;hsa-miR-188-5p;hsa-miR-30c-5p;hsa-miR-16-5p	RNA transport
95	path:04660_22	7535;916;919;2534;23624;867;868;3932;5788;5777;hsa-miR-34a-5p;hsa-miR-34b-3p;hsa-miR-34c-5p	T cell receptor signaling pathway
94	path:03008_6	55505;55651;54433;1736;hsa-miR-16-5p;hsa-miR-124-3p;hsa-miR-155-5p	Ribosome biogenesis in eukaryotes
94	path:04114_6	983;9088;991;6500;8454;9978;286151;995;23291;8945;815;816;817;818;5347;64506;5515;5516;5518;5519;9748;hsa-miR-24-3p;hsa-miR-663a;hsa-miR-31-5p;hsa-miR-16-5p;hsa-miR-34a-5p;hsa-let-7c-5p;hsa-miR-30a-5p;hsa-let-7c-3p;hsa-let-7b-5p;hsa-miR-10a-5p;hsa-miR-183-5p;hsa-miR-1;hsa-miR-219a-5p;hsa-miR-100-5p;hsa-miR-155-5p	Oocyte meiosis
94	path:04721_3	1211;1212;1213;8218;1173;1175;160;161;163;hsa-miR-124-3p;hsa-miR-155-5p;hsa-miR-34a-5p;hsa-miR-1;hsa-miR-16-5p;hsa-miR-224-5p;hsa-miR-30a-5p	Synaptic vesicle cycle
94	path:05033_1	116443;116444;2902;2903;2904;2905;2906;2890;2891;2892;2893;hsa-miR-181b-5p	Nicotine addiction
94	path:05166_9	2224;22800;22808;3265;3845;4893;6237;hsa-miR-124-3p;hsa-let-7a-5p;hsa-miR-181d-5p;hsa-miR-181a-5p;hsa-miR-143-3p;hsa-let-7c-5p;hsa-miR-622;hsa-let-7c-3p;hsa-miR-126-3p;hsa-miR-155-5p;hsa-miR-96-5p;hsa-miR-217;hsa-let-7g-5p;hsa-miR-18a-3p;hsa-miR-181c-5p;hsa-let-7b-5p;hsa-miR-20a-5p;hsa-miR-145-5p;hsa-miR-148b-3p;hsa-miR-16-5p	HTLV-I infection
93	path:04662_13	10451;7409;7410;25780;5336;29760;695;6850;6654;6655;2885;hsa-miR-155-5p;hsa-miR-346	B cell receptor signaling pathway
92	path:04062_13	10663;10803;1230;1232;1233;1234;1235;1236;1237;1524;2826;2829;2833;3577;3579;643;729230;7852;2268;3055;4067;6714;2770;2771;2773;10681;2782;2783;2784;2785;2786;2787;2788;2790;2791;2792;2793;51764;54331;55970;59345;94235;107;108;109;111;112;113;114;115;196883;5566;5567;5568;5613;hsa-miR-155-5p;hsa-miR-21-5p;hsa-let-7b-5p;hsa-miR-205-5p;hsa-miR-23b-3p;hsa-miR-33a-5p;hsa-miR-1;hsa-miR-30a-5p;hsa-miR-…	Chemokine signaling pathway
91	path:04110_10	51343;10393;246184;25847;29882;29945;51433;51434;51529;64682;8697;8881;996;983;701;10459;4085;9184;8555;8556;10744;9232;9700;991;85417;891;9133;hsa-miR-124-3p;hsa-let-7b-5p;hsa-miR-34a-5p;hsa-miR-16-5p;hsa-miR-24-3p;hsa-miR-663a;hsa-miR-31-5p;hsa-miR-192-5p;hsa-miR-1;hsa-miR-503-5p;hsa-miR-424-5p;hsa-let-7c-5p;hsa-miR-30a-5p;hsa-let-7c-3p;hsa-miR-212-3p;hsa-miR-132-3p	Cell cycle
91	path:04662_12	5336;29760;695;4067;6850;5777;971;933;118788;hsa-miR-346;hsa-let-7b-5p;hsa-miR-205-5p	B cell receptor signaling pathway
91	path:05200_54	595;4609;51176;6932;6934;83439;3728;1050;4149;9063;1019;6502;1163;2277;5228;7422;7423;7424;4312;4313;4318;3576;5594;5595;hsa-miR-20a-5p;hsa-miR-449a;hsa-miR-193b-3p;hsa-miR-195-5p;hsa-let-7b-5p;hsa-let-7c-5p;hsa-miR-34a-5p;hsa-miR-17-5p;hsa-miR-503-5p;hsa-miR-15b-5p;hsa-miR-19a-3p;hsa-miR-302c-3p;hsa-miR-16-5p;hsa-miR-302a-3p;hsa-miR-155-5p;hsa-let-7f-5p;hsa-miR-15a-5p;hsa-miR-9-5p;hsa-let-7c-3p;…	Pathways in cancer
90	path:05146_1	3553;4790;5970;3554;7850;7097;7099;3315;929;hsa-miR-21-5p;hsa-miR-146a-5p;hsa-miR-155-5p;hsa-miR-9-5p;hsa-let-7a-5p;hsa-miR-146b-5p;hsa-miR-15a-5p;hsa-miR-124-3p;hsa-miR-19b-3p;hsa-miR-105-5p;hsa-miR-19a-3p;hsa-let-7c-5p;hsa-let-7i-5p;hsa-let-7c-3p	Amoebiasis
89	path:00250_2	443;91703;56954;440;259307;2805;2806;8528;445;122622;159;790;2746;2747;2571;2572;2752;27165;2744;1373;8659;2673;9945;5471;hsa-miR-155-5p;hsa-miR-16-5p;hsa-miR-34a-5p;hsa-miR-1;hsa-miR-29a-3p	Alanine, aspartate and glutamate metabolism
89	path:05152_5	5868;5869;5878;5289;8411;7879;815;816;817;818;hsa-miR-130a-3p;hsa-miR-155-5p;hsa-miR-193b-3p;hsa-miR-1;hsa-miR-219a-5p;hsa-miR-16-5p	Tuberculosis
89	path:05169_1	1380;11317;3516;2208;2268;4609;hsa-miR-155-5p;hsa-miR-124-3p;hsa-miR-98-5p;hsa-miR-34a-5p;hsa-let-7c-5p;hsa-miR-378a-3p;hsa-miR-34b-5p;hsa-let-7f-5p;hsa-miR-24-3p;hsa-let-7a-5p;hsa-miR-335-5p;hsa-miR-26a-5p;hsa-miR-449c-5p;hsa-miR-20a-5p;hsa-miR-21-5p;hsa-miR-34c-5p;hsa-miR-451a;hsa-miR-34b-3p;hsa-miR-135a-5p;hsa-miR-145-5p;hsa-miR-17-5p;hsa-miR-429;hsa-let-7c-3p;hsa-let-7g-5p	Epstein-Barr virus infection
88	path:04151_16	10000;207;208;3265;3845;4893;5894;5604;5605;5594;5595;hsa-miR-122-5p;hsa-miR-15a-5p;hsa-miR-16-5p;hsa-miR-519d-3p;hsa-miR-302b-3p;hsa-miR-451a;hsa-miR-302d-3p;hsa-miR-143-3p;hsa-miR-149-3p;hsa-miR-302a-3p;hsa-miR-125b-5p;hsa-miR-302c-3p;hsa-miR-185-5p;hsa-miR-184;hsa-miR-708-5p;hsa-miR-21-5p;hsa-let-7a-5p;hsa-miR-181d-5p;hsa-miR-181a-5p;hsa-let-7c-5p;hsa-miR-622;hsa-let-7c-3p;hsa-miR-126-3p;hsa-m…	PI3K-Akt signaling pathway
88	path:04662_1	4792;4793;4794;4790;5970;3551;10000;207;208;hsa-miR-30e-3p;hsa-miR-146a-5p;hsa-miR-155-5p;hsa-miR-9-5p;hsa-let-7a-5p;hsa-miR-146b-5p;hsa-miR-15a-5p;hsa-miR-124-3p;hsa-miR-200c-3p;hsa-miR-218-5p;hsa-miR-199a-5p;hsa-miR-122-5p;hsa-miR-16-5p;hsa-miR-519d-3p;hsa-miR-302b-3p;hsa-miR-451a;hsa-miR-302d-3p;hsa-miR-143-3p;hsa-miR-149-3p;hsa-miR-302a-3p;hsa-miR-125b-5p;hsa-miR-302c-3p;hsa-miR-185-5p;hsa-mi…	B cell receptor signaling pathway
88	path:05164_1	23586;64135;57506;7706;29110;9641;3551;9021;5606;5608;5609;6416;hsa-miR-155-5p;hsa-miR-124-3p;hsa-miR-221-3p;hsa-miR-200c-3p;hsa-miR-218-5p;hsa-miR-199a-5p;hsa-miR-30a-5p;hsa-miR-214-3p;hsa-miR-145-5p	Influenza A
87	path:03320_1	364;2710;2712;5105;5106;5346;948;10999;376497;2167;2168;2170;5465;6256;6257;6258;5467;5468;6342;30;34;33;1579;284541;1962;1376;126129;1374;1375;2180;2181;2182;23205;23305;51703;81616;4973;4023;1581;10580;4312;51129;51;8309;8310;3611;5170;336;5360;9370;6319;79966;9415;345;1582;10062;1593;335;7316;1622;116519;7350;hsa-miR-16-5p;hsa-miR-155-5p;hsa-miR-1;hsa-miR-138-5p;hsa-miR-369-5p;hsa-miR-22-3p;hs…	PPAR signaling pathway
87	path:05216_4	1499;4609;999;595;51176;6932;6934;83439;hsa-miR-200a-3p;hsa-miR-34a-5p;hsa-miR-155-5p;hsa-miR-124-3p;hsa-miR-30a-5p;hsa-miR-214-3p;hsa-miR-98-5p;hsa-let-7c-5p;hsa-miR-378a-3p;hsa-miR-34b-5p;hsa-let-7f-5p;hsa-miR-24-3p;hsa-let-7a-5p;hsa-miR-335-5p;hsa-miR-26a-5p;hsa-miR-449c-5p;hsa-miR-20a-5p;hsa-miR-21-5p;hsa-miR-34c-5p;hsa-miR-451a;hsa-miR-34b-3p;hsa-miR-135a-5p;hsa-miR-145-5p;hsa-miR-17-5p;hsa-…	Thyroid cancer
86	path:04270_5	5578;5579;5580;5581;5582;5583;5588;2767;2776;23236;5330;5331;5332;3708;3709;3710;369;5894;673;hsa-miR-205-5p;hsa-miR-31-5p;hsa-miR-1;hsa-let-7b-5p;hsa-miR-424-5p;hsa-miR-7-5p;hsa-miR-125b-5p	Vascular smooth muscle contraction
86	path:05120_7	150084;50848;58494;83700;7082;hsa-miR-145-5p;hsa-miR-212-3p;hsa-miR-155-5p	Epithelial cell signaling in Helicobacter pylori infection
85	path:00250_1	443;91703;56954;440;259307;2805;2806;8528;445;122622;159;435;158;790;2752;27165;2744;1373;2673;9945;5471;hsa-miR-155-5p;hsa-miR-16-5p;hsa-miR-34a-5p;hsa-miR-1;hsa-miR-29a-3p	Alanine, aspartate and glutamate metabolism
85	path:04060_56	1232;1230;729230;6352;6354;6357;hsa-miR-21-5p;hsa-miR-125a-5p;hsa-miR-98-5p	Cytokine-cytokine receptor interaction
85	path:04110_3	4171;4172;4173;4174;4175;4176;23594;23595;4998;4999;5000;5001;10926;8317;8318;990;hsa-miR-34a-5p;hsa-miR-1;hsa-let-7c-5p;hsa-miR-1296-5p;hsa-miR-31-5p;hsa-let-7c-3p;hsa-miR-193b-3p;hsa-miR-24-3p;hsa-miR-885-5p;hsa-miR-124-3p;hsa-let-7b-5p;hsa-miR-192-5p;hsa-miR-26a-5p	Cell cycle
85	path:04720_6	815;816;817;818;163688;51806;801;805;808;810;27330;6195;6196;6197;468;5566;5567;5568;5613;5594;5595;5604;5605;hsa-miR-1;hsa-miR-219a-5p;hsa-miR-16-5p;hsa-miR-125b-5p;hsa-miR-214-3p;hsa-miR-28-5p;hsa-miR-30a-5p;hsa-miR-320a;hsa-miR-199a-3p;hsa-miR-335-5p;hsa-miR-483-5p;hsa-miR-424-5p;hsa-miR-34a-5p;hsa-miR-497-5p;hsa-let-7b-5p	Long-term potentiation
85	path:05034_7	814;163688;51806;801;805;808;810;10645;84254;3265;3845;4893;hsa-miR-1;hsa-let-7a-5p;hsa-miR-181d-5p;hsa-miR-181a-5p;hsa-miR-143-3p;hsa-let-7c-5p;hsa-miR-622;hsa-let-7c-3p;hsa-miR-126-3p;hsa-miR-155-5p;hsa-miR-96-5p;hsa-miR-217;hsa-let-7g-5p;hsa-miR-18a-3p;hsa-miR-181c-5p;hsa-let-7b-5p;hsa-miR-20a-5p;hsa-miR-124-3p;hsa-miR-145-5p;hsa-miR-148b-3p;hsa-miR-16-5p	Alcoholism
84	path:04010_5	11072;11221;1843;1844;1845;1846;1847;1848;1849;1850;1852;56940;80824;5778;5801;84867;100137049;123745;255189;283748;5321;8605;8681;3925;4137;5594;5595;8649;5605;5604;2005;2002;1432;5600;5603;6300;5599;5601;5602;2353;6722;4609;27330;6195;6196;6197;2872;8569;hsa-miR-16-5p;hsa-miR-21-5p;hsa-miR-101-3p;hsa-miR-29b-3p;hsa-miR-122-5p;hsa-miR-181a-5p;hsa-miR-126-5p;hsa-miR-126-3p;hsa-miR-338-3p;hsa-miR-…	MAPK signaling pathway
84	path:04962_1	551;554;2778;109;112;115;hsa-miR-155-5p;hsa-miR-1;hsa-miR-182-5p	Vasopressin-regulated water reabsorption
83	path:04670_4	3689;50848;3683;3688;3676;3684;83700;5906;5908;10451;7409;7410;10411;11069;83593;2185;7070;3383;hsa-miR-145-5p;hsa-miR-9-3p;hsa-miR-124-3p;hsa-miR-375;hsa-miR-183-5p;hsa-miR-30c-5p;hsa-miR-337-3p;hsa-miR-155-5p;hsa-miR-518b;hsa-miR-1;hsa-miR-23b-3p;hsa-miR-222-3p;hsa-miR-17-3p;hsa-miR-31-5p;hsa-miR-221-3p;hsa-let-7c-5p;hsa-miR-17-5p;hsa-let-7c-3p;hsa-miR-21-5p;hsa-miR-1256	Leukocyte transendothelial migration
81	path:04064_19	329;330;3654;51135;4615;7186;7188;8737;8717;3554;7187;9020;1147;3551;4790;5970;6885;958;7189;8792;10454;23118;257397;23586;353376;148022;hsa-miR-204-5p;hsa-miR-34a-5p;hsa-miR-146a-5p;hsa-let-7c-3p;hsa-miR-146b-5p;hsa-let-7c-5p;hsa-miR-155-5p;hsa-miR-203a;hsa-miR-223-3p;hsa-miR-16-5p;hsa-miR-15a-5p;hsa-miR-23b-3p;hsa-miR-195-5p;hsa-miR-200c-3p;hsa-miR-218-5p;hsa-miR-199a-5p;hsa-miR-9-5p;hsa-let-7a…	NF-kappa B signaling pathway
80	path:04650_11	5335;5336;27040;3937;6850;7535;10870;919;2207;7305;5781;5777;23533;5290;5291;5293;5294;5295;5296;8503;2885;25759;399694;53358;6464;5879;5880;5881;10451;7409;7410;hsa-miR-34a-5p;hsa-miR-34b-3p;hsa-miR-34c-5p;hsa-miR-489-3p;hsa-miR-23a-3p;hsa-miR-181a-5p;hsa-miR-148b-3p;hsa-miR-30a-5p;hsa-miR-29a-3p;hsa-miR-376a-3p;hsa-miR-126-3p;hsa-miR-133a-3p;hsa-miR-30c-5p;hsa-miR-429;hsa-miR-200c-3p;hsa-miR-20…	Natural killer cell mediated cytotoxicity
79	path:05100_4	998;10092;10093;10094;10095;10109;10552;81873;23533;5290;5291;5293;5294;5295;5296;8503;7454;8976;hsa-miR-1;hsa-miR-224-5p;hsa-miR-195-5p;hsa-miR-330-3p;hsa-miR-375;hsa-miR-185-5p;hsa-miR-137;hsa-miR-29c-3p;hsa-miR-608;hsa-miR-29a-3p;hsa-miR-216a-5p;hsa-miR-29b-3p;hsa-miR-22-3p;hsa-miR-30a-5p;hsa-miR-31-5p;hsa-miR-155-5p;hsa-miR-124-3p;hsa-miR-335-5p;hsa-miR-16-5p;hsa-miR-148b-3p;hsa-miR-376a-3p;h…	Bacterial invasion of epithelial cells
79	path:05168_13	5599;5601;5602;148022;4615;10454;23118;6885;8517;7189;7874;3551;hsa-miR-214-3p;hsa-miR-141-3p;hsa-miR-20a-5p;hsa-miR-17-5p;hsa-miR-199a-3p;hsa-miR-93-5p;hsa-miR-106b-5p;hsa-miR-221-3p;hsa-miR-155-5p;hsa-miR-203a;hsa-miR-23b-3p;hsa-miR-10a-5p;hsa-miR-146a-5p;hsa-let-7c-3p;hsa-miR-146b-5p;hsa-let-7c-5p;hsa-miR-16-5p;hsa-miR-200c-3p;hsa-miR-218-5p;hsa-miR-199a-5p	Herpes simplex infection
78	path:04360_8	5879;5880;5881;2534;25791;5921;25;1969;2041;2042;2043;2044;2045;2046;285220;1942;1943;1944;1945;1946;hsa-miR-194-5p;hsa-miR-122-5p;hsa-miR-142-3p;hsa-miR-155-5p;hsa-miR-31-5p;hsa-miR-335-5p;hsa-miR-132-3p;hsa-miR-29a-3p;hsa-miR-30a-5p;hsa-miR-203a;hsa-miR-16-5p;hsa-miR-34a-5p;hsa-miR-26b-5p;hsa-miR-10a-5p;hsa-miR-218-5p;hsa-miR-210-3p;hsa-let-7c-5p;hsa-let-7c-3p	Axon guidance
77	path:04910_3	3551;5599;5601;5602;5792;5770;122809;8651;8835;9021;3630;25759;399694;53358;6464;3643;2885;23533;5290;5291;5293;5294;5295;5296;8503;10603;23624;867;868;3667;8471;8660;hsa-miR-200c-3p;hsa-miR-218-5p;hsa-miR-199a-5p;hsa-miR-214-3p;hsa-miR-141-3p;hsa-miR-20a-5p;hsa-miR-17-5p;hsa-miR-199a-3p;hsa-miR-93-5p;hsa-miR-106b-5p;hsa-miR-1;hsa-miR-24-3p;hsa-miR-210-3p;hsa-miR-122-5p;hsa-miR-362-3p;hsa-miR-98-…	Insulin signaling pathway
75	path:00531_3	2799;2588;2720;3073;3074;2990;hsa-miR-155-5p;hsa-let-7b-5p	Glycosaminoglycan degradation
75	path:04020_3	107;109;114;2767;2769;2776;9630;1128;1131;163688;51806;801;805;808;810;108;113;115;196883;1133;135;136;153;154;155;1812;1816;3274;3360;3361;3362;3363;2774;2778;hsa-miR-107;hsa-miR-1;hsa-miR-27b-3p;hsa-miR-504-5p;hsa-miR-155-5p	Calcium signaling pathway
74	path:04916_1	1855;1856;1857;163688;51806;801;805;808;810;2770;2771;2773;2775;1910;11211;2535;7855;7976;8321;8322;8323;8324;8325;8326;23236;5330;5331;5332;5578;5579;5582;hsa-miR-221-3p;hsa-miR-324-3p;hsa-miR-1;hsa-miR-30a-5p;hsa-miR-30d-5p;hsa-miR-124-3p;hsa-miR-31-5p;hsa-miR-204-5p;hsa-miR-145-5p;hsa-miR-375;hsa-let-7b-5p	Melanogenesis
74	path:05169_20	1147;3551;23586;29110;3661;hsa-miR-223-3p;hsa-miR-16-5p;hsa-miR-15a-5p;hsa-miR-23b-3p;hsa-miR-195-5p;hsa-miR-200c-3p;hsa-miR-218-5p;hsa-miR-199a-5p;hsa-miR-221-3p	Epstein-Barr virus infection
73	path:04666_11	6850;10451;7409;7410;5879;5880;998;7454;8976;7408;2934;85477;23396;8394;8395;hsa-miR-155-5p;hsa-miR-194-5p;hsa-miR-122-5p;hsa-miR-142-3p;hsa-miR-1;hsa-miR-224-5p;hsa-miR-195-5p;hsa-miR-330-3p;hsa-miR-375;hsa-miR-185-5p;hsa-miR-137;hsa-miR-29c-3p;hsa-miR-608;hsa-miR-29a-3p;hsa-miR-216a-5p;hsa-miR-29b-3p;hsa-miR-193b-3p;hsa-miR-610	Fc gamma R-mediated phagocytosis
72	path:05030_4	111;5566;5567;5568;5613;1020;10488;1385;1386;1388;148327;468;64764;84699;90993;9586;84152;hsa-miR-155-5p;hsa-miR-200b-3p;hsa-miR-34b-5p;hsa-miR-203a;hsa-miR-103a-3p;hsa-miR-182-5p;hsa-miR-214-3p;hsa-miR-204-5p;hsa-miR-211-5p	Cocaine addiction
72	path:05142_7	4615;7124;3459;3460;4843;7132;3586;7040;7042;7043;8772;hsa-miR-155-5p;hsa-miR-203a;hsa-miR-26a-5p;hsa-miR-106a-5p;hsa-miR-633;hsa-miR-24-3p;hsa-miR-141-3p;hsa-miR-29a-3p;hsa-miR-146a-5p	Chagas disease (American trypanosomiasis)
72	path:05169_2	3105;3106;3107;3133;3134;3135;hsa-miR-152-3p;hsa-miR-148a-3p;hsa-miR-148b-3p	Epstein-Barr virus infection
71	path:04110_12	1029;6500;8454;9978;983;5111;1026;4193;6502;5925;7157;1027;1028;1030;993;890;8900;1017;1019;1021;898;9134;595;894;896;1031;1032;5933;25;7027;7029;1869;1870;1871;3065;3066;5934;hsa-miR-124-3p;hsa-let-7g-5p;hsa-miR-10b-5p;hsa-miR-34a-5p;hsa-miR-24-3p;hsa-miR-16-5p;hsa-miR-155-5p;hsa-miR-125b-5p;hsa-let-7b-5p;hsa-miR-663a;hsa-miR-31-5p;hsa-let-7c-3p;hsa-let-7c-5p;hsa-miR-17-5p;hsa-miR-93-5p;hsa-miR-…	Cell cycle
71	path:04610_10	2161;5340;1380;3426;1675;718;3075;1378;728;719;729;727;720;721;717;4179;1604;hsa-miR-146a-5p;hsa-miR-520b;hsa-miR-520e;hsa-miR-16-5p;hsa-miR-124-3p	Complement and coagulation cascades
70	path:00380_5	847;169355;3620;125061;130013;23498;8942;8564;6999;51166;56267;883;hsa-miR-30a-5p;hsa-miR-30b-5p;hsa-miR-155-5p;hsa-let-7b-5p	Tryptophan metabolism
70	path:04062_5	387;6093;9475;10451;7409;7410;3702;998;5879;5880;hsa-miR-375;hsa-miR-122-5p;hsa-let-7c-3p;hsa-miR-155-5p;hsa-let-7c-5p;hsa-miR-31-5p;hsa-miR-185-5p;hsa-miR-200c-3p;hsa-miR-31-3p;hsa-miR-584-5p;hsa-miR-146a-5p;hsa-miR-148b-3p;hsa-miR-138-5p;hsa-miR-124-3p;hsa-miR-1;hsa-miR-224-5p;hsa-miR-195-5p;hsa-miR-330-3p;hsa-miR-137;hsa-miR-29c-3p;hsa-miR-608;hsa-miR-29a-3p;hsa-miR-216a-5p;hsa-miR-29b-3p;hsa-…	Chemokine signaling pathway
70	path:04062_12	387;10451;7409;7410;3702;998;5906;5908;7454;8976;56288;26230;7074;5058;5879;5880;hsa-miR-375;hsa-miR-122-5p;hsa-let-7c-3p;hsa-miR-155-5p;hsa-let-7c-5p;hsa-miR-31-5p;hsa-miR-185-5p;hsa-miR-200c-3p;hsa-miR-31-3p;hsa-miR-1;hsa-miR-224-5p;hsa-miR-195-5p;hsa-miR-330-3p;hsa-miR-137;hsa-miR-29c-3p;hsa-miR-608;hsa-miR-29a-3p;hsa-miR-216a-5p;hsa-miR-29b-3p;hsa-miR-337-3p;hsa-miR-518b;hsa-miR-483-3p;hsa-mi…	Chemokine signaling pathway
70	path:04360_21	5879;5880;5881;998;10298;5058;5062;5063;56924;57144;3984;3985;1072;1073;hsa-miR-194-5p;hsa-miR-122-5p;hsa-miR-142-3p;hsa-miR-155-5p;hsa-miR-1;hsa-miR-224-5p;hsa-miR-195-5p;hsa-miR-330-3p;hsa-miR-375;hsa-miR-185-5p;hsa-miR-137;hsa-miR-29c-3p;hsa-miR-608;hsa-miR-29a-3p;hsa-miR-216a-5p;hsa-miR-29b-3p;hsa-miR-7-5p;hsa-miR-377-3p;hsa-miR-34a-5p;hsa-miR-16-5p	Axon guidance
70	path:04961_2	5745;5566;5567;5568;5613;112;115;2778;hsa-miR-182-5p;hsa-miR-155-5p;hsa-miR-1	Endocrine and other factor-regulated calcium reabsorption
70	path:05130_2	10376;112714;113457;51807;7277;7278;7846;79861;84790;6093;9475;9181;387;10381;10382;10383;203068;347688;347733;7280;81027;84617;hsa-miR-193b-3p;hsa-miR-30a-3p;hsa-miR-16-5p;hsa-miR-584-5p;hsa-miR-146a-5p;hsa-miR-148b-3p;hsa-miR-138-5p;hsa-miR-124-3p;hsa-miR-375;hsa-miR-122-5p;hsa-let-7c-3p;hsa-miR-155-5p;hsa-let-7c-5p;hsa-miR-31-5p;hsa-miR-185-5p;hsa-miR-200c-3p;hsa-miR-31-3p;hsa-miR-30a-5p	Pathogenic Escherichia coli infection
70	path:05164_2	23586;64135;57506;29110;9641;148022;3551;4792;4793;5606;5608;5609;6416;hsa-miR-155-5p;hsa-miR-221-3p;hsa-miR-200c-3p;hsa-miR-218-5p;hsa-miR-199a-5p;hsa-miR-30e-3p;hsa-miR-30a-5p;hsa-miR-214-3p;hsa-miR-145-5p	Influenza A
70	path:05221_7	3845;4893;2322;3265;1147;3551;8517;572;3815;2475;10000;207;208;23533;5290;5291;5293;5294;5295;5296;8503;hsa-let-7c-5p;hsa-let-7a-5p;hsa-miR-622;hsa-let-7c-3p;hsa-miR-126-3p;hsa-miR-155-5p;hsa-miR-96-5p;hsa-miR-217;hsa-let-7g-5p;hsa-miR-18a-3p;hsa-miR-143-3p;hsa-miR-181c-5p;hsa-let-7b-5p;hsa-miR-20a-5p;hsa-miR-124-3p;hsa-miR-145-5p;hsa-miR-148b-3p;hsa-miR-16-5p;hsa-miR-150-5p;hsa-miR-181d-5p;hsa-m…	Acute myeloid leukemia
69	path:04064_17	329;330;4615;7186;3554;7187;9020;4790;5970;6885;959;958;7189;8792;10454;23118;257397;23586;353376;148022;hsa-miR-204-5p;hsa-miR-34a-5p;hsa-miR-155-5p;hsa-miR-203a;hsa-miR-146a-5p;hsa-miR-9-5p;hsa-let-7a-5p;hsa-miR-146b-5p;hsa-miR-15a-5p;hsa-miR-124-3p;hsa-miR-10a-5p;hsa-miR-486-5p;hsa-miR-224-5p;hsa-let-7c-3p;hsa-let-7c-5p;hsa-miR-23b-3p;hsa-miR-195-5p;hsa-miR-30a-5p;hsa-miR-221-3p	NF-kappa B signaling pathway
69	path:04666_15	5879;5880;5058;3984;3985;1072;1073;hsa-miR-194-5p;hsa-miR-122-5p;hsa-miR-142-3p;hsa-miR-155-5p;hsa-miR-7-5p;hsa-miR-377-3p;hsa-miR-34a-5p;hsa-miR-16-5p	Fc gamma R-mediated phagocytosis
68	path:04060_17	55540;64806;27190;hsa-miR-155-5p	Cytokine-cytokine receptor interaction
68	path:04650_4	2534;5335;5336;27040;3937;6850;7535;919;2207;7305;5781;5777;23533;5290;5291;5293;5294;5295;5296;8503;2885;25759;399694;53358;6464;3824;51744;hsa-miR-34a-5p;hsa-miR-34b-3p;hsa-miR-34c-5p;hsa-miR-489-3p;hsa-miR-23a-3p;hsa-miR-181a-5p;hsa-miR-148b-3p;hsa-miR-30a-5p;hsa-miR-29a-3p;hsa-miR-376a-3p;hsa-miR-126-3p;hsa-miR-133a-3p;hsa-miR-30c-5p;hsa-miR-429;hsa-miR-200c-3p;hsa-miR-200b-3p;hsa-miR-141-3p;…	Natural killer cell mediated cytotoxicity
68	path:05140_2	2209;2212;2214;2215;9103;718;1378;3684;3689;5743;hsa-miR-101-3p;hsa-miR-26b-5p;hsa-miR-16-5p;hsa-let-7b-5p;hsa-miR-137	Leishmaniasis
67	path:00592_2	100137049;123745;151056;255189;26279;283748;30814;391013;50487;5319;5320;5321;5322;64600;81579;8398;8399;84647;8605;8681;9415;hsa-miR-338-3p;hsa-miR-30a-5p;hsa-let-7b-5p	alpha-Linolenic acid metabolism
67	path:04961_3	624;5578;5579;5582;2776;23236;5330;5331;5332;hsa-let-7b-5p;hsa-miR-1	Endocrine and other factor-regulated calcium reabsorption
67	path:05100_10	6714;2017;3059;5747;9564;hsa-miR-205-5p;hsa-miR-23b-3p;hsa-miR-33a-5p;hsa-miR-34a-5p;hsa-miR-1;hsa-miR-138-5p;hsa-miR-7-5p;hsa-miR-193a-3p	Bacterial invasion of epithelial cells
67	path:05217_4	1855;1856;1857;11211;2535;7855;7976;8321;8322;8323;8324;8325;8326;1499;2932;hsa-miR-221-3p;hsa-miR-324-3p;hsa-miR-31-5p;hsa-miR-204-5p;hsa-miR-145-5p;hsa-miR-375;hsa-miR-200a-3p;hsa-miR-34a-5p;hsa-miR-155-5p;hsa-miR-124-3p;hsa-miR-30a-5p;hsa-miR-214-3p;hsa-miR-26a-5p	Basal cell carcinoma
66	path:04060_30	8771;8764;4055;8740;4050;4049;hsa-miR-34a-5p	Cytokine-cytokine receptor interaction
66	path:04064_6	3654;51135;4615;7186;7188;8737;8717;3554;7187;9020;1147;3551;6885;958;7189;8792;10454;23118;257397;23586;114609;353376;148022;hsa-miR-146a-5p;hsa-let-7c-3p;hsa-miR-146b-5p;hsa-let-7c-5p;hsa-miR-155-5p;hsa-miR-203a;hsa-miR-223-3p;hsa-miR-16-5p;hsa-miR-15a-5p;hsa-miR-23b-3p;hsa-miR-195-5p;hsa-miR-200c-3p;hsa-miR-218-5p;hsa-miR-199a-5p;hsa-miR-10a-5p;hsa-miR-486-5p;hsa-miR-224-5p;hsa-miR-145-5p;hsa-…	NF-kappa B signaling pathway
65	path:00680_2	2023;2026;2027;441531;5223;5224;26227;29968;hsa-miR-155-5p;hsa-miR-16-5p;hsa-miR-1	Methane metabolism
65	path:04725_10	107;108;109;111;112;113;114;115;196883;5566;5567;5568;5613;5594;5595;814;815;816;817;818;23533;5290;5291;5293;5294;5295;5296;8503;2534;hsa-miR-182-5p;hsa-miR-28-5p;hsa-miR-30a-5p;hsa-miR-320a;hsa-miR-199a-3p;hsa-miR-335-5p;hsa-miR-483-5p;hsa-miR-1;hsa-miR-219a-5p;hsa-miR-16-5p;hsa-miR-148b-3p;hsa-miR-29a-3p;hsa-miR-376a-3p;hsa-miR-126-3p;hsa-miR-133a-3p;hsa-miR-30c-5p	Cholinergic synapse
65	path:04728_1	1816;6531;2774;2778;111;2776;23236;5330;5331;5332;773;774;1813;10681;2770;2771;2773;2775;2782;2783;2784;2785;2786;2787;2788;2790;2791;2792;2793;51764;54331;55970;59345;94235;7054;1812;1814;1815;28227;55012;5515;5516;5518;5519;5520;5521;5522;5523;5525;5526;5527;5528;5529;55844;3760;3762;3763;3765;6323;hsa-miR-155-5p;hsa-miR-1;hsa-let-7b-5p;hsa-miR-30a-5p;hsa-miR-30d-5p;hsa-miR-124-3p;hsa-miR-504-5…	Dopaminergic synapse
65	path:05152_14	7097;929;4615;51135;7099;10333;7096;8772;54106;3439;3440;3441;3442;3443;3444;3445;3446;3447;3448;3449;3451;3452;7421;1594;3329;3313;3456;hsa-miR-19b-3p;hsa-miR-105-5p;hsa-miR-19a-3p;hsa-miR-146a-5p;hsa-miR-155-5p;hsa-miR-203a;hsa-let-7c-5p;hsa-let-7i-5p;hsa-let-7c-3p;hsa-miR-1;hsa-miR-16-5p;hsa-miR-34a-5p;hsa-miR-26a-5p;hsa-let-7b-5p;hsa-miR-145-5p	Tuberculosis
63	path:03013_14	9775;10482;55998;56000;56001;728343;10189;29107;55916;4928;8480;11097;8563;65109;65110;hsa-miR-30a-5p;hsa-miR-34a-5p;hsa-miR-155-5p	RNA transport
63	path:04110_2	51343;10393;246184;25847;29882;29945;51433;51434;51529;64682;8697;8881;996;983;701;5347;10459;4085;9184;8555;8556;2810;9088;10744;9232;5925;10912;1647;4616;991;994;995;993;85417;891;9133;hsa-miR-124-3p;hsa-let-7b-5p;hsa-miR-34a-5p;hsa-miR-16-5p;hsa-miR-24-3p;hsa-miR-663a;hsa-miR-31-5p;hsa-miR-100-5p;hsa-miR-155-5p;hsa-miR-192-5p;hsa-miR-1;hsa-miR-503-5p;hsa-miR-424-5p;hsa-miR-17-5p;hsa-miR-20a-5p…	Cell cycle
63	path:04970_5	2778;107;108;109;111;112;113;114;115;196883;5566;5567;5568;5613;6844;hsa-miR-155-5p;hsa-miR-1;hsa-miR-182-5p;hsa-miR-34a-5p	Salivary secretion
62	path:04623_4	29110;9641;57506;340061;4790;5970;23586;hsa-miR-221-3p;hsa-miR-200c-3p;hsa-miR-155-5p;hsa-miR-146a-5p;hsa-miR-9-5p;hsa-let-7a-5p;hsa-miR-146b-5p;hsa-miR-15a-5p;hsa-miR-124-3p	Cytosolic DNA-sensing pathway
61	path:04514_17	3689;3683;10666;3385;3383;3384;83700;3684;50848;hsa-miR-222-3p;hsa-miR-17-3p;hsa-miR-31-5p;hsa-miR-155-5p;hsa-miR-221-3p;hsa-let-7c-5p;hsa-miR-17-5p;hsa-let-7c-3p;hsa-miR-21-5p;hsa-miR-1256;hsa-miR-145-5p	Cell adhesion molecules (CAMs)
61	path:05213_1	1499;10297;324;8312;8313;2932;51176;6932;6934;83439;595;4609;hsa-miR-200a-3p;hsa-miR-34a-5p;hsa-miR-155-5p;hsa-miR-124-3p;hsa-miR-30a-5p;hsa-miR-214-3p;hsa-miR-210-3p;hsa-miR-27a-3p;hsa-miR-106b-5p;hsa-miR-26a-5p;hsa-miR-200c-3p;hsa-miR-200b-3p;hsa-miR-429;hsa-miR-141-3p;hsa-miR-20a-5p;hsa-miR-449a;hsa-miR-193b-3p;hsa-miR-195-5p;hsa-let-7b-5p;hsa-let-7c-5p;hsa-miR-17-5p;hsa-miR-503-5p;hsa-miR-15b…	Endometrial cancer
60	path:05160_4	57506;7187;29110;9641;7098;148022;8517;1147;3551;7189;8737;hsa-miR-155-5p;hsa-miR-221-3p;hsa-miR-200c-3p;hsa-miR-223-3p;hsa-miR-16-5p;hsa-miR-15a-5p;hsa-miR-23b-3p;hsa-miR-195-5p;hsa-miR-218-5p;hsa-miR-199a-5p;hsa-miR-146a-5p;hsa-let-7c-3p;hsa-miR-146b-5p;hsa-let-7c-5p	Hepatitis C
59	path:04350_2	92;93;4838;3624;3625;3626;83729;10468;10637;7044;7048;7040;7042;7043;1634;hsa-miR-16-5p;hsa-miR-141-3p;hsa-miR-194-5p;hsa-miR-200c-3p;hsa-miR-215-5p;hsa-miR-192-5p;hsa-miR-302d-3p;hsa-miR-302a-3p;hsa-miR-20a-5p;hsa-miR-372-3p;hsa-miR-302b-3p;hsa-miR-21-5p;hsa-miR-17-5p;hsa-miR-19b-3p;hsa-miR-204-5p;hsa-miR-18a-5p;hsa-miR-590-5p;hsa-miR-92a-3p;hsa-miR-19a-3p;hsa-miR-633;hsa-miR-24-3p;hsa-miR-29a-3p	TGF-beta signaling pathway
59	path:05110_3	5578;5579;5582;5335;5336;60;71;hsa-miR-34a-5p;hsa-miR-1;hsa-miR-644a;hsa-let-7b-5p;hsa-miR-16-5p	Vibrio cholerae infection
59	path:05200_38	1499;11186;4790;4791;5970;595;3725;2353;4609;51176;6932;6934;83439;861;3728;5914;7704;5371;862;1050;9063;1026;1019;5925;1163;1030;1029;332;2277;5228;7422;7423;7424;4312;4313;4318;3576;5467;5594;5595;hsa-miR-200a-3p;hsa-miR-34a-5p;hsa-miR-155-5p;hsa-miR-124-3p;hsa-miR-30a-5p;hsa-miR-214-3p;hsa-miR-146a-5p;hsa-miR-9-5p;hsa-let-7a-5p;hsa-miR-146b-5p;hsa-miR-15a-5p;hsa-miR-20a-5p;hsa-miR-449a;hsa-miR…	Pathways in cancer
59	path:05215_11	1027;5728;4824;4193;1026;2308;1956;2064;2260;2263;3480;3645;5156;5159;1147;3551;8517;572;842;5170;2932;2475;10000;207;208;23533;5290;5291;5293;5294;5295;5296;8503;hsa-miR-221-3p;hsa-miR-24-3p;hsa-miR-222-3p;hsa-miR-181a-5p;hsa-miR-296-5p;hsa-miR-190a-5p;hsa-miR-218-5p;hsa-miR-192-5p;hsa-miR-196a-5p;hsa-miR-17-5p;hsa-miR-29b-3p;hsa-miR-217;hsa-miR-494-3p;hsa-miR-144-3p;hsa-miR-21-5p;hsa-miR-26a-5p…	Prostate cancer
58	path:04622_9	57506;55593;7187;10010;8772;8517;8717;8737;hsa-miR-155-5p;hsa-miR-146a-5p	RIG-I-like receptor signaling pathway
58	path:04650_12	2534;27040;3937;6850;7535;3932;919;2207;7305;5781;5777;23533;5290;5291;5293;5294;5295;5296;8503;25759;399694;53358;6464;3824;51744;9436;3806;3808;3809;3810;hsa-miR-34a-5p;hsa-miR-34b-3p;hsa-miR-34c-5p;hsa-miR-489-3p;hsa-miR-23a-3p;hsa-miR-181a-5p;hsa-miR-148b-3p;hsa-miR-30a-5p;hsa-miR-29a-3p;hsa-miR-376a-3p;hsa-miR-126-3p;hsa-miR-133a-3p;hsa-miR-30c-5p;hsa-miR-429;hsa-miR-200c-3p;hsa-miR-200b-3p;…	Natural killer cell mediated cytotoxicity
58	path:05130_3	7454;8976;10092;10093;10094;10095;10109;10552;81873;60;71;hsa-miR-22-3p;hsa-miR-30a-5p;hsa-miR-1;hsa-miR-31-5p;hsa-miR-155-5p;hsa-miR-124-3p;hsa-miR-335-5p;hsa-miR-16-5p;hsa-miR-644a;hsa-let-7b-5p	Pathogenic Escherichia coli infection
56	path:04510_23	3688;3690;3691;3693;3694;3695;3696;22801;3655;3672;3673;3674;3675;3676;3678;3679;3680;3685;8515;8516;998;103910;10398;10627;29895;4633;4636;58498;93408;1729;29780;55742;64098;3611;7414;7408;7791;5747;5829;1398;1399;1793;5879;5880;5881;10451;7409;7410;60;71;hsa-miR-9-3p;hsa-miR-124-3p;hsa-miR-375;hsa-miR-183-5p;hsa-let-7a-5p;hsa-miR-30c-5p;hsa-miR-1;hsa-miR-16-5p;hsa-miR-155-5p;hsa-miR-30a-5p;hsa-…	Focal adhesion
56	path:04530_5	150084;50848;58494;83700;5515;5516;5518;5519;50855;84552;84612;3993;3996;56288;5584;5590;5520;5521;5522;55844;hsa-miR-145-5p;hsa-miR-16-5p;hsa-miR-595;hsa-miR-196a-5p;hsa-miR-483-3p;hsa-miR-155-5p;hsa-miR-222-3p;hsa-miR-31-5p;hsa-let-7c-3p;hsa-miR-30a-5p;hsa-miR-1;hsa-let-7c-5p	Tight junction
56	path:05200_23	25;613;6776;6777;572;598;4790;4791;5970;10000;207;208;hsa-miR-29a-3p;hsa-miR-30a-5p;hsa-miR-203a;hsa-miR-222-3p;hsa-miR-491-5p;hsa-let-7g-5p;hsa-let-7c-3p;hsa-miR-133a-3p;hsa-miR-122-5p;hsa-let-7c-5p;hsa-miR-146a-5p;hsa-miR-155-5p;hsa-miR-9-5p;hsa-let-7a-5p;hsa-miR-146b-5p;hsa-miR-15a-5p;hsa-miR-124-3p;hsa-miR-16-5p;hsa-miR-519d-3p;hsa-miR-302b-3p;hsa-miR-451a;hsa-miR-302d-3p;hsa-miR-143-3p;hsa-m…	Pathways in cancer
55	path:00280_3	38;39;3157;3158;5019;64064;3155;549;56922;64087;1962;10449;30;3032;3033;5095;5096;4329;3028;hsa-miR-1;hsa-miR-155-5p;hsa-miR-193b-3p;hsa-miR-124-3p;hsa-let-7b-5p	Valine, leucine and isoleucine degradation
55	path:04310_6	4316;5467;595;894;896;8061;3725;4609;1487;1488;64321;4089;51176;6932;6934;83439;1387;2033;8607;57680;56998;51701;122011;1452;23291;8945;6907;79718;90665;10297;324;8312;8313;1499;5566;5567;5568;5613;5663;2932;hsa-miR-126-5p;hsa-miR-126-3p;hsa-miR-20a-5p;hsa-miR-449a;hsa-miR-193b-3p;hsa-miR-195-5p;hsa-let-7b-5p;hsa-let-7c-5p;hsa-miR-34a-5p;hsa-miR-17-5p;hsa-miR-503-5p;hsa-miR-15b-5p;hsa-miR-19a-3p;…	Wnt signaling pathway
55	path:04722_7	23533;5290;5291;5293;5294;5295;5296;8503;2885;4804;10000;207;208;3265;3845;4893;5894;673;6654;6655;5594;5595;27330;6195;6196;6197;5781;2549;5163;3667;1432;5600;5603;6300;4215;hsa-miR-148b-3p;hsa-miR-30a-5p;hsa-miR-29a-3p;hsa-miR-376a-3p;hsa-miR-126-3p;hsa-miR-133a-3p;hsa-miR-30c-5p;hsa-miR-122-5p;hsa-miR-15a-5p;hsa-miR-16-5p;hsa-miR-519d-3p;hsa-miR-302b-3p;hsa-miR-451a;hsa-miR-302d-3p;hsa-miR-143…	Neurotrophin signaling pathway
55	path:04971_7	163688;51806;801;805;808;810;340156;4638;85366;91807;815;816;817;818;hsa-miR-1;hsa-miR-219a-5p;hsa-miR-16-5p	Gastric acid secretion
55	path:05200_36	5900;5898;5899;5879;5880;5881;10928;5599;5601;5602;998;hsa-miR-181a-5p;hsa-miR-1;hsa-miR-34a-5p;hsa-miR-194-5p;hsa-miR-122-5p;hsa-miR-142-3p;hsa-miR-155-5p;hsa-miR-214-3p;hsa-miR-141-3p;hsa-miR-20a-5p;hsa-miR-17-5p;hsa-miR-199a-3p;hsa-miR-93-5p;hsa-miR-106b-5p;hsa-miR-224-5p;hsa-miR-195-5p;hsa-miR-330-3p;hsa-miR-375;hsa-miR-185-5p;hsa-miR-137;hsa-miR-29c-3p;hsa-miR-608;hsa-miR-29a-3p;hsa-miR-216a…	Pathways in cancer
54	path:00982_2	2326;2327;2328;2329;2330;1551;1576;1577;64816;1565;1544;1555;1557;1558;1559;1562;10720;10941;54490;54575;54576;54577;54578;54579;54600;54657;54658;54659;574537;7363;7364;7365;7366;7367;79799;4128;4129;316;1571;hsa-miR-27b-3p;hsa-miR-103a-3p;hsa-miR-107;hsa-miR-22-3p	Drug metabolism - cytochrome P450
54	path:03018_9	29883;9337;10140;10766;10950;54766;694;7832;132430;140886;26986;340529;5042;645974;80336;8761;9924;255967;hsa-miR-16-5p;hsa-miR-218-5p;hsa-miR-302a-3p;hsa-miR-378a-3p;hsa-miR-21-5p;hsa-miR-30a-5p;hsa-miR-124-3p	RNA degradation
54	path:04010_30	6885;51295;23118;10454;7189;836;3554;7850;7132;3552;3553;hsa-miR-10a-5p;hsa-miR-23b-3p;hsa-miR-155-5p;hsa-miR-146a-5p;hsa-let-7c-3p;hsa-miR-146b-5p;hsa-let-7c-5p;hsa-miR-138-5p;hsa-let-7a-5p;hsa-miR-375;hsa-miR-30d-5p;hsa-miR-191-5p;hsa-miR-21-5p	MAPK signaling pathway
53	path:04060_1	3565;3561;3566;59067;3600;3578;3574;3558;3597;hsa-miR-181c-5p;hsa-miR-155-5p	Cytokine-cytokine receptor interaction
53	path:04810_25	3984;3985;340156;4638;85366;91807;10298;5058;5062;5063;56924;57144;8874;9459;998;5879;5880;5881;2245;89846;55970;1128;1129;1131;1132;1133;623;624;hsa-miR-7-5p;hsa-miR-377-3p;hsa-miR-155-5p;hsa-miR-30c-5p;hsa-miR-1;hsa-miR-224-5p;hsa-miR-195-5p;hsa-miR-330-3p;hsa-miR-375;hsa-miR-185-5p;hsa-miR-137;hsa-miR-29c-3p;hsa-miR-608;hsa-miR-29a-3p;hsa-miR-216a-5p;hsa-miR-29b-3p;hsa-miR-194-5p;hsa-miR-122-5…	Regulation of actin cytoskeleton
53	path:05166_22	1147;3551;3725;23533;5290;5291;5293;5294;5295;5296;8503;10000;207;208;1855;1856;1857;2932;1499;10297;324;hsa-miR-223-3p;hsa-miR-16-5p;hsa-miR-15a-5p;hsa-miR-23b-3p;hsa-miR-195-5p;hsa-miR-200c-3p;hsa-miR-218-5p;hsa-miR-199a-5p;hsa-miR-155-5p;hsa-miR-30a-5p;hsa-miR-148b-3p;hsa-miR-29a-3p;hsa-miR-376a-3p;hsa-miR-126-3p;hsa-miR-133a-3p;hsa-miR-30c-5p;hsa-miR-122-5p;hsa-miR-519d-3p;hsa-miR-302b-3p;hsa…	HTLV-I infection
53	path:05169_11	3551;3654;7189;10454;23118;6885;5609;6416;5606;5608;hsa-miR-200c-3p;hsa-miR-218-5p;hsa-miR-199a-5p;hsa-miR-146a-5p;hsa-let-7c-3p;hsa-miR-146b-5p;hsa-let-7c-5p;hsa-miR-23b-3p;hsa-miR-155-5p;hsa-miR-10a-5p;hsa-miR-30a-5p;hsa-miR-214-3p;hsa-miR-145-5p	Epstein-Barr virus infection
52	path:00040_3	231;57016;51181;27294;hsa-miR-34a-5p;hsa-miR-145-5p	Pentose and glucuronate interconversions
52	path:04064_10	329;330;3654;51135;4615;7186;7188;8737;8717;7132;7187;9020;1147;3551;4790;5970;6885;958;7189;8792;10454;23118;257397;23586;353376;148022;hsa-miR-204-5p;hsa-miR-34a-5p;hsa-miR-146a-5p;hsa-let-7c-3p;hsa-miR-146b-5p;hsa-let-7c-5p;hsa-miR-155-5p;hsa-miR-203a;hsa-miR-223-3p;hsa-miR-16-5p;hsa-miR-15a-5p;hsa-miR-23b-3p;hsa-miR-195-5p;hsa-miR-200c-3p;hsa-miR-218-5p;hsa-miR-199a-5p;hsa-miR-9-5p;hsa-let-7a…	NF-kappa B signaling pathway
52	path:04530_4	150084;50848;58494;83700;5578;5579;5580;5581;5582;5583;5588;100506658;10686;1364;1365;1366;137075;149461;23562;24146;26285;49861;5010;51208;53842;7122;9071;9073;9074;9075;9076;9080;7082;2035;2036;2037;23136;1495;1496;29119;8777;2017;3059;60;71;8531;4301;57530;51776;1499;27134;10207;9414;hsa-miR-145-5p;hsa-miR-205-5p;hsa-miR-31-5p;hsa-miR-1;hsa-miR-155-5p;hsa-miR-212-3p;hsa-miR-34a-5p;hsa-miR-223-…	Tight junction
51	path:00565_1	8611;8612;8613;10390;56994;85465;5048;5049;5050;5051;7941;100137049;123745;151056;255189;26279;283748;30814;391013;50487;5319;5320;5321;5322;64600;81579;8398;8399;84647;8605;8681;54947;79888;254531;5337;5338;5168;133121;hsa-miR-1;hsa-miR-16-5p;hsa-miR-30a-5p;hsa-let-7b-5p;hsa-miR-338-3p	Ether lipid metabolism
51	path:03013_22	9939;4116;55110;9775;10482;55998;56000;56001;728343;10189;29107;55916;8480;11097;8563;26019;65109;65110;hsa-miR-30a-5p;hsa-miR-34a-5p;hsa-miR-155-5p	RNA transport
51	path:04064_14	598;596;329;330;4792;7186;3553;7124;9020;1147;4791;4790;5970;10673;115650;7128;7185;3576;6357;6387;5328;597;695;8837;331;5743;388372;6351;9560;7412;6366;6363;3383;hsa-miR-491-5p;hsa-let-7g-5p;hsa-let-7c-3p;hsa-miR-133a-3p;hsa-miR-30a-5p;hsa-miR-122-5p;hsa-let-7c-5p;hsa-miR-34a-5p;hsa-miR-204-5p;hsa-miR-21-5p;hsa-miR-15b-5p;hsa-miR-20a-5p;hsa-miR-16-5p;hsa-miR-181c-5p;hsa-miR-143-3p;hsa-miR-29c-3p…	NF-kappa B signaling pathway
51	path:05030_2	2778;111;5566;5567;5568;5613;2770;2771;2773;10488;1385;1386;1388;148327;468;64764;84699;90993;9586;84152;hsa-miR-155-5p;hsa-miR-1;hsa-miR-30a-5p;hsa-miR-30d-5p;hsa-miR-124-3p;hsa-miR-200b-3p;hsa-miR-34b-5p;hsa-miR-203a;hsa-miR-103a-3p;hsa-miR-182-5p;hsa-miR-214-3p;hsa-miR-204-5p;hsa-miR-211-5p	Cocaine addiction
51	path:05150_1	1675;718;629;727;720;721;717;5340;3426;3075;719;hsa-miR-146a-5p	Staphylococcus aureus infection
51	path:05152_2	10332;30835;5894;3586;23365;387;4046;8844;1263;7040;7042;7043;hsa-miR-7-5p;hsa-miR-125b-5p;hsa-miR-106a-5p;hsa-miR-375;hsa-miR-122-5p;hsa-let-7c-3p;hsa-miR-155-5p;hsa-let-7c-5p;hsa-miR-31-5p;hsa-miR-185-5p;hsa-miR-200c-3p;hsa-miR-31-3p;hsa-miR-633;hsa-miR-24-3p;hsa-miR-141-3p;hsa-miR-29a-3p	Tuberculosis
50	path:00330_6	435;383;384;4842;4843;4846;2628;2593;1152;1158;1159;1160;548596;113451;217;219;223;224;501;57571;55748;84735;hsa-miR-1;hsa-miR-30a-5p;hsa-miR-26a-5p;hsa-miR-155-5p;hsa-miR-16-5p;hsa-miR-34a-5p;hsa-let-7b-5p;hsa-miR-24-3p	Arginine and proline metabolism
50	path:00620_3	5160;5161;5162;55902;84532;134526;217;219;223;224;501;38;39;31;32;1737;1738;97;98;hsa-miR-21-5p;hsa-miR-34a-5p;hsa-miR-16-5p;hsa-miR-1;hsa-miR-155-5p;hsa-let-7b-5p	Pyruvate metabolism
50	path:04110_16	6500;8454;9978;1026;6502;7157;1030;7040;7042;7043;4089;4087;4088;890;8900;1017;1019;1021;898;9134;595;894;896;5933;4609;hsa-let-7b-5p;hsa-miR-17-5p;hsa-miR-93-5p;hsa-miR-106b-5p;hsa-miR-96-5p;hsa-miR-28-5p;hsa-miR-519d-3p;hsa-miR-208a-3p;hsa-miR-20a-5p;hsa-miR-132-3p;hsa-miR-146a-5p;hsa-let-7a-5p;hsa-miR-639;hsa-miR-503-5p;hsa-miR-519e-3p;hsa-miR-106a-5p;hsa-miR-20b-5p;hsa-miR-654-3p;hsa-miR-942-…	Cell cycle
50	path:05161_24	5894;4318;4790;5970;4792;7124;10000;207;208;1147;3551;8517;596;4615;3569;hsa-miR-7-5p;hsa-miR-125b-5p;hsa-miR-21-5p;hsa-miR-338-3p;hsa-miR-451a;hsa-miR-146a-5p;hsa-miR-155-5p;hsa-miR-9-5p;hsa-let-7a-5p;hsa-miR-146b-5p;hsa-miR-15a-5p;hsa-miR-124-3p;hsa-miR-30e-3p;hsa-miR-203a;hsa-miR-122-5p;hsa-miR-16-5p;hsa-miR-519d-3p;hsa-miR-302b-3p;hsa-miR-302d-3p;hsa-miR-143-3p;hsa-miR-149-3p;hsa-miR-302a-3p;…	Hepatitis B
50	path:05200_34	23533;5290;5291;5293;5294;5295;5296;8503;10342;4914;7170;7175;6654;6655;3265;3845;4893;369;5894;673;11186;5979;8030;8031;5900;5898;5899;387;5879;5880;5881;5578;5579;5582;hsa-miR-148b-3p;hsa-miR-30a-5p;hsa-miR-29a-3p;hsa-miR-376a-3p;hsa-miR-126-3p;hsa-miR-133a-3p;hsa-miR-30c-5p;hsa-miR-1;hsa-miR-145-5p;hsa-miR-16-5p;hsa-let-7a-5p;hsa-miR-181d-5p;hsa-miR-181a-5p;hsa-miR-143-3p;hsa-let-7c-5p;hsa-miR…	Pathways in cancer
50	path:05210_6	3845;5599;5601;5602;5900;387;5879;5880;5881;hsa-let-7c-5p;hsa-let-7a-5p;hsa-miR-622;hsa-let-7c-3p;hsa-miR-126-3p;hsa-miR-155-5p;hsa-miR-96-5p;hsa-miR-217;hsa-let-7g-5p;hsa-miR-18a-3p;hsa-miR-143-3p;hsa-miR-181c-5p;hsa-miR-214-3p;hsa-miR-141-3p;hsa-miR-20a-5p;hsa-miR-17-5p;hsa-miR-199a-3p;hsa-miR-93-5p;hsa-miR-106b-5p;hsa-miR-375;hsa-miR-122-5p;hsa-miR-31-5p;hsa-miR-185-5p;hsa-miR-200c-3p;hsa-miR-…	Colorectal cancer
49	path:04060_55	1232;1230;729230;56477;6356;6355;6352;6357;hsa-miR-21-5p;hsa-miR-125a-5p;hsa-miR-98-5p	Cytokine-cytokine receptor interaction
49	path:04650_14	2534;27040;3937;6850;7535;919;2207;7305;23533;5290;5291;5293;5294;5295;5296;8503;25759;399694;53358;6464;51744;259197;9437;2214;2215;hsa-miR-34a-5p;hsa-miR-34b-3p;hsa-miR-34c-5p;hsa-miR-148b-3p;hsa-miR-30a-5p;hsa-miR-29a-3p;hsa-miR-376a-3p;hsa-miR-126-3p;hsa-miR-133a-3p;hsa-miR-30c-5p;hsa-miR-429;hsa-miR-200c-3p;hsa-miR-200b-3p;hsa-miR-141-3p;hsa-miR-200a-3p	Natural killer cell mediated cytotoxicity
49	path:04670_5	3689;9564;3683;6093;9475;5578;5579;5582;5747;387;2909;394;5829;10451;7409;7410;4478;7430;3383;5335;5336;5906;5908;hsa-miR-584-5p;hsa-miR-146a-5p;hsa-miR-148b-3p;hsa-miR-138-5p;hsa-miR-124-3p;hsa-miR-7-5p;hsa-miR-193a-3p;hsa-miR-375;hsa-miR-122-5p;hsa-let-7c-3p;hsa-miR-155-5p;hsa-let-7c-5p;hsa-miR-31-5p;hsa-miR-185-5p;hsa-miR-200c-3p;hsa-miR-31-3p;hsa-miR-137;hsa-miR-133a-3p;hsa-miR-204-5p;hsa-miR…	Leukocyte transendothelial migration
49	path:04910_7	3991;5566;5567;5568;5573;5575;5576;5577;5613;5139;5140;10000;207;208;hsa-miR-155-5p;hsa-miR-16-5p;hsa-let-7b-5p;hsa-miR-122-5p;hsa-miR-15a-5p;hsa-miR-519d-3p;hsa-miR-302b-3p;hsa-miR-451a;hsa-miR-302d-3p;hsa-miR-143-3p;hsa-miR-149-3p;hsa-miR-302a-3p;hsa-miR-125b-5p;hsa-miR-302c-3p;hsa-miR-185-5p;hsa-miR-184;hsa-miR-708-5p;hsa-miR-21-5p	Insulin signaling pathway
48	path:04620_4	1147;1326;4790;3665;3663;3551;3576;3553;3569;6352;4792;7124;8517;414062;6348;6349;3592;3593;388372;6351;9560;hsa-miR-223-3p;hsa-miR-16-5p;hsa-miR-15a-5p;hsa-miR-23b-3p;hsa-miR-195-5p;hsa-miR-375;hsa-miR-370-3p;hsa-miR-146a-5p;hsa-miR-155-5p;hsa-miR-9-5p;hsa-let-7a-5p;hsa-miR-146b-5p;hsa-miR-22-3p;hsa-miR-200c-3p;hsa-miR-218-5p;hsa-miR-199a-5p;hsa-miR-21-5p;hsa-miR-365a-3p;hsa-miR-26a-5p;hsa-miR-1…	Toll-like receptor signaling pathway
48	path:04745_1	23236;5330;5331;5332;2776;51764;5578;5579;5582;hsa-let-7b-5p;hsa-miR-1	Phototransduction - fly
48	path:05200_52	11186;4790;4791;5970;595;3725;2353;4609;51176;6932;6934;83439;861;3728;862;1050;9063;1026;1019;5925;1869;1870;1871;1163;1030;1029;2277;5228;7422;7423;7424;4312;4313;4318;3576;5594;5595;hsa-miR-146a-5p;hsa-miR-155-5p;hsa-miR-9-5p;hsa-let-7a-5p;hsa-miR-146b-5p;hsa-miR-15a-5p;hsa-miR-124-3p;hsa-miR-20a-5p;hsa-miR-449a;hsa-miR-193b-3p;hsa-miR-195-5p;hsa-let-7b-5p;hsa-let-7c-5p;hsa-miR-34a-5p;hsa-miR-…	Pathways in cancer
47	path:04060_54	1232;1230;1234;56477;6356;6355;6352;6357;hsa-miR-21-5p;hsa-miR-125a-5p;hsa-miR-98-5p	Cytokine-cytokine receptor interaction
47	path:04145_3	338382;7879;83547;1778;1780;1781;1783;51143;79659;10376;112714;113457;51807;7277;7278;7846;79861;84790;hsa-miR-1;hsa-miR-30a-5p;hsa-miR-155-5p;hsa-miR-193b-3p;hsa-miR-30a-3p;hsa-miR-16-5p	Phagosome
47	path:04660_21	10725;4772;4773;4775;4776;11261;5530;5532;5533;5534;5535;63928;7535;1432;5600;5603;6300;2932;hsa-miR-31-5p;hsa-miR-24-3p;hsa-miR-184;hsa-miR-16-5p;hsa-miR-30a-5p;hsa-miR-145-5p;hsa-miR-34a-5p;hsa-miR-34b-3p;hsa-miR-34c-5p;hsa-miR-200a-3p;hsa-miR-141-3p;hsa-miR-125b-5p;hsa-miR-122-5p;hsa-miR-155-5p;hsa-miR-26a-5p	T cell receptor signaling pathway
47	path:04810_14	10092;10093;10094;10095;10109;10552;81873;7454;8976;3984;3985;81624;10298;5058;5062;5063;56924;57144;998;10788;128239;8826;2245;89846;hsa-miR-22-3p;hsa-miR-30a-5p;hsa-miR-1;hsa-miR-31-5p;hsa-miR-155-5p;hsa-miR-124-3p;hsa-miR-335-5p;hsa-miR-16-5p;hsa-miR-7-5p;hsa-miR-377-3p;hsa-miR-224-5p;hsa-miR-195-5p;hsa-miR-330-3p;hsa-miR-375;hsa-miR-185-5p;hsa-miR-137;hsa-miR-29c-3p;hsa-miR-608;hsa-miR-29a-3p…	Regulation of actin cytoskeleton
47	path:05169_4	5757;1387;2033;hsa-miR-1;hsa-miR-324-3p;hsa-miR-150-5p	Epstein-Barr virus infection
46	path:04210_18	841;843;8837;8772;3554;3556;7132;8793;8794;8795;8797;355;8743;hsa-miR-19b-1-5p;hsa-let-7a-5p;hsa-miR-512-3p;hsa-miR-146a-5p;hsa-miR-30a-5p;hsa-miR-16-5p;hsa-miR-155-5p;hsa-miR-504-5p;hsa-miR-106a-5p	Apoptosis
46	path:04360_12	5879;5880;5881;1630;998;6093;9475;387;25791;1969;2041;2042;2043;2044;2045;2046;285220;23365;23654;5364;5365;hsa-miR-194-5p;hsa-miR-122-5p;hsa-miR-142-3p;hsa-miR-155-5p;hsa-miR-1;hsa-miR-224-5p;hsa-miR-195-5p;hsa-miR-330-3p;hsa-miR-375;hsa-miR-185-5p;hsa-miR-137;hsa-miR-29c-3p;hsa-miR-608;hsa-miR-29a-3p;hsa-miR-216a-5p;hsa-miR-29b-3p;hsa-miR-584-5p;hsa-miR-146a-5p;hsa-miR-148b-3p;hsa-miR-138-5p;hs…	Axon guidance
46	path:04722_14	3265;3845;4893;5594;5595;27330;6195;6196;6197;468;9252;814;815;816;817;818;9261;1432;5600;5603;6300;5598;hsa-let-7a-5p;hsa-miR-181d-5p;hsa-miR-181a-5p;hsa-miR-143-3p;hsa-let-7c-5p;hsa-miR-622;hsa-let-7c-3p;hsa-miR-126-3p;hsa-miR-155-5p;hsa-miR-96-5p;hsa-miR-217;hsa-let-7g-5p;hsa-miR-18a-3p;hsa-miR-181c-5p;hsa-let-7b-5p;hsa-miR-20a-5p;hsa-miR-124-3p;hsa-miR-145-5p;hsa-miR-148b-3p;hsa-miR-16-5p;hsa…	Neurotrophin signaling pathway
46	path:05134_7	3553;7100;7097;7099;929;4615;7124;3569;3576;3592;3593;2919;2920;2921;hsa-miR-21-5p;hsa-miR-19b-3p;hsa-miR-105-5p;hsa-miR-19a-3p;hsa-miR-146a-5p;hsa-let-7c-5p;hsa-let-7i-5p;hsa-let-7c-3p;hsa-miR-155-5p;hsa-miR-203a;hsa-miR-365a-3p;hsa-miR-26a-5p;hsa-let-7a-5p	Legionellosis
46	path:05164_3	23586;64135;57506;29110;9641;148022;3551;3661;hsa-miR-155-5p;hsa-miR-221-3p;hsa-miR-200c-3p;hsa-miR-218-5p;hsa-miR-199a-5p	Influenza A
45	path:00230_5	50484;6240;6241;471;158;87178;10846;27115;50940;5136;5137;5138;5139;5140;5141;5142;5143;5144;5150;5151;5153;8622;107;108;109;111;112;113;114;115;196883;55811;10621;10622;10623;11128;171568;221830;246721;25885;30834;51082;51728;5430;5431;5432;5433;5434;5435;5436;5437;5438;5439;5440;5441;548644;55703;55718;64425;661;84172;84265;9533;10714;23649;54107;5422;5424;5425;5426;5427;5557;5558;56655;57804;3…	Purine metabolism
45	path:04722_8	23533;5290;5291;5293;5294;5295;5296;8503;3265;3845;4893;5604;5605;5894;673;6654;6655;5594;5595;27330;6195;6196;6197;5906;5908;1432;5600;5603;6300;4215;hsa-miR-148b-3p;hsa-miR-30a-5p;hsa-miR-29a-3p;hsa-miR-376a-3p;hsa-miR-126-3p;hsa-miR-133a-3p;hsa-miR-30c-5p;hsa-let-7a-5p;hsa-miR-181d-5p;hsa-miR-181a-5p;hsa-miR-143-3p;hsa-let-7c-5p;hsa-miR-622;hsa-let-7c-3p;hsa-miR-155-5p;hsa-miR-96-5p;hsa-miR-21…	Neurotrophin signaling pathway
45	path:04728_2	1816;2774;2778;111;5566;5567;5568;5613;23236;5330;5331;5332;773;774;1813;10681;2770;2771;2773;2775;2782;2783;2784;2785;2786;2787;2788;2790;2791;2792;2793;51764;54331;55970;59345;94235;1812;1814;1815;3760;3762;3763;3765;6323;hsa-miR-155-5p;hsa-miR-1;hsa-let-7b-5p;hsa-miR-30a-5p;hsa-miR-30d-5p;hsa-miR-124-3p;hsa-miR-504-5p	Dopaminergic synapse
45	path:04730_7	100137049;123745;255189;283748;5321;8605;8681;10672;2768;2770;2771;2773;2775;2778;2781;2911;2915;3480;1394;3479;hsa-miR-338-3p;hsa-miR-30a-5p;hsa-miR-1;hsa-miR-155-5p;hsa-miR-30d-5p;hsa-miR-124-3p;hsa-miR-7-5p;hsa-miR-194-5p;hsa-miR-139-5p;hsa-miR-335-5p;hsa-miR-133b;hsa-miR-122-5p;hsa-miR-223-3p;hsa-miR-376a-3p;hsa-miR-497-5p;hsa-miR-145-5p;hsa-miR-376c-3p;hsa-miR-383-5p;hsa-miR-99a-5p;hsa-miR-1…	Long-term depression
44	path:03460_4	57697;2177;55215;641;80010;116028;7156;8940;84126;545;29935;6117;6118;6119;201254;378708;91442;hsa-miR-1	Fanconi anemia pathway
44	path:04370_8	3791;10000;207;208;23533;5290;5291;5293;5294;5295;5296;8503;6714;842;572;5879;5880;5881;hsa-miR-19b-1-5p;hsa-miR-200b-3p;hsa-miR-122-5p;hsa-miR-15a-5p;hsa-miR-16-5p;hsa-miR-519d-3p;hsa-miR-302b-3p;hsa-miR-451a;hsa-miR-302d-3p;hsa-miR-143-3p;hsa-miR-149-3p;hsa-miR-302a-3p;hsa-miR-125b-5p;hsa-miR-302c-3p;hsa-miR-185-5p;hsa-miR-184;hsa-miR-708-5p;hsa-miR-21-5p;hsa-miR-148b-3p;hsa-miR-30a-5p;hsa-miR-…	VEGF signaling pathway
44	path:05120_3	1147;3551;4792;4790;5970;6352;3576;10392;hsa-miR-223-3p;hsa-miR-16-5p;hsa-miR-15a-5p;hsa-miR-23b-3p;hsa-miR-195-5p;hsa-miR-200c-3p;hsa-miR-218-5p;hsa-miR-199a-5p;hsa-miR-30e-3p;hsa-miR-146a-5p;hsa-miR-155-5p;hsa-miR-9-5p;hsa-let-7a-5p;hsa-miR-146b-5p;hsa-miR-124-3p;hsa-miR-125a-5p;hsa-miR-98-5p	Epithelial cell signaling in Helicobacter pylori infection
43	path:00564_6	254531;54947;79888;1606;1607;1608;160851;1609;8525;8526;8527;9162;23175;64900;8611;8612;8613;9663;5337;5338;10554;10555;129642;154141;253558;56894;56895;10423;137964;150763;57678;84803;1040;8760;9489;54675;79143;6901;9926;hsa-miR-1;hsa-miR-155-5p;hsa-miR-30a-5p;hsa-let-7b-5p;hsa-miR-16-5p	Glycerophospholipid metabolism
43	path:04080_1	1511;2147;3001;5340;5644;5645;5646;2149;2150;2151;56288;9002;hsa-let-7b-5p;hsa-miR-16-5p;hsa-miR-1;hsa-miR-155-5p;hsa-miR-483-3p	Neuroactive ligand-receptor interaction
43	path:05143_6	2150;2776;23236;5330;5331;5332;5578;5579;5582;hsa-let-7b-5p;hsa-miR-1	African trypanosomiasis
42	path:00520_1	55577;5238;6675;91373;10020;54187;51005;64841;5973;3073;3074;1116;1118;27159;80896;hsa-let-7b-5p;hsa-miR-155-5p;hsa-miR-30a-5p	Amino sugar and nucleotide sugar metabolism
42	path:03013_8	9775;10284;10482;55998;56000;56001;728343;10189;29107;55916;8480;11097;7919;9984;8563;65109;65110;hsa-miR-30a-5p;hsa-miR-34a-5p;hsa-miR-155-5p	RNA transport
42	path:04010_1	5923;5924;5605;5604;4342;5894;673;5921;4763;5578;5579;5582;5906;5908;5566;5567;5568;5613;9693;5922;22800;22808;3265;3845;4893;6237;10125;10235;115727;25780;6654;6655;hsa-let-7b-5p;hsa-miR-424-5p;hsa-miR-34a-5p;hsa-miR-497-5p;hsa-miR-7-5p;hsa-miR-125b-5p;hsa-miR-31-5p;hsa-miR-335-5p;hsa-miR-132-3p;hsa-miR-370-3p;hsa-miR-10b-5p;hsa-miR-337-3p;hsa-miR-155-5p;hsa-miR-518b;hsa-miR-1;hsa-miR-124-3p;hsa…	MAPK signaling pathway
42	path:04620_19	1147;1326;4790;3663;3551;3576;3553;3569;6352;4792;7124;8517;414062;6348;6349;5970;2353;3725;3592;3593;388372;6351;9560;hsa-miR-223-3p;hsa-miR-16-5p;hsa-miR-15a-5p;hsa-miR-23b-3p;hsa-miR-195-5p;hsa-miR-375;hsa-miR-370-3p;hsa-miR-146a-5p;hsa-miR-155-5p;hsa-miR-9-5p;hsa-let-7a-5p;hsa-miR-146b-5p;hsa-miR-22-3p;hsa-miR-200c-3p;hsa-miR-218-5p;hsa-miR-199a-5p;hsa-miR-21-5p;hsa-miR-365a-3p;hsa-miR-26a-5p…	Toll-like receptor signaling pathway
42	path:04912_2	107;108;109;111;112;113;114;115;196883;468;2778;5566;5567;5568;5613;hsa-miR-182-5p;hsa-miR-214-3p;hsa-miR-155-5p;hsa-miR-1	GnRH signaling pathway
42	path:05134_6	834;3553;7100;7097;7099;4615;7124;3569;3576;3592;3593;2919;2920;2921;hsa-miR-21-5p;hsa-miR-19b-3p;hsa-miR-105-5p;hsa-miR-19a-3p;hsa-miR-146a-5p;hsa-let-7c-5p;hsa-let-7i-5p;hsa-let-7c-3p;hsa-miR-155-5p;hsa-miR-203a;hsa-miR-365a-3p;hsa-miR-26a-5p;hsa-let-7a-5p	Legionellosis
42	path:05145_18	2770;2771;2773;2775;23533;5290;5291;5293;5294;5295;5296;8503;1234;10105;hsa-miR-1;hsa-miR-30a-5p;hsa-miR-30d-5p;hsa-miR-124-3p;hsa-miR-148b-3p;hsa-miR-29a-3p;hsa-miR-376a-3p;hsa-miR-126-3p;hsa-miR-133a-3p;hsa-miR-30c-5p;hsa-miR-16-5p;hsa-miR-21-5p	Toxoplasmosis
41	path:04012_5	2066;2065;2064;2932;1026;2475;572;2549;23533;5290;5291;5293;5294;5295;5296;8503;10000;207;208;hsa-miR-372-3p;hsa-miR-146a-5p;hsa-miR-302d-3p;hsa-miR-19a-3p;hsa-miR-125a-5p;hsa-miR-205-5p;hsa-miR-125b-5p;hsa-miR-22-3p;hsa-miR-331-3p;hsa-miR-548d-3p;hsa-miR-199b-5p;hsa-miR-21-5p;hsa-miR-559;hsa-miR-199a-5p;hsa-miR-155-5p;hsa-miR-26a-5p;hsa-miR-17-5p;hsa-miR-93-5p;hsa-miR-106b-5p;hsa-miR-96-5p;hsa-m…	ErbB signaling pathway
41	path:04020_2	3706;3707;80271;107;109;114;5136;5137;5153;4842;4843;4846;7416;7417;7419;10105;6543;6546;6547;814;815;816;817;818;11261;5530;5532;5533;5534;5535;63928;5578;5579;5582;2185;1139;22953;2902;2903;2905;2906;5023;5024;5025;5026;5027;9127;340156;4638;85366;91807;113026;5333;84812;3708;3709;3710;5255;5256;5257;5260;5261;6261;6262;6263;80228;84876;93129;775;776;778;779;773;774;777;163688;51806;801;805;808…	Calcium signaling pathway
41	path:05132_8	1778;1780;1781;1783;51143;79659;338382;7879;83547;hsa-miR-1;hsa-miR-30a-5p;hsa-miR-155-5p	Salmonella infection
41	path:05164_25	5894;5604;5605;5594;5595;hsa-miR-7-5p;hsa-miR-125b-5p;hsa-miR-424-5p;hsa-miR-34a-5p;hsa-miR-497-5p;hsa-let-7b-5p;hsa-miR-28-5p;hsa-miR-30a-5p;hsa-miR-320a;hsa-miR-199a-3p;hsa-miR-335-5p;hsa-miR-483-5p	Influenza A
40	path:00072_1	3157;3158;3155;38;39;56898;622;5019;64064;hsa-miR-1;hsa-miR-155-5p	Synthesis and degradation of ketone bodies
40	path:03013_9	9818;23636;53371;hsa-miR-155-5p	RNA transport
40	path:04540_3	2770;2771;2773;1902;5566;5567;5568;5613;107;108;109;111;112;113;114;115;196883;3265;3845;4893;2778;1813;1812;hsa-miR-1;hsa-miR-30a-5p;hsa-miR-30d-5p;hsa-miR-124-3p;hsa-miR-200c-3p;hsa-miR-182-5p;hsa-let-7a-5p;hsa-miR-181d-5p;hsa-miR-181a-5p;hsa-miR-143-3p;hsa-let-7c-5p;hsa-miR-622;hsa-let-7c-3p;hsa-miR-126-3p;hsa-miR-155-5p;hsa-miR-96-5p;hsa-miR-217;hsa-let-7g-5p;hsa-miR-18a-3p;hsa-miR-181c-5p;hs…	Gap junction
40	path:04810_7	7114;9087;10092;10093;10094;10095;10109;10552;81873;345456;375189;5216;5217;54434;54961;85464;1072;1073;3984;3985;60;71;hsa-miR-1;hsa-miR-22-3p;hsa-miR-30a-5p;hsa-miR-31-5p;hsa-miR-155-5p;hsa-miR-124-3p;hsa-miR-335-5p;hsa-miR-16-5p;hsa-miR-182-5p;hsa-miR-34a-5p;hsa-miR-644a;hsa-let-7b-5p	Regulation of actin cytoskeleton
40	path:05010_8	163688;51806;801;805;808;810;11261;5530;5532;5533;5534;5535;63928;572;hsa-miR-1;hsa-miR-16-5p;hsa-miR-30a-5p;hsa-miR-145-5p	Alzheimer's disease
40	path:05160_8	4790;5970;4792;8517;27102;440275;5610;9451;1965;3659;1432;5600;5603;6300;8717;7186;hsa-miR-146a-5p;hsa-miR-155-5p;hsa-miR-9-5p;hsa-let-7a-5p;hsa-miR-146b-5p;hsa-miR-15a-5p;hsa-miR-124-3p;hsa-miR-30e-3p;hsa-miR-375;hsa-miR-21-5p;hsa-miR-383-5p;hsa-miR-200a-3p;hsa-miR-24-3p;hsa-miR-141-3p;hsa-miR-125b-5p;hsa-miR-122-5p	Hepatitis C
39	path:04514_7	3689;3683;5819;5817;10666;3385;3383;3384;83700;50848;hsa-miR-16-5p;hsa-let-7b-5p;hsa-miR-222-3p;hsa-miR-17-3p;hsa-miR-31-5p;hsa-miR-155-5p;hsa-miR-221-3p;hsa-let-7c-5p;hsa-miR-17-5p;hsa-let-7c-3p;hsa-miR-21-5p;hsa-miR-1256;hsa-miR-145-5p	Cell adhesion molecules (CAMs)
39	path:05030_3	3725;2354;1020;4790;5970;2891;84152;1742;8851;hsa-miR-155-5p;hsa-miR-30a-5p;hsa-miR-224-5p;hsa-miR-146a-5p;hsa-miR-9-5p;hsa-let-7a-5p;hsa-miR-146b-5p;hsa-miR-15a-5p;hsa-miR-124-3p;hsa-miR-181b-5p;hsa-miR-375	Cocaine addiction
38	path:04064_5	329;330;4792;3654;51135;4615;7186;7188;8737;8717;3554;7187;9020;1147;3551;4790;5970;6885;958;7189;8792;10454;23118;257397;23586;hsa-miR-204-5p;hsa-miR-34a-5p;hsa-miR-30e-3p;hsa-miR-146a-5p;hsa-let-7c-3p;hsa-miR-146b-5p;hsa-let-7c-5p;hsa-miR-155-5p;hsa-miR-203a;hsa-miR-223-3p;hsa-miR-16-5p;hsa-miR-15a-5p;hsa-miR-23b-3p;hsa-miR-195-5p;hsa-miR-200c-3p;hsa-miR-218-5p;hsa-miR-199a-5p;hsa-miR-9-5p;hsa-…	NF-kappa B signaling pathway
38	path:04110_7	51343;10393;246184;25847;29882;29945;51433;51434;51529;64682;8697;8881;996;983;701;10459;4085;9184;8555;8556;10744;9232;991;85417;891;9133;8379;hsa-miR-124-3p;hsa-let-7b-5p;hsa-miR-34a-5p;hsa-miR-16-5p;hsa-miR-24-3p;hsa-miR-663a;hsa-miR-31-5p;hsa-miR-192-5p;hsa-miR-1;hsa-miR-503-5p;hsa-miR-424-5p;hsa-let-7c-5p;hsa-miR-30a-5p;hsa-let-7c-3p;hsa-miR-212-3p;hsa-miR-132-3p	Cell cycle
38	path:04540_6	2770;2771;2773;2697;57369;5566;5567;5568;5613;107;108;109;111;112;113;114;115;196883;2778;hsa-miR-1;hsa-miR-30a-5p;hsa-miR-30d-5p;hsa-miR-124-3p;hsa-miR-206;hsa-miR-182-5p;hsa-miR-155-5p	Gap junction
38	path:04722_15	23533;5290;5291;5293;5294;5295;5296;8503;3265;3845;4893;5894;673;6654;6655;5594;5595;27330;6195;6196;6197;468;9252;9261;1432;5600;5603;6300;5598;4215;hsa-miR-148b-3p;hsa-miR-30a-5p;hsa-miR-29a-3p;hsa-miR-376a-3p;hsa-miR-126-3p;hsa-miR-133a-3p;hsa-miR-30c-5p;hsa-let-7a-5p;hsa-miR-181d-5p;hsa-miR-181a-5p;hsa-miR-143-3p;hsa-let-7c-5p;hsa-miR-622;hsa-let-7c-3p;hsa-miR-155-5p;hsa-miR-96-5p;hsa-miR-217…	Neurotrophin signaling pathway
38	path:04920_12	1147;3551;8517;7133;5599;5601;5602;2475;7186;7132;8717;7124;hsa-miR-223-3p;hsa-miR-16-5p;hsa-miR-15a-5p;hsa-miR-23b-3p;hsa-miR-195-5p;hsa-miR-200c-3p;hsa-miR-218-5p;hsa-miR-199a-5p;hsa-miR-214-3p;hsa-miR-141-3p;hsa-miR-20a-5p;hsa-miR-17-5p;hsa-miR-199a-3p;hsa-miR-93-5p;hsa-miR-106b-5p;hsa-miR-99a-5p;hsa-miR-144-3p;hsa-miR-100-5p;hsa-miR-99b-5p;hsa-miR-203a	Adipocytokine signaling pathway
37	path:05211_4	5879;10298;5058;5062;5063;56924;57144;998;hsa-miR-194-5p;hsa-miR-122-5p;hsa-miR-142-3p;hsa-miR-155-5p;hsa-miR-7-5p;hsa-miR-377-3p;hsa-miR-1;hsa-miR-224-5p;hsa-miR-195-5p;hsa-miR-330-3p;hsa-miR-375;hsa-miR-185-5p;hsa-miR-137;hsa-miR-29c-3p;hsa-miR-608;hsa-miR-29a-3p;hsa-miR-216a-5p;hsa-miR-29b-3p	Renal cell carcinoma
36	path:03013_13	10482;55998;56000;56001;728343;4928;79023;6396;81929;8480;hsa-miR-34a-5p;hsa-miR-210-3p	RNA transport
36	path:04270_6	4659;4660;5499;5500;5501;6093;9475;387;23365;9138;9826;hsa-miR-30a-5p;hsa-miR-584-5p;hsa-miR-146a-5p;hsa-miR-148b-3p;hsa-miR-138-5p;hsa-miR-124-3p;hsa-miR-375;hsa-miR-122-5p;hsa-let-7c-3p;hsa-miR-155-5p;hsa-let-7c-5p;hsa-miR-31-5p;hsa-miR-185-5p;hsa-miR-200c-3p;hsa-miR-31-3p	Vascular smooth muscle contraction
36	path:04540_8	2697;57369;5594;5595;5604;5605;5894;hsa-miR-1;hsa-miR-206;hsa-miR-28-5p;hsa-miR-30a-5p;hsa-miR-320a;hsa-miR-199a-3p;hsa-miR-335-5p;hsa-miR-483-5p;hsa-miR-424-5p;hsa-miR-34a-5p;hsa-miR-497-5p;hsa-let-7b-5p;hsa-miR-7-5p;hsa-miR-125b-5p	Gap junction
36	path:04960_3	3845;3643;3667;23533;5290;5291;5293;5294;5295;5296;8503;5170;hsa-let-7c-5p;hsa-let-7a-5p;hsa-miR-622;hsa-let-7c-3p;hsa-miR-126-3p;hsa-miR-155-5p;hsa-miR-96-5p;hsa-miR-217;hsa-let-7g-5p;hsa-miR-18a-3p;hsa-miR-143-3p;hsa-miR-181c-5p;hsa-miR-145-5p;hsa-miR-148a-3p;hsa-miR-7-5p;hsa-miR-152-3p;hsa-miR-148b-3p;hsa-miR-30a-5p;hsa-miR-29a-3p;hsa-miR-376a-3p;hsa-miR-133a-3p;hsa-miR-30c-5p	Aldosterone-regulated sodium reabsorption
36	path:05014_8	57679;5879;5868;hsa-miR-194-5p;hsa-miR-122-5p;hsa-miR-142-3p;hsa-miR-155-5p;hsa-miR-130a-3p	Amyotrophic lateral sclerosis (ALS)
36	path:05120_10	1445;4067;6714;hsa-let-7b-5p;hsa-miR-205-5p;hsa-miR-23b-3p;hsa-miR-33a-5p	Epithelial cell signaling in Helicobacter pylori infection
35	path:00380_2	1962;3033;38;39;1892;3030;2639;4967;55753;hsa-miR-1;hsa-miR-124-3p;hsa-miR-30a-5p;hsa-miR-16-5p	Tryptophan metabolism
35	path:04012_2	2002;10298;5058;5062;5063;56924;57144;5609;6416;5599;5601;5602;3725;hsa-miR-7-5p;hsa-miR-377-3p;hsa-miR-155-5p;hsa-miR-214-3p;hsa-miR-141-3p;hsa-miR-20a-5p;hsa-miR-17-5p;hsa-miR-199a-3p;hsa-miR-93-5p;hsa-miR-106b-5p;hsa-miR-30a-5p	ErbB signaling pathway
35	path:04012_8	1956;10298;5058;5062;5063;56924;57144;4690;8440;5609;6416;hsa-miR-16-5p;hsa-miR-7-5p;hsa-miR-30a-5p;hsa-miR-27a-3p;hsa-let-7a-5p;hsa-miR-146a-5p;hsa-miR-155-5p;hsa-miR-21-5p;hsa-miR-1;hsa-let-7c-3p;hsa-miR-128-3p;hsa-miR-542-5p;hsa-let-7c-5p;hsa-miR-133a-3p;hsa-miR-133b;hsa-miR-377-3p	ErbB signaling pathway
35	path:04330_1	23385;51107;5663;5664;3065;3066;9541;1487;1488;9612;171558;3280;388585;11317;3516;22938;1387;2033;2648;8850;55534;84441;9794;6868;55851;113878;151636;1840;196403;23220;8650;9253;182;3714;4851;4853;4854;4855;1855;1856;1857;3955;4242;5986;10683;28514;54567;hsa-miR-145-5p;hsa-miR-155-5p;hsa-miR-562;hsa-miR-449b-5p;hsa-miR-34a-5p;hsa-miR-449a;hsa-miR-1;hsa-miR-137;hsa-miR-16-5p;hsa-miR-10b-5p;hsa-miR…	Notch signaling pathway
35	path:04660_3	3551;8517;1147;9020;1326;10892;8915;84433;6885;hsa-miR-200c-3p;hsa-miR-218-5p;hsa-miR-199a-5p;hsa-miR-223-3p;hsa-miR-16-5p;hsa-miR-15a-5p;hsa-miR-23b-3p;hsa-miR-195-5p;hsa-miR-155-5p;hsa-miR-375;hsa-miR-370-3p;hsa-miR-10a-5p	T cell receptor signaling pathway
35	path:04713_1	2902;2903;2904;2905;2906;163688;51806;801;805;808;810;815;816;817;818;4842;2977;2982;2983;5592;5593;10681;2782;2783;2784;2785;2786;2787;2788;2790;2791;2792;2793;51764;54331;55970;59345;94235;8911;8912;8913;3708;3710;6261;6262;6263;5594;5595;5566;5567;5568;5613;51655;775;776;9722;2770;2771;2773;2775;9252;hsa-miR-1;hsa-miR-219a-5p;hsa-miR-16-5p;hsa-miR-30a-5p;hsa-miR-124-3p;hsa-miR-155-5p;hsa-miR-4…	Circadian entrainment
35	path:05010_4	3708;3709;3710;2776;23236;5330;5331;5332;hsa-miR-424-5p;hsa-let-7b-5p;hsa-miR-1	Alzheimer's disease
35	path:05030_7	3725;2354;1020;84152;116443;116444;2902;2903;2904;2905;2906;1742;8851;hsa-miR-155-5p;hsa-miR-30a-5p;hsa-miR-224-5p;hsa-miR-375	Cocaine addiction
35	path:05412_2	3728;51176;6932;6934;83439;1499;hsa-miR-124-3p;hsa-miR-1;hsa-miR-155-5p;hsa-miR-30a-5p;hsa-miR-34a-5p;hsa-miR-200c-3p;hsa-miR-200a-3p;hsa-miR-200b-3p;hsa-miR-429;hsa-miR-141-3p;hsa-miR-214-3p	Arrhythmogenic right ventricular cardiomyopathy (ARVC)
34	path:00510_9	10905;11253;4121;57134;23193;7841;201595;3703;1603;1650;6184;6185;7991;hsa-miR-30a-5p;hsa-miR-155-5p;hsa-miR-1;hsa-miR-124-3p	N-Glycan biosynthesis
34	path:00513_1	10905;11253;4121;57134;4245;4247;2530;4122;4124;hsa-miR-30a-5p;hsa-miR-155-5p;hsa-miR-1	Various types of N-glycan biosynthesis
34	path:00562_6	5305;79837;8396;3633;4952;56623;8867;8871;5728;27124;3632;51763;3628;3631;8821;4534;5297;5298;55300;55361;138429;23396;8394;8395;5289;113026;23236;51196;5330;5331;5332;5333;5335;5336;84812;89869;5290;5291;5293;5294;10423;5286;5287;5288;3635;3636;hsa-miR-193b-3p;hsa-miR-222-3p;hsa-miR-17-5p;hsa-miR-29b-3p;hsa-miR-217;hsa-miR-494-3p;hsa-miR-144-3p;hsa-miR-21-5p;hsa-miR-26a-5p;hsa-miR-19a-3p;hsa-miR…	Inositol phosphate metabolism
34	path:04670_13	3689;9564;3683;6093;9475;5747;387;2909;394;5829;5879;10451;7409;7410;5880;3702;7294;2185;7070;3383;998;5906;5908;hsa-miR-584-5p;hsa-miR-146a-5p;hsa-miR-148b-3p;hsa-miR-138-5p;hsa-miR-124-3p;hsa-miR-7-5p;hsa-miR-193a-3p;hsa-miR-375;hsa-miR-122-5p;hsa-let-7c-3p;hsa-miR-155-5p;hsa-let-7c-5p;hsa-miR-31-5p;hsa-miR-185-5p;hsa-miR-200c-3p;hsa-miR-31-3p;hsa-miR-137;hsa-miR-194-5p;hsa-miR-142-3p;hsa-miR-2…	Leukocyte transendothelial migration
34	path:04912_11	998;6714;5894;3265;3845;4893;6654;6655;2885;1956;hsa-miR-1;hsa-miR-224-5p;hsa-miR-195-5p;hsa-miR-330-3p;hsa-miR-375;hsa-miR-185-5p;hsa-miR-137;hsa-miR-29c-3p;hsa-miR-608;hsa-miR-29a-3p;hsa-miR-216a-5p;hsa-miR-29b-3p;hsa-miR-205-5p;hsa-miR-23b-3p;hsa-miR-33a-5p;hsa-miR-7-5p;hsa-miR-125b-5p;hsa-let-7a-5p;hsa-miR-181d-5p;hsa-miR-181a-5p;hsa-miR-143-3p;hsa-let-7c-5p;hsa-miR-622;hsa-let-7c-3p;hsa-miR-…	GnRH signaling pathway
34	path:04960_4	3643;3667;23533;5290;5291;5293;5294;5295;5296;8503;3630;3479;hsa-miR-126-3p;hsa-miR-145-5p;hsa-miR-148a-3p;hsa-miR-217;hsa-miR-7-5p;hsa-miR-152-3p;hsa-miR-148b-3p;hsa-miR-30a-5p;hsa-miR-29a-3p;hsa-miR-376a-3p;hsa-miR-133a-3p;hsa-miR-30c-5p;hsa-miR-27a-3p	Aldosterone-regulated sodium reabsorption
34	path:04976_2	6344;2778;107;108;109;111;112;113;114;115;196883;5566;5567;5568;5613;hsa-miR-155-5p;hsa-miR-1;hsa-miR-182-5p	Bile secretion
34	path:05161_6	5578;5579;5582;5894;5604;5605;5594;5595;4318;4790;5970;4792;hsa-miR-7-5p;hsa-miR-125b-5p;hsa-miR-424-5p;hsa-miR-34a-5p;hsa-miR-497-5p;hsa-let-7b-5p;hsa-miR-28-5p;hsa-miR-30a-5p;hsa-miR-320a;hsa-miR-199a-3p;hsa-miR-335-5p;hsa-miR-483-5p;hsa-miR-21-5p;hsa-miR-338-3p;hsa-miR-451a;hsa-miR-146a-5p;hsa-miR-155-5p;hsa-miR-9-5p;hsa-let-7a-5p;hsa-miR-146b-5p;hsa-miR-15a-5p;hsa-miR-124-3p;hsa-miR-30e-3p	Hepatitis B
34	path:05210_10	332;4609;595;51176;6932;6934;83439;2932;1499;hsa-miR-542-3p;hsa-miR-203a;hsa-miR-335-5p;hsa-miR-98-5p;hsa-miR-34a-5p;hsa-let-7c-5p;hsa-miR-378a-3p;hsa-miR-34b-5p;hsa-let-7f-5p;hsa-miR-24-3p;hsa-let-7a-5p;hsa-miR-26a-5p;hsa-miR-449c-5p;hsa-miR-20a-5p;hsa-miR-21-5p;hsa-miR-34c-5p;hsa-miR-451a;hsa-miR-34b-3p;hsa-miR-135a-5p;hsa-miR-145-5p;hsa-miR-17-5p;hsa-miR-429;hsa-let-7c-3p;hsa-let-7g-5p;hsa-miR…	Colorectal cancer
33	path:00520_6	10007;132789;51005;4351;5372;5373;5236;55276;2673;9945;3098;3099;3101;80201;29925;29926;64841;2821;2645;hsa-miR-34a-5p;hsa-miR-30a-5p;hsa-miR-1;hsa-miR-16-5p;hsa-miR-155-5p;hsa-miR-143-3p;hsa-miR-125b-5p;hsa-miR-125a-5p	Amino sugar and nucleotide sugar metabolism
33	path:03015_12	10914;56903;64895;51585;10978;81608;51692;53981;29894;10898;1478;23283;hsa-miR-155-5p;hsa-miR-1;hsa-miR-30a-5p;hsa-let-7b-5p;hsa-miR-124-3p	mRNA surveillance pathway
33	path:03018_8	246175;57472;29883;9337;10140;10766;10950;54766;694;7832;132430;140886;26986;340529;5042;645974;80336;8761;255967;hsa-miR-16-5p;hsa-miR-218-5p;hsa-miR-302a-3p;hsa-miR-378a-3p;hsa-miR-21-5p;hsa-miR-30a-5p;hsa-miR-124-3p	RNA degradation
33	path:04010_4	11072;11221;1843;1844;1845;1846;1847;1848;1849;1850;1852;56940;80824;5778;5801;84867;100137049;123745;255189;283748;5321;8605;8681;3925;4137;5594;5595;8649;5605;5604;468;2005;2002;1432;5600;5603;6300;4609;27330;6195;6196;6197;2872;8569;hsa-miR-16-5p;hsa-miR-21-5p;hsa-miR-101-3p;hsa-miR-29b-3p;hsa-miR-122-5p;hsa-miR-181a-5p;hsa-miR-126-5p;hsa-miR-126-3p;hsa-miR-338-3p;hsa-miR-30a-5p;hsa-miR-9-5p;h…	MAPK signaling pathway
33	path:04810_20	50649;10152;10787;3071;23191;26999;10458;28964;10298;5058;5062;5063;56924;57144;8874;9459;5879;5880;5881;387;23365;9138;10788;128239;8826;10451;26230;7074;7409;7410;23533;5290;5291;5293;5294;5295;5296;8503;1793;22800;22808;3265;3845;4893;6237;hsa-miR-155-5p;hsa-miR-30a-5p;hsa-miR-7-5p;hsa-miR-377-3p;hsa-miR-30c-5p;hsa-miR-194-5p;hsa-miR-122-5p;hsa-miR-142-3p;hsa-miR-375;hsa-let-7c-3p;hsa-let-7c-5…	Regulation of actin cytoskeleton
32	path:00330_1	27165;2744;2752;1373;5009;445;383;384;95;4942;8659;4842;4843;4846;4953;5832;2746;2747;hsa-miR-29a-3p;hsa-miR-1;hsa-miR-30a-5p;hsa-miR-26a-5p;hsa-miR-155-5p;hsa-miR-16-5p;hsa-miR-124-3p	Arginine and proline metabolism
32	path:04912_7	23236;5330;5331;5332;3708;3709;3710;2767;2776;2798;hsa-let-7b-5p;hsa-miR-1;hsa-miR-424-5p	GnRH signaling pathway
32	path:04972_1	886;1131;2776;23236;5330;5331;5332;3708;3709;3710;5578;5579;5582;hsa-let-7b-5p;hsa-miR-1;hsa-miR-424-5p	Pancreatic secretion
31	path:00360_1	218;220;221;222;1644;314;8639;4128;4129;6898;2805;2806;259307;9588;5053;hsa-miR-145-5p;hsa-miR-124-3p;hsa-miR-22-3p;hsa-miR-632	Phenylalanine metabolism
31	path:04060_53	2826;1232;56477;6356;6355;6352;6357;hsa-miR-125a-5p;hsa-miR-98-5p	Cytokine-cytokine receptor interaction
31	path:04066_6	1956;2064;3480;3643;23533;5290;5291;5293;5294;5295;5296;8503;10000;207;208;2475;1978;5594;5595;5604;5605;hsa-miR-16-5p;hsa-miR-7-5p;hsa-miR-30a-5p;hsa-miR-27a-3p;hsa-let-7a-5p;hsa-miR-146a-5p;hsa-miR-155-5p;hsa-miR-21-5p;hsa-miR-1;hsa-let-7c-3p;hsa-miR-128-3p;hsa-miR-542-5p;hsa-let-7c-5p;hsa-miR-133a-3p;hsa-miR-133b;hsa-miR-331-3p;hsa-miR-548d-3p;hsa-miR-199b-5p;hsa-miR-125a-5p;hsa-miR-205-5p;hsa…	HIF-1 signaling pathway
31	path:04110_9	51343;10393;246184;25847;29882;29945;51433;51434;51529;64682;8697;8881;996;983;5347;10971;7529;7531;7532;7533;7534;1111;11200;9088;494551;7465;5925;994;995;993;85417;891;9133;1022;902;hsa-miR-124-3p;hsa-let-7b-5p;hsa-miR-34a-5p;hsa-miR-16-5p;hsa-miR-24-3p;hsa-miR-663a;hsa-miR-31-5p;hsa-miR-100-5p;hsa-miR-155-5p;hsa-miR-1;hsa-miR-30a-5p;hsa-miR-141-3p;hsa-miR-375;hsa-miR-193b-3p;hsa-miR-424-5p;hsa…	Cell cycle
31	path:04360_4	5879;5880;5881;22885;3983;84448;2534;10298;5058;5062;5063;56924;57144;25791;1969;2041;2042;2043;2044;2045;2046;285220;23654;5364;5365;5361;5362;55558;1020;hsa-miR-194-5p;hsa-miR-122-5p;hsa-miR-142-3p;hsa-miR-155-5p;hsa-miR-7-5p;hsa-miR-377-3p;hsa-miR-16-5p;hsa-miR-34a-5p;hsa-miR-26b-5p;hsa-miR-10a-5p;hsa-miR-1;hsa-miR-214-3p	Axon guidance
31	path:04670_16	3689;50848;3683;387;83700;5879;5906;5908;10451;7409;7410;5880;3702;7294;83593;2185;7852;7070;3383;998;hsa-miR-145-5p;hsa-miR-375;hsa-miR-122-5p;hsa-let-7c-3p;hsa-miR-155-5p;hsa-let-7c-5p;hsa-miR-31-5p;hsa-miR-185-5p;hsa-miR-200c-3p;hsa-miR-31-3p;hsa-miR-194-5p;hsa-miR-142-3p;hsa-miR-337-3p;hsa-miR-518b;hsa-miR-1;hsa-miR-23b-3p;hsa-miR-222-3p;hsa-miR-17-3p;hsa-miR-221-3p;hsa-miR-17-5p;hsa-miR-21-5…	Leukocyte transendothelial migration
31	path:05212_1	2064;3845;23533;5290;5291;5293;5294;5295;5296;8503;9459;10000;207;208;5879;5880;5881;1147;3551;8517;4790;5970;572;598;842;1956;hsa-miR-331-3p;hsa-miR-548d-3p;hsa-miR-199b-5p;hsa-miR-21-5p;hsa-miR-125a-5p;hsa-miR-205-5p;hsa-miR-125b-5p;hsa-miR-559;hsa-miR-199a-5p;hsa-let-7c-5p;hsa-let-7a-5p;hsa-miR-622;hsa-let-7c-3p;hsa-miR-126-3p;hsa-miR-155-5p;hsa-miR-96-5p;hsa-miR-217;hsa-let-7g-5p;hsa-miR-18a-…	Pancreatic cancer
30	path:04062_4	10663;10803;1230;1232;1233;1234;1235;1236;1237;1524;2826;2829;2833;3577;3579;643;729230;7852;5747;2268;3055;4067;6714;23533;5290;5291;5293;5294;5295;5296;8503;25759;399694;53358;6464;2770;2771;2773;10681;2782;2783;2784;2785;2786;2787;2788;2790;2791;2792;2793;51764;54331;55970;59345;94235;9844;3702;107;108;109;111;112;113;114;115;196883;2185;1794;57580;hsa-miR-155-5p;hsa-miR-21-5p;hsa-miR-138-5p;h…	Chemokine signaling pathway
30	path:05031_4	6531;163688;51806;801;805;808;810;815;816;817;818;10488;1385;1386;1388;148327;468;64764;84699;90993;9586;6804;5578;5579;5582;hsa-miR-1;hsa-miR-219a-5p;hsa-miR-16-5p;hsa-miR-200b-3p;hsa-miR-34b-5p;hsa-miR-203a;hsa-miR-103a-3p;hsa-miR-182-5p;hsa-miR-214-3p;hsa-miR-204-5p;hsa-miR-211-5p;hsa-miR-34a-5p	Amphetamine addiction
30	path:05142_14	624;2767;2769;2776;9630;23236;5330;5331;5332;1636;hsa-let-7b-5p;hsa-miR-1	Chagas disease (American trypanosomiasis)
30	path:05160_15	10000;207;208;2932;7157;1026;5163;572;hsa-miR-122-5p;hsa-miR-15a-5p;hsa-miR-16-5p;hsa-miR-519d-3p;hsa-miR-302b-3p;hsa-miR-451a;hsa-miR-302d-3p;hsa-miR-143-3p;hsa-miR-149-3p;hsa-miR-302a-3p;hsa-miR-125b-5p;hsa-miR-302c-3p;hsa-miR-185-5p;hsa-miR-184;hsa-miR-708-5p;hsa-miR-21-5p;hsa-miR-155-5p;hsa-miR-26a-5p;hsa-miR-1285-3p;hsa-miR-125a-5p;hsa-miR-10b-5p;hsa-miR-30d-5p;hsa-miR-214-3p;hsa-miR-485-5p;…	Hepatitis C
30	path:05211_2	5781;1398;1399;2885;4233;2549;23533;5290;5291;5293;5294;5295;5296;8503;5594;5595;hsa-miR-489-3p;hsa-miR-23a-3p;hsa-miR-181a-5p;hsa-miR-126-3p;hsa-miR-132-3p;hsa-miR-107;hsa-let-7b-5p;hsa-miR-148b-3p;hsa-miR-30a-5p;hsa-miR-29a-3p;hsa-miR-376a-3p;hsa-miR-133a-3p;hsa-miR-30c-5p;hsa-miR-28-5p;hsa-miR-320a;hsa-miR-199a-3p;hsa-miR-335-5p;hsa-miR-483-5p	Renal cell carcinoma
30	path:05222_7	595;9063;1163;4149;4609;1019;1021;6502;hsa-miR-20a-5p;hsa-miR-449a;hsa-miR-193b-3p;hsa-miR-195-5p;hsa-let-7b-5p;hsa-let-7c-5p;hsa-miR-34a-5p;hsa-miR-17-5p;hsa-miR-503-5p;hsa-miR-15b-5p;hsa-miR-19a-3p;hsa-miR-302c-3p;hsa-miR-16-5p;hsa-miR-302a-3p;hsa-miR-155-5p;hsa-let-7f-5p;hsa-miR-15a-5p;hsa-miR-9-5p;hsa-let-7c-3p;hsa-miR-424-5p;hsa-miR-106b-5p;hsa-miR-520b;hsa-miR-296-5p;hsa-miR-19b-1-5p;hsa-mi…	Small cell lung cancer
29	path:00230_1	50484;6240;6241;7498;471;158;87178;10846;27115;50940;5136;5137;5138;5139;5140;5141;5142;5143;5144;5150;5151;5153;8622;107;108;109;111;112;113;114;115;196883;55811;10621;10622;10623;11128;171568;221830;246721;25885;30834;51082;51728;5430;5431;5432;5433;5434;5435;5436;5437;5438;5439;5440;5441;548644;55703;55718;64425;661;84172;84265;9533;10714;23649;54107;5422;5424;5425;5426;5427;5557;5558;56655;57…	Purine metabolism
29	path:04066_5	1950;3479;3630;1956;2064;3480;3643;23533;5290;5291;5293;5294;5295;5296;8503;10000;207;208;5594;5595;5604;5605;hsa-miR-27a-3p;hsa-miR-16-5p;hsa-miR-7-5p;hsa-miR-30a-5p;hsa-let-7a-5p;hsa-miR-146a-5p;hsa-miR-155-5p;hsa-miR-21-5p;hsa-miR-1;hsa-let-7c-3p;hsa-miR-128-3p;hsa-miR-542-5p;hsa-let-7c-5p;hsa-miR-133a-3p;hsa-miR-133b;hsa-miR-331-3p;hsa-miR-548d-3p;hsa-miR-199b-5p;hsa-miR-125a-5p;hsa-miR-205-5…	HIF-1 signaling pathway
29	path:04114_16	10744;9232;286151;9700;9985;5525;5526;5527;5528;5529;5515;5516;5518;5519;hsa-miR-1;hsa-miR-16-5p;hsa-miR-30a-5p	Oocyte meiosis
29	path:04650_23	5335;5336;27040;3937;6850;7535;10870;5781;5777;23533;5290;5291;5293;5294;5295;5296;8503;6654;6655;2885;25759;399694;53358;6464;51744;hsa-miR-34a-5p;hsa-miR-34b-3p;hsa-miR-34c-5p;hsa-miR-489-3p;hsa-miR-23a-3p;hsa-miR-181a-5p;hsa-miR-148b-3p;hsa-miR-30a-5p;hsa-miR-29a-3p;hsa-miR-376a-3p;hsa-miR-126-3p;hsa-miR-133a-3p;hsa-miR-30c-5p;hsa-miR-429;hsa-miR-200c-3p;hsa-miR-200b-3p;hsa-miR-141-3p;hsa-miR-…	Natural killer cell mediated cytotoxicity
29	path:04722_21	23533;5290;5291;5293;5294;5295;5296;8503;3265;3845;4893;5894;673;6654;6655;5594;5595;27330;6195;6196;6197;468;1432;5600;5603;6300;5607;5598;4215;hsa-miR-148b-3p;hsa-miR-30a-5p;hsa-miR-29a-3p;hsa-miR-376a-3p;hsa-miR-126-3p;hsa-miR-133a-3p;hsa-miR-30c-5p;hsa-let-7a-5p;hsa-miR-181d-5p;hsa-miR-181a-5p;hsa-miR-143-3p;hsa-let-7c-5p;hsa-miR-622;hsa-let-7c-3p;hsa-miR-155-5p;hsa-miR-96-5p;hsa-miR-217;hsa-…	Neurotrophin signaling pathway
29	path:04920_2	4790;5970;5781;9021;126129;1374;1375;3952;51422;53632;5562;5563;5564;5565;5571;5465;3953;10645;6794;84254;6774;3667;8471;8660;3717;hsa-miR-146a-5p;hsa-miR-155-5p;hsa-miR-9-5p;hsa-let-7a-5p;hsa-miR-146b-5p;hsa-miR-15a-5p;hsa-miR-124-3p;hsa-miR-489-3p;hsa-miR-23a-3p;hsa-miR-181a-5p;hsa-miR-370-3p;hsa-miR-16-5p;hsa-miR-30a-5p;hsa-miR-122-5p;hsa-miR-1;hsa-miR-22-3p;hsa-miR-10b-5p;hsa-miR-519d-3p;hsa-…	Adipocytokine signaling pathway
29	path:04950_3	6928;3175;3651;4760;389692;4821;5080;4825;50674;hsa-miR-30a-5p;hsa-miR-10b-5p	Maturity onset diabetes of the young
29	path:04950_7	3175;3651;389692;6927;5080;6514;4825;5313;2494;3172;3087;3110;3170;hsa-miR-10b-5p;hsa-miR-24-3p;hsa-miR-34a-5p;hsa-miR-766-3p;hsa-miR-34b-5p;hsa-miR-449a;hsa-miR-765;hsa-miR-34c-5p;hsa-miR-629-5p	Maturity onset diabetes of the young
29	path:05160_3	57506;4790;5970;4792;8517;7189;27102;440275;5610;9451;8717;7186;hsa-miR-155-5p;hsa-miR-146a-5p;hsa-miR-9-5p;hsa-let-7a-5p;hsa-miR-146b-5p;hsa-miR-15a-5p;hsa-miR-124-3p;hsa-miR-30e-3p;hsa-let-7c-3p;hsa-let-7c-5p;hsa-miR-375	Hepatitis C
28	path:00280_5	10449;30;3032;4594;84693;5095;5096;4329;hsa-miR-124-3p;hsa-miR-193b-3p;hsa-miR-155-5p;hsa-let-7b-5p	Valine, leucine and isoleucine degradation
28	path:00510_12	199857;54344;8818;10195;57171;440138;29880;85365;56052;79868;8813;1798;22845;hsa-miR-1;hsa-let-7b-5p;hsa-miR-16-5p	N-Glycan biosynthesis
28	path:03008_16	79631;3692;51119;hsa-miR-30a-5p	Ribosome biogenesis in eukaryotes
28	path:04064_22	3654;51135;4615;8737;3554;6885;7189;7099;10454;23118;257397;114609;353376;148022;929;hsa-miR-146a-5p;hsa-let-7c-3p;hsa-miR-146b-5p;hsa-let-7c-5p;hsa-miR-155-5p;hsa-miR-203a;hsa-miR-10a-5p;hsa-let-7i-5p;hsa-miR-23b-3p;hsa-miR-195-5p;hsa-miR-145-5p;hsa-miR-30a-5p;hsa-miR-221-3p	NF-kappa B signaling pathway
28	path:04912_1	107;108;109;111;112;113;114;115;196883;2767;2776;2798;2778;2796;2797;hsa-miR-182-5p;hsa-miR-155-5p;hsa-miR-1	GnRH signaling pathway
28	path:04914_6	10393;246184;25847;29882;29945;51433;51434;51529;64682;8697;8881;996;51343;10459;4085;8379;699;hsa-miR-124-3p;hsa-let-7b-5p;hsa-miR-34a-5p;hsa-miR-16-5p;hsa-miR-192-5p;hsa-miR-1;hsa-miR-450a-1-3p	Progesterone-mediated oocyte maturation
28	path:05031_5	6531;163688;51806;801;805;808;810;814;815;816;817;818;10488;1385;1386;1388;148327;468;64764;84699;90993;9586;11261;5530;5532;5533;5534;5535;63928;hsa-miR-1;hsa-miR-219a-5p;hsa-miR-16-5p;hsa-miR-200b-3p;hsa-miR-34b-5p;hsa-miR-203a;hsa-miR-103a-3p;hsa-miR-182-5p;hsa-miR-214-3p;hsa-miR-204-5p;hsa-miR-211-5p;hsa-miR-30a-5p;hsa-miR-145-5p	Amphetamine addiction
28	path:05034_11	8520;121504;554313;8294;8359;8360;8361;8362;8363;8364;8365;8366;8367;8368;8369;8370;126961;3020;3021;333932;440093;653604;8290;8350;8351;8352;8353;8354;8355;8356;8357;8358;8968;hsa-miR-34a-5p;hsa-miR-1	Alcoholism
28	path:05100_3	5879;10092;10093;10094;10095;10109;10552;81873;60;71;10163;8936;7454;8976;hsa-miR-194-5p;hsa-miR-122-5p;hsa-miR-142-3p;hsa-miR-155-5p;hsa-miR-22-3p;hsa-miR-30a-5p;hsa-miR-1;hsa-miR-31-5p;hsa-miR-124-3p;hsa-miR-335-5p;hsa-miR-16-5p;hsa-miR-644a;hsa-let-7b-5p;hsa-miR-146a-5p;hsa-miR-34a-5p	Bacterial invasion of epithelial cells
27	path:03013_19	10482;55998;56000;56001;728343;10189;9984;57187;8563;79228;80145;hsa-miR-34a-5p;hsa-miR-124-3p;hsa-miR-155-5p	RNA transport
27	path:04114_19	995;6790;5566;5567;5568;5613;107;108;109;111;112;113;114;115;196883;5241;367;3480;3630;3479;hsa-miR-155-5p;hsa-let-7b-5p;hsa-miR-124-3p;hsa-miR-182-5p;hsa-miR-126-3p;hsa-miR-488-5p;hsa-miR-185-5p;hsa-miR-7-5p;hsa-miR-194-5p;hsa-miR-139-5p;hsa-miR-335-5p;hsa-miR-133b;hsa-miR-122-5p;hsa-miR-223-3p;hsa-miR-376a-3p;hsa-miR-497-5p;hsa-miR-145-5p;hsa-miR-376c-3p;hsa-miR-383-5p;hsa-miR-30a-5p;hsa-miR-99…	Oocyte meiosis
27	path:04722_9	23533;5290;5291;5293;5294;5295;5296;8503;3265;3845;4893;5604;5605;5894;673;6654;6655;5594;5595;27330;6195;6196;6197;468;9252;1432;5600;5603;6300;5598;4215;hsa-miR-148b-3p;hsa-miR-30a-5p;hsa-miR-29a-3p;hsa-miR-376a-3p;hsa-miR-126-3p;hsa-miR-133a-3p;hsa-miR-30c-5p;hsa-let-7a-5p;hsa-miR-181d-5p;hsa-miR-181a-5p;hsa-miR-143-3p;hsa-let-7c-5p;hsa-miR-622;hsa-let-7c-3p;hsa-miR-155-5p;hsa-miR-96-5p;hsa-mi…	Neurotrophin signaling pathway
27	path:04916_6	1855;1856;1857;2770;2771;2773;2775;1910;11211;2535;7855;7976;8321;8322;8323;8324;8325;8326;23236;5330;5331;5332;1906;hsa-miR-221-3p;hsa-miR-324-3p;hsa-miR-1;hsa-miR-30a-5p;hsa-miR-30d-5p;hsa-miR-124-3p;hsa-miR-31-5p;hsa-miR-204-5p;hsa-miR-145-5p;hsa-miR-375;hsa-let-7b-5p;hsa-miR-155-5p;hsa-miR-199a-5p	Melanogenesis
27	path:04960_1	6337;6338;6340;23439;476;477;478;480;481;482;483;486;6446;4306;3845;23327;53828;23533;5290;5291;5293;5294;5295;5296;8503;5170;3758;hsa-miR-193b-3p;hsa-miR-122-5p;hsa-miR-192-5p;hsa-let-7c-5p;hsa-let-7a-5p;hsa-miR-622;hsa-let-7c-3p;hsa-miR-126-3p;hsa-miR-155-5p;hsa-miR-96-5p;hsa-miR-217;hsa-let-7g-5p;hsa-miR-18a-3p;hsa-miR-143-3p;hsa-miR-181c-5p;hsa-miR-148b-3p;hsa-miR-30a-5p;hsa-miR-29a-3p;hsa-mi…	Aldosterone-regulated sodium reabsorption
27	path:05162_5	3654;51135;3665;4792;4793;4790;5970;57506;7189;6885;23118;hsa-miR-146a-5p;hsa-let-7c-3p;hsa-miR-146b-5p;hsa-let-7c-5p;hsa-miR-30e-3p;hsa-miR-155-5p;hsa-miR-9-5p;hsa-let-7a-5p;hsa-miR-15a-5p;hsa-miR-124-3p;hsa-miR-10a-5p;hsa-miR-23b-3p	Measles
27	path:05210_2	23533;5290;5291;5293;5294;5295;5296;8503;3845;369;5894;673;5900;387;5879;5880;5881;hsa-miR-148b-3p;hsa-miR-30a-5p;hsa-miR-29a-3p;hsa-miR-376a-3p;hsa-miR-126-3p;hsa-miR-133a-3p;hsa-miR-30c-5p;hsa-let-7c-5p;hsa-let-7a-5p;hsa-miR-622;hsa-let-7c-3p;hsa-miR-155-5p;hsa-miR-96-5p;hsa-miR-217;hsa-let-7g-5p;hsa-miR-18a-3p;hsa-miR-143-3p;hsa-miR-181c-5p;hsa-miR-7-5p;hsa-miR-125b-5p;hsa-miR-375;hsa-miR-122-…	Colorectal cancer
27	path:05414_2	22801;3655;3672;3673;3674;3675;3676;3678;3679;3680;3685;8515;8516;3688;3690;3691;3693;3694;3695;3696;1605;1756;60;71;hsa-miR-29a-3p;hsa-miR-1;hsa-miR-30a-5p;hsa-miR-16-5p;hsa-miR-30c-5p;hsa-let-7c-5p;hsa-let-7c-3p;hsa-miR-148b-3p;hsa-miR-31-5p;hsa-miR-92a-3p;hsa-miR-194-5p;hsa-miR-9-3p;hsa-miR-124-3p;hsa-miR-375;hsa-miR-183-5p;hsa-let-7a-5p;hsa-miR-155-5p;hsa-miR-19b-1-5p;hsa-miR-93-5p;hsa-miR-14…	Dilated cardiomyopathy
26	path:04145_2	5289;8411;5868;5869;5878;hsa-miR-130a-3p;hsa-miR-155-5p;hsa-miR-193b-3p	Phagosome
26	path:04510_16	998;340156;4638;85366;91807;103910;10398;10627;29895;4633;4636;58498;93408;5604;5894;1793;5599;5601;5602;10298;5058;5062;5063;56924;57144;5879;5880;5881;10451;7409;7410;60;71;hsa-miR-1;hsa-miR-224-5p;hsa-miR-195-5p;hsa-miR-330-3p;hsa-miR-375;hsa-miR-185-5p;hsa-miR-137;hsa-miR-29c-3p;hsa-miR-608;hsa-miR-29a-3p;hsa-miR-216a-5p;hsa-miR-29b-3p;hsa-miR-424-5p;hsa-miR-34a-5p;hsa-miR-497-5p;hsa-miR-7-5p…	Focal adhesion
26	path:04950_5	3651;3171;3174;6927;6514;5313;3172;hsa-miR-24-3p;hsa-miR-34a-5p;hsa-miR-766-3p;hsa-miR-34b-5p;hsa-miR-449a;hsa-miR-765;hsa-miR-34c-5p;hsa-miR-629-5p	Maturity onset diabetes of the young
26	path:04976_3	10599;28234;6579;6554;8647;1244;1581;9971;5244;8431;200931;123264;6256;hsa-miR-33a-5p;hsa-miR-422a;hsa-miR-122-5p;hsa-miR-141-3p	Bile secretion
26	path:05132_9	23207;147700;3831;64837;89953;hsa-miR-34a-5p	Salmonella infection
26	path:05150_6	3383;3689;3683;3684;hsa-miR-222-3p;hsa-miR-17-3p;hsa-miR-31-5p;hsa-miR-155-5p;hsa-miR-221-3p;hsa-let-7c-5p;hsa-miR-17-5p;hsa-let-7c-3p;hsa-miR-21-5p;hsa-miR-1256	Staphylococcus aureus infection
26	path:05166_25	4087;4088;4790;5970;387332;6908;9519;1387;2033;6929;7157;4602;1111;11200;hsa-miR-155-5p;hsa-miR-200b-3p;hsa-miR-200a-3p;hsa-miR-18a-5p;hsa-miR-146a-5p;hsa-miR-9-5p;hsa-let-7a-5p;hsa-miR-146b-5p;hsa-miR-15a-5p;hsa-miR-124-3p;hsa-miR-324-3p;hsa-miR-150-5p;hsa-miR-17-5p;hsa-miR-1285-3p;hsa-miR-125a-5p;hsa-miR-10b-5p;hsa-miR-30d-5p;hsa-miR-214-3p;hsa-miR-485-5p;hsa-miR-25-3p;hsa-miR-612;hsa-miR-222-3…	HTLV-I infection
26	path:05200_39	369;5894;673;5604;5605;595;3725;2353;4609;1612;1613;23604;5594;5595;hsa-miR-7-5p;hsa-miR-125b-5p;hsa-miR-424-5p;hsa-miR-34a-5p;hsa-miR-497-5p;hsa-let-7b-5p;hsa-miR-20a-5p;hsa-miR-449a;hsa-miR-193b-3p;hsa-miR-195-5p;hsa-let-7c-5p;hsa-miR-17-5p;hsa-miR-503-5p;hsa-miR-15b-5p;hsa-miR-19a-3p;hsa-miR-302c-3p;hsa-miR-16-5p;hsa-miR-302a-3p;hsa-miR-155-5p;hsa-let-7f-5p;hsa-miR-15a-5p;hsa-miR-9-5p;hsa-let-…	Pathways in cancer
25	path:05200_30	23533;5290;5291;5293;5294;5295;5296;8503;10342;4914;7170;7175;6654;6655;3265;3845;4893;369;5894;673;83593;11186;6789;595;5979;8030;8031;5900;5578;5579;5582;hsa-miR-148b-3p;hsa-miR-30a-5p;hsa-miR-29a-3p;hsa-miR-376a-3p;hsa-miR-126-3p;hsa-miR-133a-3p;hsa-miR-30c-5p;hsa-miR-1;hsa-miR-145-5p;hsa-miR-16-5p;hsa-let-7a-5p;hsa-miR-181d-5p;hsa-miR-181a-5p;hsa-miR-143-3p;hsa-let-7c-5p;hsa-miR-622;hsa-let-7…	Pathways in cancer
24	path:03015_14	10914;56903;64895;51585;10978;81608;53981;29894;10898;1478;23283;8189;hsa-miR-155-5p;hsa-miR-30a-5p;hsa-let-7b-5p;hsa-miR-1;hsa-miR-124-3p	mRNA surveillance pathway
24	path:04210_14	841;843;8837;11213;3654;3656;51135;4615;8772;8717;3554;3556;7132;8793;8794;8795;8797;355;3552;3553;hsa-miR-19b-1-5p;hsa-let-7a-5p;hsa-miR-512-3p;hsa-miR-146a-5p;hsa-let-7c-3p;hsa-miR-146b-5p;hsa-let-7c-5p;hsa-miR-155-5p;hsa-miR-203a;hsa-miR-30a-5p;hsa-miR-16-5p;hsa-miR-504-5p;hsa-miR-106a-5p;hsa-miR-191-5p;hsa-miR-21-5p	Apoptosis
24	path:04210_17	841;843;8837;8772;8717;7186;8737;3554;3556;7132;8793;8794;8795;8797;355;7124;hsa-miR-19b-1-5p;hsa-let-7a-5p;hsa-miR-512-3p;hsa-miR-146a-5p;hsa-miR-30a-5p;hsa-miR-16-5p;hsa-miR-155-5p;hsa-miR-504-5p;hsa-miR-106a-5p;hsa-miR-203a	Apoptosis
24	path:04370_2	998;3791;5335;5336;23533;5290;5291;5293;5294;5295;5296;8503;5747;1432;5600;5603;6300;5829;9047;6714;hsa-miR-1;hsa-miR-224-5p;hsa-miR-195-5p;hsa-miR-330-3p;hsa-miR-375;hsa-miR-185-5p;hsa-miR-137;hsa-miR-29c-3p;hsa-miR-608;hsa-miR-29a-3p;hsa-miR-216a-5p;hsa-miR-29b-3p;hsa-miR-19b-1-5p;hsa-miR-200b-3p;hsa-miR-34a-5p;hsa-miR-148b-3p;hsa-miR-30a-5p;hsa-miR-376a-3p;hsa-miR-126-3p;hsa-miR-133a-3p;hsa-mi…	VEGF signaling pathway
24	path:04664_8	5594;5595;5604;5605;5894;100137049;123745;255189;283748;5321;8605;8681;hsa-miR-28-5p;hsa-miR-30a-5p;hsa-miR-320a;hsa-miR-199a-3p;hsa-miR-335-5p;hsa-miR-483-5p;hsa-miR-424-5p;hsa-miR-34a-5p;hsa-miR-497-5p;hsa-let-7b-5p;hsa-miR-7-5p;hsa-miR-125b-5p;hsa-miR-338-3p	Fc epsilon RI signaling pathway
24	path:04666_4	5894;5604;5594;5595;hsa-miR-7-5p;hsa-miR-125b-5p;hsa-miR-424-5p;hsa-miR-34a-5p;hsa-miR-497-5p;hsa-miR-28-5p;hsa-miR-30a-5p;hsa-miR-320a;hsa-miR-199a-3p;hsa-miR-335-5p;hsa-miR-483-5p	Fc gamma R-mediated phagocytosis
24	path:04740_2	815;816;817;818;2774;5566;5567;5568;5613;109;5132;10798;119678;119679;119682;119687;119692;119694;119695;119749;119764;119765;119772;119774;120065;120066;120586;120775;120776;120787;120793;120796;121129;121130;121275;121364;122740;122742;122748;124538;125958;125962;125963;126370;126541;127059;127062;127064;127066;127068;127069;127074;127077;127385;127623;128360;128366;128367;128368;128371;128372;…	Olfactory transduction
24	path:04961_4	624;2776;23236;5330;5331;5332;3816;3817;hsa-let-7b-5p;hsa-miR-1	Endocrine and other factor-regulated calcium reabsorption
24	path:05132_6	4790;5970;7099;929;7100;4615;hsa-miR-146a-5p;hsa-miR-155-5p;hsa-miR-9-5p;hsa-let-7a-5p;hsa-miR-146b-5p;hsa-miR-15a-5p;hsa-miR-124-3p;hsa-let-7c-5p;hsa-let-7i-5p;hsa-let-7c-3p;hsa-miR-203a	Salmonella infection
23	path:00760_2	683;952;83594;5167;5169;115024;22978;30833;4907;51251;56953;84618;93034;27231;54981;4860;23057;349565;64802;55191;93100;10135;4837;65220;23530;316;hsa-miR-34a-5p;hsa-miR-155-5p;hsa-miR-1;hsa-miR-124-3p;hsa-miR-30a-5p;hsa-miR-16-5p;hsa-miR-122-5p;hsa-miR-133a-3p	Nicotinate and nicotinamide metabolism
23	path:03018_1	54512;23016;51013;23404;22894;5393;118460;11340;56915;51010;5394;170506;hsa-miR-155-5p;hsa-miR-124-3p;hsa-miR-30a-5p;hsa-miR-16-5p	RNA degradation
23	path:04114_14	983;995;1017;815;816;817;818;5347;64506;5566;5567;5568;5613;107;108;109;111;112;113;114;115;196883;10971;7529;7531;7532;7533;7534;5499;5500;5501;5241;367;3480;245711;387778;hsa-miR-24-3p;hsa-miR-663a;hsa-miR-31-5p;hsa-miR-103a-3p;hsa-miR-124-3p;hsa-miR-885-5p;hsa-miR-155-5p;hsa-miR-302d-3p;hsa-miR-376a-3p;hsa-miR-1;hsa-miR-219a-5p;hsa-miR-16-5p;hsa-miR-100-5p;hsa-miR-182-5p;hsa-miR-30a-5p;hsa-miR…	Oocyte meiosis
23	path:04380_7	7186;7189;8792;1540;9846;9020;3551;6885;10454;23118;5608;5604;6772;2534;3932;3554;7132;2274;8878;5609;5879;hsa-miR-146a-5p;hsa-let-7c-3p;hsa-miR-146b-5p;hsa-let-7c-5p;hsa-miR-181b-5p;hsa-miR-182-5p;hsa-miR-155-5p;hsa-miR-200c-3p;hsa-miR-218-5p;hsa-miR-199a-5p;hsa-miR-10a-5p;hsa-miR-23b-3p;hsa-miR-145-5p;hsa-miR-424-5p;hsa-miR-34a-5p;hsa-miR-497-5p;hsa-miR-124-3p;hsa-miR-16-5p;hsa-miR-194-5p;hsa-m…	Osteoclast differentiation
23	path:04810_15	7454;8976;10458;3984;3985;340156;4638;85366;91807;81624;10298;5058;5062;5063;56924;57144;8874;9459;998;5879;5880;5881;10788;128239;8826;2245;89846;55970;hsa-miR-155-5p;hsa-miR-7-5p;hsa-miR-377-3p;hsa-miR-30c-5p;hsa-miR-1;hsa-miR-224-5p;hsa-miR-195-5p;hsa-miR-330-3p;hsa-miR-375;hsa-miR-185-5p;hsa-miR-137;hsa-miR-29c-3p;hsa-miR-608;hsa-miR-29a-3p;hsa-miR-216a-5p;hsa-miR-29b-3p;hsa-miR-194-5p;hsa-mi…	Regulation of actin cytoskeleton
23	path:04962_2	554;2778;109;112;115;5566;5567;5568;5613;hsa-miR-155-5p;hsa-miR-1;hsa-miR-182-5p	Vasopressin-regulated water reabsorption
23	path:05010_3	842;836;54205;317;hsa-miR-133a-3p;hsa-let-7a-5p;hsa-miR-138-5p;hsa-miR-375;hsa-miR-30d-5p;hsa-miR-155-5p;hsa-miR-21-5p	Alzheimer's disease
23	path:05030_1	2912;2913;1813;1812;2778;111;5566;5567;5568;5613;2770;2771;2773;26086;8787;hsa-miR-504-5p;hsa-miR-155-5p;hsa-miR-1;hsa-miR-30a-5p;hsa-miR-30d-5p;hsa-miR-124-3p	Cocaine addiction
23	path:05034_1	1812;2778;111;1813;10681;2770;2771;2773;2775;2782;2783;2784;2785;2786;2787;2788;2790;2791;2792;2793;51764;54331;55970;59345;94235;135;136;hsa-miR-504-5p;hsa-miR-155-5p;hsa-miR-1;hsa-miR-30a-5p;hsa-miR-30d-5p;hsa-miR-124-3p;hsa-miR-27b-3p	Alcoholism
23	path:05134_3	54205;842;836;317;hsa-miR-133a-3p;hsa-let-7a-5p;hsa-miR-138-5p;hsa-miR-375;hsa-miR-30d-5p;hsa-miR-155-5p;hsa-miR-21-5p	Legionellosis
22	path:03013_1	11260;5901;7514;22916;4686;51808;8021;4927;11097;57510;1915;1917;51068;hsa-miR-1;hsa-miR-16-5p;hsa-miR-29a-3p;hsa-miR-193b-3p;hsa-miR-30a-5p;hsa-miR-155-5p;hsa-let-7b-5p;hsa-miR-34a-5p	RNA transport
22	path:04110_5	51343;10393;246184;25847;29882;29945;51433;51434;51529;64682;8697;8881;996;983;701;5347;10459;4085;9184;8555;8556;9088;494551;7465;10744;9232;5925;991;994;995;993;85417;891;9133;1022;902;hsa-miR-124-3p;hsa-let-7b-5p;hsa-miR-34a-5p;hsa-miR-16-5p;hsa-miR-24-3p;hsa-miR-663a;hsa-miR-31-5p;hsa-miR-100-5p;hsa-miR-155-5p;hsa-miR-192-5p;hsa-miR-1;hsa-miR-503-5p;hsa-miR-424-5p;hsa-miR-106b-5p;hsa-miR-372-…	Cell cycle
22	path:04110_15	1029;6500;8454;9978;5111;1026;6502;5925;7157;1027;1028;1030;4089;4087;4088;993;890;8900;1017;1019;1021;898;9134;595;894;896;1031;1032;5933;4609;7027;7029;5934;hsa-miR-124-3p;hsa-let-7g-5p;hsa-miR-10b-5p;hsa-miR-34a-5p;hsa-miR-24-3p;hsa-miR-16-5p;hsa-miR-155-5p;hsa-miR-125b-5p;hsa-let-7b-5p;hsa-let-7c-3p;hsa-let-7c-5p;hsa-miR-17-5p;hsa-miR-93-5p;hsa-miR-106b-5p;hsa-miR-96-5p;hsa-miR-28-5p;hsa-miR-…	Cell cycle
22	path:04141_11	3309;51726;54431;5611;64215;10525;64374;hsa-miR-16-5p;hsa-miR-29b-3p;hsa-miR-1;hsa-miR-30a-5p;hsa-let-7b-5p	Protein processing in endoplasmic reticulum
22	path:04144_4	89853;93343;137492;155382;55048;79720;51160;7251;128866;29082;92421;10015;hsa-miR-20a-5p	Endocytosis
22	path:04350_1	8454;9978;4089;4087;4088;4091;4092;5308;6667;1387;2033;1030;4609;7027;1874;1875;5933;3397;3398;3399;3400;90;9372;9765;6500;5594;5595;4086;4090;4093;7046;hsa-let-7b-5p;hsa-miR-26a-5p;hsa-miR-199a-5p;hsa-miR-130a-3p;hsa-miR-224-5p;hsa-miR-146a-5p;hsa-miR-182-5p;hsa-miR-454-3p;hsa-miR-17-5p;hsa-miR-155-5p;hsa-miR-18a-5p;hsa-miR-301a-3p;hsa-miR-19a-3p;hsa-miR-483-3p;hsa-miR-200b-3p;hsa-miR-200a-3p;hs…	TGF-beta signaling pathway
22	path:05145_16	4615;3654;51135;7099;3303;3304;3305;3306;3310;3312;7097;hsa-miR-155-5p;hsa-miR-203a;hsa-miR-146a-5p;hsa-let-7c-3p;hsa-miR-146b-5p;hsa-let-7c-5p;hsa-let-7i-5p;hsa-miR-34a-5p;hsa-miR-16-5p;hsa-miR-1;hsa-miR-19b-3p;hsa-miR-105-5p;hsa-miR-19a-3p	Toxoplasmosis
22	path:05152_23	7097;4615;51135;7099;10333;7096;8772;114609;54106;3439;3440;3441;3442;3443;3444;3445;3446;3447;3448;3449;3451;3452;7421;1594;820;3456;hsa-miR-19b-3p;hsa-miR-105-5p;hsa-miR-19a-3p;hsa-miR-146a-5p;hsa-miR-155-5p;hsa-miR-203a;hsa-let-7c-5p;hsa-let-7i-5p;hsa-let-7c-3p;hsa-miR-145-5p;hsa-miR-34a-5p;hsa-miR-26a-5p;hsa-let-7b-5p	Tuberculosis
22	path:05218_4	673;1956;2260;3480;4233;5156;5159;1950;2246;2247;2248;2249;2250;2251;2252;2253;2254;2255;2256;2257;2258;2259;26281;26291;27006;3082;3479;5154;5155;56034;80310;8074;8817;8822;8823;9965;23533;5290;5291;5293;5294;5295;5296;8503;369;5894;3265;3845;4893;hsa-miR-16-5p;hsa-miR-7-5p;hsa-miR-30a-5p;hsa-miR-27a-3p;hsa-let-7a-5p;hsa-miR-146a-5p;hsa-miR-155-5p;hsa-miR-21-5p;hsa-miR-1;hsa-let-7c-3p;hsa-miR-12…	Melanoma
22	path:05223_5	23533;5290;5291;5293;5294;5295;5296;8503;3265;3845;4893;1956;2064;6654;6655;2885;11186;369;5894;673;hsa-miR-148b-3p;hsa-miR-30a-5p;hsa-miR-29a-3p;hsa-miR-376a-3p;hsa-miR-126-3p;hsa-miR-133a-3p;hsa-miR-30c-5p;hsa-let-7a-5p;hsa-miR-181d-5p;hsa-miR-181a-5p;hsa-miR-143-3p;hsa-let-7c-5p;hsa-miR-622;hsa-let-7c-3p;hsa-miR-155-5p;hsa-miR-96-5p;hsa-miR-217;hsa-let-7g-5p;hsa-miR-18a-3p;hsa-miR-181c-5p;hsa-…	Non-small cell lung cancer
21	path:04270_14	135;136;107;108;109;111;112;113;114;115;196883;5566;5567;5568;5613;2778;5739;10203;10266;10267;10268;hsa-miR-27b-3p;hsa-miR-182-5p;hsa-miR-155-5p;hsa-miR-1	Vascular smooth muscle contraction
21	path:04370_7	998;3791;5335;5336;10000;207;208;23533;5290;5291;5293;5294;5295;5296;8503;5747;5829;9047;6714;5879;5880;5881;hsa-miR-1;hsa-miR-224-5p;hsa-miR-195-5p;hsa-miR-330-3p;hsa-miR-375;hsa-miR-185-5p;hsa-miR-137;hsa-miR-29c-3p;hsa-miR-608;hsa-miR-29a-3p;hsa-miR-216a-5p;hsa-miR-29b-3p;hsa-miR-19b-1-5p;hsa-miR-200b-3p;hsa-miR-34a-5p;hsa-miR-122-5p;hsa-miR-15a-5p;hsa-miR-16-5p;hsa-miR-519d-3p;hsa-miR-302b-3p…	VEGF signaling pathway
21	path:04530_7	150084;50848;58494;83700;5578;5579;5580;5581;5582;5583;5588;5515;5516;5518;5519;56288;9223;7082;8777;4301;81;87;88;89;hsa-miR-145-5p;hsa-miR-205-5p;hsa-miR-31-5p;hsa-miR-1;hsa-miR-16-5p;hsa-miR-483-3p;hsa-miR-212-3p;hsa-miR-155-5p;hsa-miR-124-3p;hsa-miR-193b-3p;hsa-miR-218-5p	Tight junction
21	path:05014_5	7132;7133;1616;4217;5606;5608;hsa-miR-21-5p;hsa-miR-30a-5p;hsa-miR-214-3p;hsa-miR-145-5p	Amyotrophic lateral sclerosis (ALS)
21	path:05034_10	10488;1385;1386;1388;148327;468;64764;84699;90993;9586;814;1392;4852;627;5604;5594;5595;2354;5173;hsa-miR-200b-3p;hsa-miR-34b-5p;hsa-miR-203a;hsa-miR-103a-3p;hsa-miR-182-5p;hsa-miR-214-3p;hsa-miR-204-5p;hsa-miR-211-5p;hsa-miR-210-3p;hsa-let-7c-3p;hsa-let-7c-5p;hsa-miR-22-3p;hsa-miR-1;hsa-miR-424-5p;hsa-miR-34a-5p;hsa-miR-497-5p;hsa-miR-28-5p;hsa-miR-30a-5p;hsa-miR-320a;hsa-miR-199a-3p;hsa-miR-335…	Alcoholism
21	path:05133_4	10392;3552;3553;4843;834;114548;29108;hsa-miR-191-5p;hsa-miR-21-5p;hsa-miR-26a-5p	Pertussis
21	path:05152_20	5289;163688;51806;801;805;808;810;815;816;817;818;6772;836;842;596;581;hsa-miR-1;hsa-miR-219a-5p;hsa-miR-16-5p;hsa-miR-145-5p;hsa-let-7c-3p;hsa-let-7c-5p;hsa-miR-34a-5p;hsa-miR-138-5p;hsa-let-7a-5p;hsa-miR-375;hsa-miR-30d-5p;hsa-miR-133a-3p;hsa-miR-204-5p;hsa-miR-21-5p;hsa-miR-15b-5p;hsa-miR-20a-5p;hsa-miR-181c-5p;hsa-miR-143-3p;hsa-miR-29c-3p;hsa-miR-181a-5p;hsa-miR-34b-5p;hsa-miR-195-5p;hsa-miR…	Tuberculosis
20	path:00500_3	80146;5167;5169;7358;7360;10720;10941;54490;54575;54576;54577;54578;54579;54600;54657;54658;54659;574537;7363;7364;7365;7366;7367;79799;2990;9365;2997;2998;hsa-miR-30a-5p;hsa-miR-155-5p;hsa-miR-16-5p;hsa-miR-193b-3p;hsa-let-7b-5p;hsa-miR-122-5p	Starch and sucrose metabolism
20	path:00510_1	199857;54344;8818;29929;10195;57171;440138;29880;56052;79868;8813;1798;22845;hsa-miR-1;hsa-let-7b-5p;hsa-miR-16-5p	N-Glycan biosynthesis
20	path:00520_5	55577;5238;10007;132789;51005;4351;5372;5373;5236;55276;2673;9945;3098;3099;3101;80201;64841;2821;2645;hsa-let-7b-5p;hsa-miR-34a-5p;hsa-miR-30a-5p;hsa-miR-1;hsa-miR-16-5p;hsa-miR-155-5p;hsa-miR-143-3p;hsa-miR-125b-5p;hsa-miR-125a-5p	Amino sugar and nucleotide sugar metabolism
20	path:04060_13	3572;3590;1489;23529;1270;3976;5008;3589;3569;hsa-miR-199a-5p;hsa-miR-346;hsa-miR-125a-5p;hsa-miR-125b-5p;hsa-miR-26a-5p;hsa-miR-223-3p;hsa-miR-379-5p;hsa-miR-204-5p;hsa-miR-211-5p;hsa-miR-155-5p;hsa-miR-365a-3p;hsa-let-7a-5p	Cytokine-cytokine receptor interaction
20	path:04064_4	329;330;4792;3654;51135;4615;7186;8737;3554;3553;7187;9020;1147;3551;4790;5970;6885;958;7189;8792;10454;23118;257397;23586;hsa-miR-204-5p;hsa-miR-34a-5p;hsa-miR-30e-3p;hsa-miR-146a-5p;hsa-let-7c-3p;hsa-miR-146b-5p;hsa-let-7c-5p;hsa-miR-155-5p;hsa-miR-203a;hsa-miR-21-5p;hsa-miR-223-3p;hsa-miR-16-5p;hsa-miR-15a-5p;hsa-miR-23b-3p;hsa-miR-195-5p;hsa-miR-200c-3p;hsa-miR-218-5p;hsa-miR-199a-5p;hsa-miR-…	NF-kappa B signaling pathway
20	path:04514_12	26047;6900;4684;4685;3897;hsa-miR-375;hsa-miR-210-3p;hsa-miR-122-5p;hsa-miR-1;hsa-miR-16-5p;hsa-miR-146a-5p	Cell adhesion molecules (CAMs)
20	path:04622_12	3661;3665;10010;64343;9755;8772;841;843;1147;3551;8517;8717;hsa-miR-146a-5p;hsa-miR-19b-1-5p;hsa-let-7a-5p;hsa-miR-223-3p;hsa-miR-16-5p;hsa-miR-15a-5p;hsa-miR-23b-3p;hsa-miR-195-5p;hsa-miR-200c-3p;hsa-miR-218-5p;hsa-miR-199a-5p	RIG-I-like receptor signaling pathway
20	path:04672_7	3676;3695;8174;hsa-miR-30c-5p	Intestinal immune network for IgA production
20	path:05144_1	3383;3683;3689;hsa-miR-222-3p;hsa-miR-17-3p;hsa-miR-31-5p;hsa-miR-155-5p;hsa-miR-221-3p;hsa-let-7c-5p;hsa-miR-17-5p;hsa-let-7c-3p;hsa-miR-21-5p;hsa-miR-1256	Malaria
20	path:05166_14	4790;5970;4792;1147;3551;7157;hsa-miR-146a-5p;hsa-miR-155-5p;hsa-miR-9-5p;hsa-let-7a-5p;hsa-miR-146b-5p;hsa-miR-15a-5p;hsa-miR-124-3p;hsa-miR-30e-3p;hsa-miR-223-3p;hsa-miR-16-5p;hsa-miR-23b-3p;hsa-miR-195-5p;hsa-miR-200c-3p;hsa-miR-218-5p;hsa-miR-199a-5p;hsa-miR-1285-3p;hsa-miR-125a-5p;hsa-miR-10b-5p;hsa-miR-30d-5p;hsa-miR-214-3p;hsa-miR-485-5p;hsa-miR-25-3p;hsa-miR-612;hsa-miR-222-3p;hsa-miR-221…	HTLV-I infection
20	path:05216_2	3265;3845;4893;673;5604;5605;5979;8030;8031;10342;4914;7170;7175;hsa-let-7a-5p;hsa-miR-181d-5p;hsa-miR-181a-5p;hsa-miR-143-3p;hsa-let-7c-5p;hsa-miR-622;hsa-let-7c-3p;hsa-miR-126-3p;hsa-miR-155-5p;hsa-miR-96-5p;hsa-miR-217;hsa-let-7g-5p;hsa-miR-18a-3p;hsa-miR-181c-5p;hsa-let-7b-5p;hsa-miR-20a-5p;hsa-miR-124-3p;hsa-miR-145-5p;hsa-miR-148b-3p;hsa-miR-16-5p;hsa-miR-424-5p;hsa-miR-34a-5p;hsa-miR-497-5…	Thyroid cancer
20	path:05323_2	3683;3689;3383;hsa-miR-222-3p;hsa-miR-17-3p;hsa-miR-31-5p;hsa-miR-155-5p;hsa-miR-221-3p;hsa-let-7c-5p;hsa-miR-17-5p;hsa-let-7c-3p;hsa-miR-21-5p;hsa-miR-1256	Rheumatoid arthritis
19	path:00561_3	11343;2710;2712;231;57016;217;219;223;224;501;132158;10327;hsa-miR-34a-5p;hsa-miR-145-5p;hsa-miR-16-5p;hsa-miR-1;hsa-miR-155-5p;hsa-let-7b-5p	Glycerolipid metabolism
19	path:00970_1	54938;6301;118672;51091;hsa-miR-30a-5p;hsa-miR-16-5p	Aminoacyl-tRNA biosynthesis
19	path:04141_19	9978;26232;26270;10477;51619;7321;7322;7323;7324;7325;10294;285126;3300;3301;3337;54788;80331;85479;6500;8454;hsa-miR-155-5p;hsa-let-7b-5p;hsa-miR-16-5p;hsa-miR-30a-5p;hsa-miR-1	Protein processing in endoplasmic reticulum
19	path:04310_1	10725;4772;4773;4775;4776;5578;5579;5582;11261;5530;5532;5533;5534;5535;63928;815;816;817;818;23236;5330;5331;5332;11211;2535;7855;7976;8321;8322;8323;8324;8325;8326;hsa-miR-31-5p;hsa-miR-24-3p;hsa-miR-184;hsa-miR-16-5p;hsa-miR-30a-5p;hsa-miR-145-5p;hsa-miR-1;hsa-miR-219a-5p;hsa-let-7b-5p;hsa-miR-204-5p;hsa-miR-375	Wnt signaling pathway
19	path:04724_3	2916;2917;2918;2911;2915;2912;2913;2914;107;108;109;111;112;113;114;115;196883;2778;5566;5567;5568;5613;10681;2770;2771;2773;2775;2782;2783;2784;2785;2786;2787;2788;2790;2791;2792;2793;51764;54331;55970;59345;94235;773;3760;hsa-miR-34a-5p;hsa-miR-182-5p;hsa-miR-155-5p;hsa-miR-1;hsa-miR-30a-5p;hsa-miR-30d-5p;hsa-miR-124-3p	Glutamatergic synapse
19	path:04912_8	4323;4313;1956;1839;hsa-miR-145-5p;hsa-miR-16-5p;hsa-miR-7-5p;hsa-miR-30a-5p;hsa-miR-27a-3p;hsa-let-7a-5p;hsa-miR-146a-5p;hsa-miR-155-5p;hsa-miR-21-5p;hsa-miR-1;hsa-let-7c-3p;hsa-miR-128-3p;hsa-miR-542-5p;hsa-let-7c-5p;hsa-miR-133a-3p;hsa-miR-133b;hsa-miR-132-3p;hsa-miR-194-5p	GnRH signaling pathway
19	path:04930_3	23533;5290;5291;5293;5294;5295;5296;8503;6517;3667;9370;8471;8660;2475;hsa-miR-148b-3p;hsa-miR-30a-5p;hsa-miR-29a-3p;hsa-miR-376a-3p;hsa-miR-126-3p;hsa-miR-133a-3p;hsa-miR-30c-5p;hsa-miR-223-3p;hsa-miR-145-5p;hsa-miR-148a-3p;hsa-miR-217;hsa-miR-7-5p;hsa-miR-152-3p;hsa-miR-33a-5p;hsa-miR-99a-5p;hsa-miR-144-3p;hsa-miR-16-5p;hsa-miR-100-5p;hsa-miR-99b-5p	Type II diabetes mellitus
19	path:05032_1	4988;107;108;109;111;112;113;114;115;196883;5566;5567;5568;5613;10681;2770;2771;2773;2775;2782;2783;2784;2785;2786;2787;2788;2790;2791;2792;2793;51764;54331;55970;59345;94235;200959;2554;2555;2556;2557;2558;2559;2560;2561;2562;2563;2564;2565;2566;2567;2568;2569;2570;55879;3760;3762;3763;3765;773;774;5578;5579;5582;2550;9568;hsa-miR-182-5p;hsa-miR-1;hsa-miR-30a-5p;hsa-miR-30d-5p;hsa-miR-124-3p;hsa…	Morphine addiction
19	path:05150_2	1675;718;727;720;721;717;728;5340;3426;3075;719;hsa-miR-146a-5p	Staphylococcus aureus infection
19	path:05164_7	23586;57506;7706;7098;3551;9021;5606;5608;5609;6416;27102;440275;5610;9451;hsa-miR-155-5p;hsa-miR-124-3p;hsa-miR-200c-3p;hsa-miR-218-5p;hsa-miR-199a-5p;hsa-miR-30a-5p;hsa-miR-214-3p;hsa-miR-145-5p;hsa-miR-375	Influenza A
18	path:00330_2	1373;5009;445;435;383;384;95;4942;8659;4842;4843;4846;2628;113451;79814;4953;5832;26;6723;112483;6303;hsa-miR-1;hsa-miR-30a-5p;hsa-miR-26a-5p;hsa-miR-155-5p;hsa-miR-16-5p;hsa-miR-124-3p	Arginine and proline metabolism
18	path:04270_13	5578;5579;5580;5581;5582;5583;5588;23236;5330;5331;5332;369;5894;673;5604;5605;hsa-miR-205-5p;hsa-miR-31-5p;hsa-miR-1;hsa-let-7b-5p;hsa-miR-7-5p;hsa-miR-125b-5p;hsa-miR-424-5p;hsa-miR-34a-5p;hsa-miR-497-5p	Vascular smooth muscle contraction
18	path:04622_11	57506;7187;10010;8772;841;843;8517;8717;8737;hsa-miR-155-5p;hsa-miR-146a-5p;hsa-miR-19b-1-5p;hsa-let-7a-5p	RIG-I-like receptor signaling pathway
18	path:04912_12	998;6714;3265;3845;4893;6654;6655;2885;1956;1839;hsa-miR-1;hsa-miR-224-5p;hsa-miR-195-5p;hsa-miR-330-3p;hsa-miR-375;hsa-miR-185-5p;hsa-miR-137;hsa-miR-29c-3p;hsa-miR-608;hsa-miR-29a-3p;hsa-miR-216a-5p;hsa-miR-29b-3p;hsa-miR-205-5p;hsa-miR-23b-3p;hsa-miR-33a-5p;hsa-let-7a-5p;hsa-miR-181d-5p;hsa-miR-181a-5p;hsa-miR-143-3p;hsa-let-7c-5p;hsa-miR-622;hsa-let-7c-3p;hsa-miR-126-3p;hsa-miR-155-5p;hsa-miR…	GnRH signaling pathway
18	path:04930_2	23533;5290;5291;5293;5294;5295;5296;8503;6517;3667;3643;122809;8651;8835;9021;5594;5595;3551;8471;8660;5599;5601;5602;7124;2475;hsa-miR-148b-3p;hsa-miR-30a-5p;hsa-miR-29a-3p;hsa-miR-376a-3p;hsa-miR-126-3p;hsa-miR-133a-3p;hsa-miR-30c-5p;hsa-miR-223-3p;hsa-miR-145-5p;hsa-miR-148a-3p;hsa-miR-217;hsa-miR-7-5p;hsa-miR-152-3p;hsa-miR-98-5p;hsa-miR-194-5p;hsa-miR-28-5p;hsa-miR-320a;hsa-miR-199a-3p;hsa-m…	Type II diabetes mellitus
18	path:05100_7	3678;3688;60;71;5829;9564;3611;hsa-let-7c-5p;hsa-let-7c-3p;hsa-miR-148b-3p;hsa-miR-31-5p;hsa-miR-92a-3p;hsa-miR-9-3p;hsa-miR-124-3p;hsa-miR-375;hsa-miR-183-5p;hsa-miR-1;hsa-miR-644a;hsa-let-7b-5p;hsa-miR-16-5p;hsa-miR-137;hsa-miR-542-3p;hsa-miR-145-5p;hsa-miR-625-5p	Bacterial invasion of epithelial cells
18	path:05133_5	387;1072;1073;hsa-miR-375;hsa-miR-122-5p;hsa-let-7c-3p;hsa-miR-155-5p;hsa-let-7c-5p;hsa-miR-31-5p;hsa-miR-185-5p;hsa-miR-200c-3p;hsa-miR-31-3p;hsa-miR-34a-5p;hsa-miR-16-5p	Pertussis
18	path:05133_7	3592;3593;3394;3659;hsa-miR-383-5p	Pertussis
18	path:05169_19	8717;1147;4792;4793;4794;9020;3551;10454;23118;23586;29110;hsa-miR-223-3p;hsa-miR-16-5p;hsa-miR-15a-5p;hsa-miR-23b-3p;hsa-miR-195-5p;hsa-miR-30e-3p;hsa-miR-155-5p;hsa-miR-200c-3p;hsa-miR-218-5p;hsa-miR-199a-5p;hsa-miR-221-3p	Epstein-Barr virus infection
18	path:05215_5	595;51176;6932;6934;83439;1387;2033;1499;2932;hsa-miR-20a-5p;hsa-miR-449a;hsa-miR-193b-3p;hsa-miR-195-5p;hsa-let-7b-5p;hsa-let-7c-5p;hsa-miR-34a-5p;hsa-miR-17-5p;hsa-miR-503-5p;hsa-miR-15b-5p;hsa-miR-19a-3p;hsa-miR-302c-3p;hsa-miR-16-5p;hsa-miR-302a-3p;hsa-miR-155-5p;hsa-let-7f-5p;hsa-miR-15a-5p;hsa-miR-9-5p;hsa-let-7c-3p;hsa-miR-424-5p;hsa-miR-106b-5p;hsa-miR-520b;hsa-miR-296-5p;hsa-miR-19b-1-5p…	Prostate cancer
18	path:05222_1	898;9134;1017;595;4149;4609;1869;1870;1871;1019;1021;5925;1030;hsa-miR-107;hsa-miR-15a-5p;hsa-miR-151a-3p;hsa-miR-15b-5p;hsa-miR-26b-5p;hsa-miR-26a-5p;hsa-miR-16-5p;hsa-miR-424-5p;hsa-miR-195-5p;hsa-miR-185-5p;hsa-miR-503-5p;hsa-miR-103a-3p;hsa-let-7c-5p;hsa-miR-449b-5p;hsa-miR-34a-5p;hsa-miR-126-3p;hsa-miR-449a;hsa-miR-34c-5p;hsa-miR-30b-5p;hsa-miR-34b-5p;hsa-miR-200a-3p;hsa-let-7c-3p;hsa-miR-20…	Small cell lung cancer
17	path:00051_6	6652;3795;29085;8776;8898;9107;9108;3098;3099;3101;80201;5207;5208;5209;5210;57103;4351;5211;5213;5214;7167;226;229;230;2203;8789;hsa-miR-122-5p;hsa-miR-30a-5p;hsa-miR-155-5p;hsa-miR-143-3p;hsa-miR-125b-5p;hsa-miR-125a-5p;hsa-miR-34a-5p;hsa-miR-520a-3p;hsa-miR-520e;hsa-miR-520b;hsa-miR-16-5p;hsa-miR-15a-5p;hsa-miR-124-3p	Fructose and mannose metabolism
17	path:00740_1	5167;5169;80308;51205;52;53;54;55;93650;55312;645;hsa-let-7b-5p;hsa-miR-16-5p;hsa-miR-30a-5p;hsa-miR-1	Riboflavin metabolism
17	path:04210_3	598;596;7157;112401;329;330;331;79444;4790;5970;4792;hsa-miR-491-5p;hsa-let-7g-5p;hsa-let-7c-3p;hsa-miR-133a-3p;hsa-miR-30a-5p;hsa-miR-122-5p;hsa-let-7c-5p;hsa-miR-34a-5p;hsa-miR-204-5p;hsa-miR-21-5p;hsa-miR-15b-5p;hsa-miR-20a-5p;hsa-miR-16-5p;hsa-miR-181c-5p;hsa-miR-143-3p;hsa-miR-29c-3p;hsa-miR-181a-5p;hsa-let-7a-5p;hsa-miR-34b-5p;hsa-miR-195-5p;hsa-miR-29b-3p;hsa-miR-451a;hsa-miR-136-5p;hsa-mi…	Apoptosis
17	path:04360_16	25791;5921;25;1969;2041;2042;2043;2044;2045;2046;285220;2047;2048;2049;2050;2051;1942;1943;1944;1945;1946;3265;3845;4893;hsa-miR-31-5p;hsa-miR-335-5p;hsa-miR-132-3p;hsa-miR-29a-3p;hsa-miR-30a-5p;hsa-miR-203a;hsa-miR-16-5p;hsa-miR-34a-5p;hsa-miR-26b-5p;hsa-miR-10a-5p;hsa-miR-20b-5p;hsa-miR-218-5p;hsa-miR-210-3p;hsa-let-7c-5p;hsa-let-7c-3p;hsa-let-7a-5p;hsa-miR-181d-5p;hsa-miR-181a-5p;hsa-miR-143-3…	Axon guidance
17	path:04380_12	7186;7189;3454;3455;3716;7297;6772;6773;10379;3459;3460;8651;9021;hsa-miR-146a-5p;hsa-let-7c-3p;hsa-miR-146b-5p;hsa-let-7c-5p;hsa-miR-17-5p;hsa-miR-145-5p;hsa-miR-34a-5p;hsa-miR-155-5p	Osteoclast differentiation
17	path:04540_12	2770;2771;2773;5566;5567;5568;5613;107;108;109;111;112;113;114;115;196883;153;2778;1813;1812;hsa-miR-1;hsa-miR-30a-5p;hsa-miR-30d-5p;hsa-miR-124-3p;hsa-miR-182-5p;hsa-miR-155-5p;hsa-miR-504-5p	Gap junction
17	path:04620_8	1147;7189;3654;51135;4615;8737;3665;3663;6885;3576;114609;3553;3569;6352;7124;148022;414062;6348;6349;3592;3593;388372;6351;9560;hsa-miR-223-3p;hsa-miR-16-5p;hsa-miR-15a-5p;hsa-miR-23b-3p;hsa-miR-195-5p;hsa-miR-146a-5p;hsa-let-7c-3p;hsa-miR-146b-5p;hsa-let-7c-5p;hsa-miR-155-5p;hsa-miR-203a;hsa-miR-22-3p;hsa-miR-10a-5p;hsa-miR-145-5p;hsa-miR-21-5p;hsa-miR-365a-3p;hsa-miR-26a-5p;hsa-let-7a-5p;hsa-m…	Toll-like receptor signaling pathway
17	path:04810_13	1072;1073;3984;3985;200576;23396;5305;79837;8394;8395;8396;6548;4659;5499;5500;5501;103910;10398;10627;29895;4633;4636;58498;93408;340156;4638;85366;91807;6093;9475;10298;5058;5062;5063;56924;57144;5879;5880;5881;387;5594;5595;hsa-miR-34a-5p;hsa-miR-16-5p;hsa-miR-155-5p;hsa-miR-193b-3p;hsa-miR-30a-5p;hsa-miR-584-5p;hsa-miR-146a-5p;hsa-miR-148b-3p;hsa-miR-138-5p;hsa-miR-124-3p;hsa-miR-7-5p;hsa-miR…	Regulation of actin cytoskeleton
17	path:05161_27	10488;1385;1386;1388;148327;468;64764;84699;90993;9586;355;356;1387;2033;1959;1960;hsa-miR-200b-3p;hsa-miR-34b-5p;hsa-miR-203a;hsa-miR-103a-3p;hsa-miR-182-5p;hsa-miR-214-3p;hsa-miR-204-5p;hsa-miR-211-5p;hsa-miR-146a-5p;hsa-miR-504-5p;hsa-miR-106a-5p;hsa-miR-21-5p;hsa-miR-324-3p;hsa-miR-150-5p;hsa-miR-100-5p;hsa-let-7a-5p	Hepatitis B
17	path:05200_12	5747;5728;1398;1399;23624;867;868;23533;5290;5291;5293;5294;5295;5296;8503;3716;1956;2064;5156;5159;3480;3815;2322;7039;1950;3265;3845;4893;5335;5336;5578;5579;5582;10000;207;208;hsa-miR-138-5p;hsa-miR-7-5p;hsa-miR-193a-3p;hsa-miR-222-3p;hsa-miR-17-5p;hsa-miR-29b-3p;hsa-miR-217;hsa-miR-494-3p;hsa-miR-144-3p;hsa-miR-21-5p;hsa-miR-26a-5p;hsa-miR-19a-3p;hsa-miR-19b-3p;hsa-miR-103a-3p;hsa-miR-214-3p;…	Pathways in cancer
17	path:05200_35	3265;3845;4893;5900;5898;5899;387;5879;5880;5881;10928;5599;5601;5602;hsa-let-7a-5p;hsa-miR-181d-5p;hsa-miR-181a-5p;hsa-miR-143-3p;hsa-let-7c-5p;hsa-miR-622;hsa-let-7c-3p;hsa-miR-126-3p;hsa-miR-155-5p;hsa-miR-96-5p;hsa-miR-217;hsa-let-7g-5p;hsa-miR-18a-3p;hsa-miR-181c-5p;hsa-let-7b-5p;hsa-miR-20a-5p;hsa-miR-124-3p;hsa-miR-145-5p;hsa-miR-148b-3p;hsa-miR-16-5p;hsa-miR-1;hsa-miR-34a-5p;hsa-miR-375;h…	Pathways in cancer
17	path:05210_7	332;4609;595;5594;5595;3725;2353;51176;6932;6934;83439;1499;hsa-miR-542-3p;hsa-miR-203a;hsa-miR-335-5p;hsa-miR-98-5p;hsa-miR-34a-5p;hsa-let-7c-5p;hsa-miR-378a-3p;hsa-miR-34b-5p;hsa-let-7f-5p;hsa-miR-24-3p;hsa-let-7a-5p;hsa-miR-26a-5p;hsa-miR-449c-5p;hsa-miR-20a-5p;hsa-miR-21-5p;hsa-miR-34c-5p;hsa-miR-451a;hsa-miR-34b-3p;hsa-miR-135a-5p;hsa-miR-145-5p;hsa-miR-17-5p;hsa-miR-429;hsa-let-7c-3p;hsa-le…	Colorectal cancer
17	path:05211_1	5781;1398;1399;2889;2885;4233;2549;23533;5290;5291;5293;5294;5295;5296;8503;hsa-miR-489-3p;hsa-miR-23a-3p;hsa-miR-181a-5p;hsa-miR-126-3p;hsa-miR-132-3p;hsa-miR-107;hsa-let-7b-5p;hsa-miR-148b-3p;hsa-miR-30a-5p;hsa-miR-29a-3p;hsa-miR-376a-3p;hsa-miR-133a-3p;hsa-miR-30c-5p	Renal cell carcinoma
16	path:00410_2	23417;4329;18;57571;2571;2572;217;219;223;224;501;51733;84735;218;220;221;222;55748;hsa-miR-16-5p;hsa-miR-1;hsa-miR-34a-5p;hsa-miR-155-5p;hsa-miR-145-5p;hsa-miR-124-3p;hsa-miR-30a-5p;hsa-let-7b-5p;hsa-miR-24-3p	beta-Alanine metabolism
16	path:03013_18	10209;10289;1964;9086;3646;8661;8662;8663;8664;8665;8666;8667;8668;8669;1965;1968;8894;1983;1967;8890;8891;8892;8893;hsa-miR-30a-5p;hsa-miR-16-5p;hsa-miR-155-5p;hsa-miR-124-3p;hsa-miR-193b-3p;hsa-let-7e-5p;hsa-miR-21-5p;hsa-let-7b-5p	RNA transport
16	path:04110_1	1029;6500;8454;9978;983;5111;472;545;2810;1111;11200;1026;4193;6502;5925;10912;1647;4616;7157;993;890;8900;1017;1019;1021;898;9134;595;894;896;hsa-miR-124-3p;hsa-let-7g-5p;hsa-miR-10b-5p;hsa-miR-34a-5p;hsa-miR-24-3p;hsa-miR-16-5p;hsa-miR-155-5p;hsa-miR-125b-5p;hsa-let-7b-5p;hsa-miR-663a;hsa-miR-31-5p;hsa-let-7c-3p;hsa-let-7c-5p;hsa-miR-101-5p;hsa-miR-101-3p;hsa-miR-181a-5p;hsa-miR-374a-5p;hsa-miR…	Cell cycle
16	path:04114_13	10393;246184;25847;29882;29945;51433;51434;51529;64682;8697;8881;996;991;286151;995;815;816;817;818;3708;3709;3710;163688;51806;801;805;808;810;11261;5530;5532;5533;5534;5535;63928;hsa-miR-124-3p;hsa-let-7b-5p;hsa-miR-34a-5p;hsa-miR-16-5p;hsa-let-7c-5p;hsa-miR-30a-5p;hsa-let-7c-3p;hsa-miR-1;hsa-miR-219a-5p;hsa-miR-424-5p;hsa-miR-145-5p	Oocyte meiosis
16	path:04150_10	6009;5562;5563;54541;7249;27330;6195;6196;6197;5594;5595;10000;207;208;5170;3479;3630;hsa-miR-155-5p;hsa-miR-30a-5p;hsa-miR-221-3p;hsa-miR-181a-5p;hsa-miR-125b-5p;hsa-miR-28-5p;hsa-miR-320a;hsa-miR-199a-3p;hsa-miR-335-5p;hsa-miR-483-5p;hsa-miR-122-5p;hsa-miR-15a-5p;hsa-miR-16-5p;hsa-miR-519d-3p;hsa-miR-302b-3p;hsa-miR-451a;hsa-miR-302d-3p;hsa-miR-143-3p;hsa-miR-149-3p;hsa-miR-302a-3p;hsa-miR-302c…	mTOR signaling pathway
16	path:04725_11	5566;5567;5568;5613;5594;5595;10488;1385;148327;468;64764;84699;90993;9586;814;815;816;817;818;3265;3845;4893;5604;2353;hsa-miR-28-5p;hsa-miR-30a-5p;hsa-miR-320a;hsa-miR-199a-3p;hsa-miR-335-5p;hsa-miR-483-5p;hsa-miR-200b-3p;hsa-miR-34b-5p;hsa-miR-203a;hsa-miR-103a-3p;hsa-miR-182-5p;hsa-miR-214-3p;hsa-miR-204-5p;hsa-miR-211-5p;hsa-miR-1;hsa-miR-219a-5p;hsa-miR-16-5p;hsa-let-7a-5p;hsa-miR-181d-5p;h…	Cholinergic synapse
16	path:05032_2	4988;107;108;109;111;112;113;114;115;196883;5566;5567;5568;5613;10681;2770;2771;2773;2775;2782;2783;2784;2785;2786;2787;2788;2790;2791;2792;2793;51764;54331;55970;59345;94235;3760;3762;3763;3765;773;774;2778;5578;5579;5582;2550;9568;156;157;2868;2869;2870;408;409;hsa-miR-182-5p;hsa-miR-1;hsa-miR-30a-5p;hsa-miR-30d-5p;hsa-miR-124-3p;hsa-miR-155-5p	Morphine addiction
16	path:05161_35	1019;1021;5925;1869;1870;1871;hsa-miR-34a-5p;hsa-miR-195-5p;hsa-miR-124-3p;hsa-miR-34b-3p;hsa-miR-145-5p;hsa-miR-155-5p;hsa-miR-449b-5p;hsa-miR-122-5p;hsa-miR-24-3p;hsa-miR-302a-3p;hsa-miR-34c-5p;hsa-miR-449a;hsa-miR-34b-5p;hsa-miR-1;hsa-miR-29b-3p;hsa-let-7c-3p;hsa-miR-107;hsa-miR-218-5p;hsa-let-7c-5p;hsa-miR-26a-5p;hsa-miR-191-5p;hsa-miR-137;hsa-miR-29c-3p;hsa-miR-203a;hsa-miR-26b-5p;hsa-miR-29…	Hepatitis B
16	path:05217_5	1855;1856;1857;1499;2932;51176;6932;6934;83439;hsa-miR-221-3p;hsa-miR-324-3p;hsa-miR-200a-3p;hsa-miR-34a-5p;hsa-miR-155-5p;hsa-miR-124-3p;hsa-miR-30a-5p;hsa-miR-214-3p;hsa-miR-26a-5p;hsa-miR-200c-3p;hsa-miR-200b-3p;hsa-miR-429;hsa-miR-141-3p	Basal cell carcinoma
15	path:00020_2	1738;4967;55753;1743;8801;8802;8803;6389;6390;6391;6392;hsa-miR-16-5p;hsa-miR-30a-5p;hsa-miR-124-3p;hsa-miR-1	Citrate cycle (TCA cycle)
15	path:00260_6	63826;189;2593;29958;875;2628;51268;1757;5723;6470;6472;1610;23464;10993;2731;211;212;9380;275;1738;27232;64902;hsa-miR-155-5p;hsa-miR-122-5p;hsa-miR-16-5p;hsa-miR-193b-3p;hsa-miR-124-3p	Glycine, serine and threonine metabolism
15	path:00670_1	10841;2618;10797;441024;1719;200895;4524;4522;10588;275;123263;10840;160428;25902;471;7298;4548;6470;6472;hsa-miR-16-5p;hsa-miR-1;hsa-miR-155-5p;hsa-miR-24-3p;hsa-miR-193b-3p;hsa-let-7b-5p;hsa-miR-34a-5p;hsa-miR-124-3p	One carbon pool by folate
15	path:04010_6	5495;4790;4791;5970;5971;1147;3551;8517;9020;51701;5608;5606;6885;23118;10454;4214;1326;hsa-miR-146a-5p;hsa-miR-155-5p;hsa-miR-9-5p;hsa-let-7a-5p;hsa-miR-146b-5p;hsa-miR-15a-5p;hsa-miR-124-3p;hsa-miR-223-3p;hsa-miR-16-5p;hsa-miR-23b-3p;hsa-miR-195-5p;hsa-miR-200c-3p;hsa-miR-218-5p;hsa-miR-199a-5p;hsa-miR-181c-5p;hsa-miR-181a-5p;hsa-miR-92b-3p;hsa-miR-181b-5p;hsa-miR-145-5p;hsa-miR-30a-5p;hsa-miR-…	MAPK signaling pathway
15	path:04514_15	947;6402;8174;3695;3676;hsa-miR-24-3p;hsa-miR-9-5p;hsa-miR-125a-5p;hsa-miR-30c-5p	Cell adhesion molecules (CAMs)
15	path:04623_6	81030;29110;9641;3661;3665;8737;11035;1147;3551;8517;hsa-miR-221-3p;hsa-miR-200c-3p;hsa-miR-223-3p;hsa-miR-16-5p;hsa-miR-15a-5p;hsa-miR-23b-3p;hsa-miR-195-5p;hsa-miR-218-5p;hsa-miR-199a-5p	Cytosolic DNA-sensing pathway
15	path:04724_2	2916;2917;2918;2897;2898;2899;2900;2901;2890;2891;2892;2893;116443;116444;2902;2903;2904;2905;2906;2911;2915;2912;2913;2914;2778;2776;7220;10681;2770;2771;2773;2775;2782;2783;2784;2785;2786;2787;2788;2790;2791;2792;2793;51764;54331;55970;59345;94235;11261;5530;5532;5533;5534;5535;63928;156;157;9454;9455;9456;1742;hsa-miR-34a-5p;hsa-miR-181b-5p;hsa-miR-155-5p;hsa-miR-1;hsa-miR-124-3p;hsa-miR-30a-5…	Glutamatergic synapse
15	path:04725_4	1129;1132;107;108;109;111;112;113;114;115;196883;5566;5567;5568;5613;773;774;10681;2770;2771;2773;2775;2782;2783;2784;2785;2786;2787;2788;2790;2791;2792;2793;51764;54331;55970;59345;94235;3760;3763;hsa-miR-182-5p;hsa-miR-1;hsa-miR-30a-5p;hsa-miR-30d-5p;hsa-miR-124-3p;hsa-miR-155-5p	Cholinergic synapse
15	path:05031_7	814;815;816;817;818;10488;1385;1386;1388;148327;468;64764;84699;90993;9586;5499;5500;5501;5173;23237;2353;2354;23411;3725;hsa-miR-1;hsa-miR-219a-5p;hsa-miR-16-5p;hsa-miR-200b-3p;hsa-miR-34b-5p;hsa-miR-203a;hsa-miR-103a-3p;hsa-miR-182-5p;hsa-miR-214-3p;hsa-miR-204-5p;hsa-miR-211-5p;hsa-miR-30a-5p;hsa-miR-101-3p;hsa-miR-139-5p;hsa-miR-221-3p;hsa-miR-181a-5p;hsa-miR-222-3p;hsa-miR-29b-3p;hsa-miR-224…	Amphetamine addiction
15	path:05100_14	1793;391;26084;9844;hsa-let-7b-5p	Bacterial invasion of epithelial cells
15	path:05202_3	6688;929;3684;2209;hsa-miR-155-5p;hsa-miR-34a-5p;hsa-miR-424-5p;hsa-miR-569	Transcriptional misregulation in cancer
14	path:00350_3	2954;3081;2805;2806;4282;3242;259307;6898;hsa-miR-451a;hsa-miR-193b-3p	Tyrosine metabolism
14	path:04010_20	1432;5600;5603;6300;5536;5608;5606;5494;10000;207;208;6885;4217;9064;1616;7186;6416;hsa-miR-200a-3p;hsa-miR-24-3p;hsa-miR-141-3p;hsa-miR-125b-5p;hsa-miR-122-5p;hsa-miR-155-5p;hsa-miR-145-5p;hsa-miR-30a-5p;hsa-miR-214-3p;hsa-miR-377-3p;hsa-miR-15a-5p;hsa-miR-16-5p;hsa-miR-519d-3p;hsa-miR-302b-3p;hsa-miR-451a;hsa-miR-302d-3p;hsa-miR-143-3p;hsa-miR-149-3p;hsa-miR-302a-3p;hsa-miR-302c-3p;hsa-miR-185-…	MAPK signaling pathway
14	path:04064_8	329;330;4792;7186;7188;8737;8717;7132;7124;4055;7187;9020;1147;3551;4790;5970;6885;115650;958;8792;10454;23118;257397;23586;695;hsa-miR-204-5p;hsa-miR-34a-5p;hsa-miR-30e-3p;hsa-miR-203a;hsa-miR-155-5p;hsa-miR-223-3p;hsa-miR-16-5p;hsa-miR-15a-5p;hsa-miR-23b-3p;hsa-miR-195-5p;hsa-miR-200c-3p;hsa-miR-218-5p;hsa-miR-199a-5p;hsa-miR-146a-5p;hsa-miR-9-5p;hsa-let-7a-5p;hsa-miR-146b-5p;hsa-miR-124-3p;hsa…	NF-kappa B signaling pathway
14	path:04066_15	1978;1977;253314;9470;5594;5595;5604;5605;2872;8569;hsa-miR-125b-5p;hsa-miR-16-5p;hsa-miR-124-3p;hsa-miR-1;hsa-miR-145-5p;hsa-miR-141-3p;hsa-miR-155-5p;hsa-miR-28-5p;hsa-miR-30a-5p;hsa-miR-320a;hsa-miR-199a-3p;hsa-miR-335-5p;hsa-miR-483-5p;hsa-miR-424-5p;hsa-miR-34a-5p;hsa-miR-497-5p;hsa-let-7b-5p	HIF-1 signaling pathway
14	path:04530_3	150084;50848;58494;83700;5578;5579;5580;5581;5582;5583;5588;100506658;10686;1364;1365;1366;137075;149461;23562;24146;26285;49861;5010;51208;53842;7122;9071;9073;9074;9075;9076;9080;7082;2035;2036;2037;23136;1495;1496;29119;2017;3059;1457;1459;1460;60;71;8531;4301;57530;51776;1499;27134;10207;9414;hsa-miR-145-5p;hsa-miR-205-5p;hsa-miR-31-5p;hsa-miR-1;hsa-miR-155-5p;hsa-miR-212-3p;hsa-miR-34a-5p;hs…	Tight junction
14	path:04620_13	1147;7189;4790;3663;3576;3553;3569;6352;7124;414062;6348;6349;5970;2353;3725;3592;3593;388372;6351;9560;hsa-miR-223-3p;hsa-miR-16-5p;hsa-miR-15a-5p;hsa-miR-23b-3p;hsa-miR-195-5p;hsa-miR-146a-5p;hsa-let-7c-3p;hsa-miR-146b-5p;hsa-let-7c-5p;hsa-miR-155-5p;hsa-miR-9-5p;hsa-let-7a-5p;hsa-miR-22-3p;hsa-miR-21-5p;hsa-miR-365a-3p;hsa-miR-26a-5p;hsa-miR-125a-5p;hsa-miR-98-5p;hsa-miR-203a;hsa-miR-124-3p;hs…	Toll-like receptor signaling pathway
14	path:04662_7	2353;3725;3265;3845;4893;25780;5336;5894;6654;6655;hsa-miR-101-3p;hsa-miR-139-5p;hsa-miR-221-3p;hsa-miR-181a-5p;hsa-miR-222-3p;hsa-miR-29b-3p;hsa-miR-155-5p;hsa-miR-30a-5p;hsa-let-7a-5p;hsa-miR-181d-5p;hsa-miR-143-3p;hsa-let-7c-5p;hsa-miR-622;hsa-let-7c-3p;hsa-miR-126-3p;hsa-miR-96-5p;hsa-miR-217;hsa-let-7g-5p;hsa-miR-18a-3p;hsa-miR-181c-5p;hsa-let-7b-5p;hsa-miR-20a-5p;hsa-miR-124-3p;hsa-miR-145-…	B cell receptor signaling pathway
14	path:04713_4	4544;23236;5330;5331;5332;5578;5579;5582;10681;2776;2782;2783;2784;2785;2786;2787;2788;2790;2791;2792;2793;51764;54331;55970;59345;94235;5594;5595;117;107;108;109;111;112;113;114;115;196883;55811;2778;51655;4543;3760;3762;3763;3765;hsa-let-7b-5p;hsa-miR-1;hsa-miR-30a-5p;hsa-miR-124-3p;hsa-miR-155-5p;hsa-miR-28-5p;hsa-miR-320a;hsa-miR-199a-3p;hsa-miR-335-5p;hsa-miR-483-5p;hsa-miR-182-5p;hsa-miR-375	Circadian entrainment
14	path:04912_3	23236;5330;5331;5332;998;4214;3708;3709;3710;163688;51806;801;805;808;810;6714;hsa-let-7b-5p;hsa-miR-1;hsa-miR-224-5p;hsa-miR-195-5p;hsa-miR-330-3p;hsa-miR-375;hsa-miR-185-5p;hsa-miR-137;hsa-miR-29c-3p;hsa-miR-608;hsa-miR-29a-3p;hsa-miR-216a-5p;hsa-miR-29b-3p;hsa-miR-424-5p;hsa-miR-205-5p;hsa-miR-23b-3p;hsa-miR-33a-5p	GnRH signaling pathway
14	path:05014_6	1616;4217;5606;5608;1432;5600;5603;6300;hsa-miR-21-5p;hsa-miR-30a-5p;hsa-miR-214-3p;hsa-miR-145-5p;hsa-miR-200a-3p;hsa-miR-24-3p;hsa-miR-141-3p;hsa-miR-125b-5p;hsa-miR-122-5p	Amyotrophic lateral sclerosis (ALS)
14	path:05200_21	367;3320;3326;7184;354;hsa-miR-488-5p;hsa-miR-124-3p;hsa-miR-185-5p;hsa-miR-16-5p;hsa-miR-193b-3p;hsa-miR-1;hsa-miR-223-3p	Pathways in cancer
14	path:05200_43	1630;836;842;54205;637;596;10000;207;208;hsa-miR-138-5p;hsa-let-7a-5p;hsa-miR-375;hsa-miR-30d-5p;hsa-miR-133a-3p;hsa-miR-34a-5p;hsa-miR-204-5p;hsa-miR-21-5p;hsa-miR-15b-5p;hsa-miR-20a-5p;hsa-miR-16-5p;hsa-miR-181c-5p;hsa-miR-143-3p;hsa-miR-29c-3p;hsa-miR-181a-5p;hsa-miR-34b-5p;hsa-miR-195-5p;hsa-miR-29b-3p;hsa-miR-451a;hsa-miR-136-5p;hsa-miR-630;hsa-miR-15a-5p;hsa-miR-34c-5p;hsa-let-7c-5p;hsa-miR…	Pathways in cancer
14	path:05200_60	842;54205;841;637;596;hsa-miR-133a-3p;hsa-let-7a-5p;hsa-miR-19b-1-5p;hsa-miR-34a-5p;hsa-miR-204-5p;hsa-miR-21-5p;hsa-miR-15b-5p;hsa-miR-20a-5p;hsa-miR-16-5p;hsa-miR-181c-5p;hsa-miR-143-3p;hsa-miR-29c-3p;hsa-miR-181a-5p;hsa-miR-34b-5p;hsa-miR-195-5p;hsa-miR-29b-3p;hsa-miR-451a;hsa-miR-136-5p;hsa-miR-375;hsa-miR-630;hsa-miR-15a-5p;hsa-miR-34c-5p;hsa-let-7c-5p;hsa-miR-181d-5p;hsa-miR-192-5p;hsa-let-…	Pathways in cancer
13	path:04060_12	3572;9180;1489;23529;1270;3976;5008;3589;3569;hsa-miR-199a-5p;hsa-miR-346;hsa-miR-125a-5p;hsa-miR-125b-5p;hsa-miR-26a-5p;hsa-miR-223-3p;hsa-miR-379-5p;hsa-miR-204-5p;hsa-miR-211-5p;hsa-miR-155-5p;hsa-miR-365a-3p;hsa-let-7a-5p	Cytokine-cytokine receptor interaction
13	path:04062_7	5747;2268;3055;4067;6714;23533;5290;5291;5293;5294;5295;5296;8503;25759;399694;53358;6464;2770;2771;2773;2885;9844;3702;2185;3265;3845;4893;1794;hsa-miR-138-5p;hsa-miR-7-5p;hsa-miR-193a-3p;hsa-let-7b-5p;hsa-miR-205-5p;hsa-miR-23b-3p;hsa-miR-33a-5p;hsa-miR-148b-3p;hsa-miR-30a-5p;hsa-miR-29a-3p;hsa-miR-376a-3p;hsa-miR-126-3p;hsa-miR-133a-3p;hsa-miR-30c-5p;hsa-miR-429;hsa-miR-200c-3p;hsa-miR-200b-3p…	Chemokine signaling pathway
13	path:04062_14	10451;7409;7410;998;10235;5906;5908;7454;8976;56288;26230;7074;5058;hsa-miR-155-5p;hsa-miR-1;hsa-miR-224-5p;hsa-miR-195-5p;hsa-miR-330-3p;hsa-miR-375;hsa-miR-185-5p;hsa-miR-137;hsa-miR-29c-3p;hsa-miR-608;hsa-miR-29a-3p;hsa-miR-216a-5p;hsa-miR-29b-3p;hsa-miR-337-3p;hsa-miR-518b;hsa-miR-483-3p;hsa-miR-31-5p;hsa-miR-21-5p;hsa-miR-7-5p;hsa-miR-377-3p	Chemokine signaling pathway
13	path:04122_1	27304;81605;9054;4357;7263;4338;hsa-miR-30a-5p;hsa-miR-16-5p;hsa-let-7b-5p	Sulfur relay system
13	path:04270_11	340156;4638;85366;91807;23236;5330;5331;5332;3708;3709;3710;10242;157855;27094;27345;3778;3779;107;108;109;111;112;113;114;115;196883;5566;5567;5568;5613;10335;hsa-let-7b-5p;hsa-miR-1;hsa-miR-424-5p;hsa-miR-211-5p;hsa-miR-182-5p	Vascular smooth muscle contraction
13	path:04512_3	10319;22798;284217;3908;3909;3910;3911;3912;3913;3914;3915;3918;1605;3688;3655;3685;22987;9899;9900;3339;3691;3696;3680;3679;3675;3672;960;3673;375790;hsa-miR-16-5p;hsa-miR-218-5p;hsa-miR-29c-3p;hsa-miR-124-3p;hsa-miR-205-5p;hsa-let-7c-5p;hsa-miR-199b-5p;hsa-let-7c-3p;hsa-miR-30a-5p;hsa-miR-155-5p;hsa-miR-29a-3p;hsa-miR-9-3p;hsa-miR-375;hsa-miR-183-5p;hsa-miR-663a;hsa-miR-1;hsa-miR-19b-1-5p;hsa-m…	ECM-receptor interaction
13	path:04530_8	100506658;10686;1364;1365;1366;137075;149461;23562;24146;26285;49861;5010;51208;53842;7122;9071;9073;9074;9075;9076;9080;7082;2035;2036;2037;23136;1495;1496;29119;60;71;57530;8573;9414;hsa-miR-155-5p;hsa-miR-212-3p;hsa-miR-34a-5p;hsa-miR-1;hsa-miR-223-3p;hsa-miR-644a;hsa-let-7b-5p;hsa-miR-16-5p;hsa-miR-203a	Tight junction
13	path:04660_2	4792;4793;4794;3551;8517;1147;9020;1326;8915;6885;hsa-miR-30e-3p;hsa-miR-200c-3p;hsa-miR-218-5p;hsa-miR-199a-5p;hsa-miR-223-3p;hsa-miR-16-5p;hsa-miR-15a-5p;hsa-miR-23b-3p;hsa-miR-195-5p;hsa-miR-155-5p;hsa-miR-375;hsa-miR-370-3p;hsa-miR-10a-5p	T cell receptor signaling pathway
13	path:04727_3	2550;9568;10681;2770;2771;2773;2775;2782;2783;2784;2785;2786;2787;2788;2790;2791;2792;2793;51764;54331;55970;59345;94235;2554;2555;2556;2557;2558;2559;2560;2561;2562;2563;2564;2565;2566;2567;2568;55879;10243;11337;11345;23710;4905;66008;5334;9001;200959;2569;2570;hsa-miR-1;hsa-miR-30a-5p;hsa-miR-30d-5p;hsa-miR-124-3p;hsa-miR-155-5p	GABAergic synapse
13	path:04744_1	1258;1259;163688;51806;801;805;808;810;hsa-miR-1	Phototransduction
13	path:05032_3	4988;107;108;109;111;112;113;114;115;196883;5566;5567;5568;5613;10681;2770;2771;2773;2775;2782;2783;2784;2785;2786;2787;2788;2790;2791;2792;2793;51764;54331;55970;59345;94235;2778;5578;5579;5582;1812;156;157;2868;2869;2870;408;409;hsa-miR-182-5p;hsa-miR-1;hsa-miR-30a-5p;hsa-miR-30d-5p;hsa-miR-124-3p;hsa-miR-155-5p;hsa-miR-504-5p	Morphine addiction
13	path:05164_11	3665;51284;4615;51135;hsa-miR-155-5p;hsa-miR-203a	Influenza A
13	path:05200_28	23533;5290;5291;5293;5294;5295;5296;8503;10342;4914;7170;7175;6654;6655;3265;3845;4893;369;5894;673;5604;5605;11186;595;5979;8030;8031;5900;5578;5579;5582;hsa-miR-148b-3p;hsa-miR-30a-5p;hsa-miR-29a-3p;hsa-miR-376a-3p;hsa-miR-126-3p;hsa-miR-133a-3p;hsa-miR-30c-5p;hsa-miR-1;hsa-miR-145-5p;hsa-miR-16-5p;hsa-let-7a-5p;hsa-miR-181d-5p;hsa-miR-181a-5p;hsa-miR-143-3p;hsa-let-7c-5p;hsa-miR-622;hsa-let-7c…	Pathways in cancer
12	path:00982_1	218;220;221;222;119391;221357;2938;2939;2940;2941;2944;2946;2947;2948;2949;2950;2952;2953;373156;4257;4258;4259;653689;9446;124;125;126;127;128;130;131;hsa-miR-145-5p;hsa-miR-124-3p;hsa-miR-122-5p;hsa-miR-16-5p;hsa-miR-133a-3p;hsa-miR-513a-3p;hsa-miR-30a-5p;hsa-miR-155-5p;hsa-miR-1	Drug metabolism - cytochrome P450
12	path:03013_7	5901;7514;10482;55998;56000;56001;728343;8021;4927;11097;hsa-miR-29a-3p;hsa-miR-16-5p;hsa-miR-193b-3p;hsa-miR-30a-5p;hsa-miR-155-5p;hsa-let-7b-5p;hsa-miR-34a-5p	RNA transport
12	path:04013_1	2885;6654;6655;3845;22821;hsa-let-7c-5p;hsa-let-7a-5p;hsa-miR-622;hsa-let-7c-3p;hsa-miR-126-3p;hsa-miR-155-5p;hsa-miR-96-5p;hsa-miR-217;hsa-let-7g-5p;hsa-miR-18a-3p;hsa-miR-143-3p;hsa-miR-181c-5p	MAPK signaling pathway - fly
12	path:04110_6	1029;6500;8454;9978;5111;472;545;2810;1111;11200;1026;5591;4193;1387;2033;6502;5925;10912;1647;4616;7157;4089;4087;4088;993;890;8900;1017;1019;1021;898;9134;595;894;896;hsa-miR-124-3p;hsa-let-7g-5p;hsa-miR-10b-5p;hsa-miR-34a-5p;hsa-miR-24-3p;hsa-miR-16-5p;hsa-miR-155-5p;hsa-miR-125b-5p;hsa-let-7b-5p;hsa-let-7c-3p;hsa-let-7c-5p;hsa-miR-101-5p;hsa-miR-101-3p;hsa-miR-181a-5p;hsa-miR-374a-5p;hsa-miR-…	Cell cycle
12	path:04510_2	998;340156;4638;85366;91807;103910;10398;10627;29895;4633;4636;58498;93408;1729;4659;5499;5500;5501;6093;9475;29780;55742;64098;7414;7408;7791;5829;10298;5058;5062;5063;56924;57144;5879;5880;5881;60;71;hsa-miR-1;hsa-miR-224-5p;hsa-miR-195-5p;hsa-miR-330-3p;hsa-miR-375;hsa-miR-185-5p;hsa-miR-137;hsa-miR-29c-3p;hsa-miR-608;hsa-miR-29a-3p;hsa-miR-216a-5p;hsa-miR-29b-3p;hsa-let-7b-5p;hsa-miR-30a-5p;h…	Focal adhesion
12	path:04540_9	2770;2771;2773;1902;107;108;109;111;112;113;114;115;196883;5894;3265;3845;4893;6654;6655;1813;hsa-miR-1;hsa-miR-30a-5p;hsa-miR-30d-5p;hsa-miR-124-3p;hsa-miR-200c-3p;hsa-miR-182-5p;hsa-miR-7-5p;hsa-miR-125b-5p;hsa-let-7a-5p;hsa-miR-181d-5p;hsa-miR-181a-5p;hsa-miR-143-3p;hsa-let-7c-5p;hsa-miR-622;hsa-let-7c-3p;hsa-miR-126-3p;hsa-miR-155-5p;hsa-miR-96-5p;hsa-miR-217;hsa-let-7g-5p;hsa-miR-18a-3p;hsa-…	Gap junction
12	path:04621_1	10392;64127;8767;8517;1147;3551;6885;10454;23118;257397;64170;331;7205;841;5599;5601;5602;5594;5595;1432;5600;5603;6300;84674;7128;7189;hsa-miR-223-3p;hsa-miR-16-5p;hsa-miR-15a-5p;hsa-miR-23b-3p;hsa-miR-195-5p;hsa-miR-200c-3p;hsa-miR-218-5p;hsa-miR-199a-5p;hsa-miR-10a-5p;hsa-miR-155-5p;hsa-miR-181a-5p;hsa-miR-429;hsa-miR-200b-3p;hsa-miR-181b-5p;hsa-miR-34a-3p;hsa-miR-19b-1-5p;hsa-let-7a-5p;hsa-mi…	NOD-like receptor signaling pathway
12	path:04810_2	10092;10093;10094;10095;10109;10552;81873;7454;8976;1072;1073;3984;3985;10298;5058;5062;5063;56924;57144;998;60;71;hsa-miR-22-3p;hsa-miR-30a-5p;hsa-miR-1;hsa-miR-31-5p;hsa-miR-155-5p;hsa-miR-124-3p;hsa-miR-335-5p;hsa-miR-16-5p;hsa-miR-34a-5p;hsa-miR-7-5p;hsa-miR-377-3p;hsa-miR-224-5p;hsa-miR-195-5p;hsa-miR-330-3p;hsa-miR-375;hsa-miR-185-5p;hsa-miR-137;hsa-miR-29c-3p;hsa-miR-608;hsa-miR-29a-3p;hsa…	Regulation of actin cytoskeleton
12	path:04910_6	2194;51422;53632;5562;5563;5564;5565;5571;5313;31;32;6720;2645;3098;3099;3101;80201;5584;5590;hsa-miR-30a-5p;hsa-miR-122-5p;hsa-miR-1;hsa-let-7b-5p;hsa-miR-155-5p;hsa-miR-143-3p;hsa-miR-125b-5p;hsa-miR-125a-5p	Insulin signaling pathway
12	path:05150_3	1675;718;727;716;715;712;713;714;720;721;717;10747;5648;5340;3426;3075;719;hsa-miR-146a-5p	Staphylococcus aureus infection
11	path:00350_4	2954;3081;3242;2184;hsa-miR-34a-5p	Tyrosine metabolism
11	path:00860_3	2990;10720;10941;54490;54575;54576;54577;54578;54579;54600;54657;54658;54659;574537;7363;7364;7365;7366;7367;79799;644;645;3162;3163;hsa-miR-16-5p;hsa-miR-1;hsa-miR-122-5p;hsa-miR-196a-5p	Porphyrin and chlorophyll metabolism
11	path:03008_4	51068;4550;2091;23560;26354;29889;54552;23195;4931;55341;166378;hsa-miR-193b-3p;hsa-miR-155-5p;hsa-miR-16-5p;hsa-let-7b-5p	Ribosome biogenesis in eukaryotes
11	path:03015_10	11051;10914;56903;64895;11052;79869;81608;29894;390748;8106;hsa-miR-155-5p;hsa-miR-30a-5p;hsa-let-7b-5p;hsa-miR-1	mRNA surveillance pathway
11	path:04064_9	329;330;4792;3654;51135;4615;7186;7188;8737;8717;7132;4055;7187;9020;1147;3551;4790;5970;6885;115650;958;7189;8792;10454;23118;257397;23586;695;hsa-miR-204-5p;hsa-miR-34a-5p;hsa-miR-30e-3p;hsa-miR-146a-5p;hsa-let-7c-3p;hsa-miR-146b-5p;hsa-let-7c-5p;hsa-miR-155-5p;hsa-miR-203a;hsa-miR-223-3p;hsa-miR-16-5p;hsa-miR-15a-5p;hsa-miR-23b-3p;hsa-miR-195-5p;hsa-miR-200c-3p;hsa-miR-218-5p;hsa-miR-199a-5p;h…	NF-kappa B signaling pathway
11	path:04066_17	1956;2064;3480;3643;2475;1978;5594;5595;5604;5605;2872;8569;hsa-miR-16-5p;hsa-miR-7-5p;hsa-miR-30a-5p;hsa-miR-27a-3p;hsa-let-7a-5p;hsa-miR-146a-5p;hsa-miR-155-5p;hsa-miR-21-5p;hsa-miR-1;hsa-let-7c-3p;hsa-miR-128-3p;hsa-miR-542-5p;hsa-let-7c-5p;hsa-miR-133a-3p;hsa-miR-133b;hsa-miR-331-3p;hsa-miR-548d-3p;hsa-miR-199b-5p;hsa-miR-125a-5p;hsa-miR-205-5p;hsa-miR-125b-5p;hsa-miR-559;hsa-miR-199a-5p;hsa-…	HIF-1 signaling pathway
11	path:04310_3	11211;2535;7855;7976;8321;8322;8323;8324;8325;8326;5599;5601;5602;5879;5880;5881;387;23002;23500;1855;1856;1857;144165;166336;57216;81839;10297;324;85407;85409;8312;8313;2932;10023;23401;59343;1457;1459;1460;80319;hsa-miR-31-5p;hsa-miR-204-5p;hsa-miR-145-5p;hsa-miR-375;hsa-miR-214-3p;hsa-miR-141-3p;hsa-miR-20a-5p;hsa-miR-17-5p;hsa-miR-199a-3p;hsa-miR-93-5p;hsa-miR-106b-5p;hsa-miR-194-5p;hsa-miR-1…	Wnt signaling pathway
11	path:04380_8	7186;7189;3551;6885;5608;5604;5599;5601;5602;1432;5600;5603;6300;6772;5609;hsa-miR-146a-5p;hsa-let-7c-3p;hsa-miR-146b-5p;hsa-let-7c-5p;hsa-miR-200c-3p;hsa-miR-218-5p;hsa-miR-199a-5p;hsa-miR-10a-5p;hsa-miR-145-5p;hsa-miR-424-5p;hsa-miR-34a-5p;hsa-miR-497-5p;hsa-miR-214-3p;hsa-miR-141-3p;hsa-miR-20a-5p;hsa-miR-17-5p;hsa-miR-199a-3p;hsa-miR-93-5p;hsa-miR-106b-5p;hsa-miR-200a-3p;hsa-miR-24-3p;hsa-miR…	Osteoclast differentiation
11	path:04380_20	9846;695;7006;29760;3937;5336;11261;5530;5532;5533;5534;5535;63928;814;1385;hsa-miR-346;hsa-miR-16-5p;hsa-miR-30a-5p;hsa-miR-145-5p;hsa-miR-200b-3p;hsa-miR-34b-5p;hsa-miR-203a;hsa-miR-103a-3p;hsa-miR-182-5p	Osteoclast differentiation
11	path:04510_18	10000;207;208;5170;3611;5728;23533;5290;5291;5293;5294;5295;5296;8503;5747;5894;3265;6654;6655;2885;1956;2064;2321;2324;3480;3791;4233;5156;5159;10451;7409;7410;hsa-miR-122-5p;hsa-miR-15a-5p;hsa-miR-16-5p;hsa-miR-519d-3p;hsa-miR-302b-3p;hsa-miR-451a;hsa-miR-302d-3p;hsa-miR-143-3p;hsa-miR-149-3p;hsa-miR-302a-3p;hsa-miR-125b-5p;hsa-miR-302c-3p;hsa-miR-185-5p;hsa-miR-184;hsa-miR-708-5p;hsa-miR-21-5p…	Focal adhesion
11	path:04530_11	150084;50848;58494;83700;5578;5579;5580;5581;5582;5583;5588;5515;5516;5518;5519;100506658;10686;1364;1365;1366;137075;149461;23562;24146;26285;49861;5010;51208;53842;7122;9071;9073;9074;9075;9076;9080;56288;9223;7082;1495;1496;29119;8777;2017;3059;60;71;8531;22800;22808;3265;3845;4893;6237;4301;57530;51776;1499;27134;9414;hsa-miR-145-5p;hsa-miR-205-5p;hsa-miR-31-5p;hsa-miR-1;hsa-miR-16-5p;hsa-miR…	Tight junction
11	path:04530_15	10686;1364;1365;1366;137075;149461;23562;24146;26285;49861;5010;51208;53842;7122;9071;9073;9074;9075;9076;9080;50855;84552;84612;27134;10207;64398;92359;hsa-miR-155-5p;hsa-miR-595	Tight junction
11	path:04720_8	815;816;817;818;163688;51806;801;805;808;810;27330;6195;6196;6197;5566;5567;5568;5613;107;114;2890;2891;10411;5594;5595;5604;5605;369;5894;673;5906;5908;5502;hsa-miR-1;hsa-miR-219a-5p;hsa-miR-16-5p;hsa-miR-125b-5p;hsa-miR-181b-5p;hsa-miR-28-5p;hsa-miR-30a-5p;hsa-miR-320a;hsa-miR-199a-3p;hsa-miR-335-5p;hsa-miR-483-5p;hsa-miR-424-5p;hsa-miR-34a-5p;hsa-miR-497-5p;hsa-let-7b-5p;hsa-miR-7-5p;hsa-miR-3…	Long-term potentiation
11	path:04912_6	998;815;816;817;818;4214;3708;3709;3710;163688;51806;801;805;808;810;6714;hsa-miR-1;hsa-miR-224-5p;hsa-miR-195-5p;hsa-miR-330-3p;hsa-miR-375;hsa-miR-185-5p;hsa-miR-137;hsa-miR-29c-3p;hsa-miR-608;hsa-miR-29a-3p;hsa-miR-216a-5p;hsa-miR-29b-3p;hsa-miR-219a-5p;hsa-miR-16-5p;hsa-miR-424-5p;hsa-miR-205-5p;hsa-miR-23b-3p;hsa-miR-33a-5p	GnRH signaling pathway
11	path:04916_2	1855;1856;1857;2775;1910;11211;2535;7855;7976;8321;8322;8323;8324;8325;8326;23236;5330;5331;5332;2932;2776;hsa-miR-221-3p;hsa-miR-324-3p;hsa-miR-31-5p;hsa-miR-204-5p;hsa-miR-145-5p;hsa-miR-375;hsa-let-7b-5p;hsa-miR-1;hsa-miR-155-5p;hsa-miR-26a-5p	Melanogenesis
11	path:04920_1	4790;5970;4792;4793;4794;9021;3953;1147;3551;8517;6774;5599;5601;5602;2475;3667;8471;8660;3717;hsa-miR-146a-5p;hsa-miR-155-5p;hsa-miR-9-5p;hsa-let-7a-5p;hsa-miR-146b-5p;hsa-miR-15a-5p;hsa-miR-124-3p;hsa-miR-30e-3p;hsa-miR-223-3p;hsa-miR-16-5p;hsa-miR-23b-3p;hsa-miR-195-5p;hsa-miR-200c-3p;hsa-miR-218-5p;hsa-miR-199a-5p;hsa-miR-21-5p;hsa-miR-20b-5p;hsa-miR-337-3p;hsa-miR-214-3p;hsa-miR-141-3p;hsa-m…	Adipocytokine signaling pathway
11	path:04920_4	4790;5970;5781;9021;126129;1374;1375;5443;51422;53632;5562;5563;5564;5565;5571;5465;3953;10645;6794;84254;6774;3667;8471;8660;10891;3717;hsa-miR-146a-5p;hsa-miR-155-5p;hsa-miR-9-5p;hsa-let-7a-5p;hsa-miR-146b-5p;hsa-miR-15a-5p;hsa-miR-124-3p;hsa-miR-489-3p;hsa-miR-23a-3p;hsa-miR-181a-5p;hsa-miR-370-3p;hsa-miR-16-5p;hsa-miR-488-3p;hsa-miR-30a-5p;hsa-miR-122-5p;hsa-miR-1;hsa-miR-22-3p;hsa-miR-10b-5p…	Adipocytokine signaling pathway
11	path:04930_4	23533;5290;5291;5293;5294;5295;5296;8503;3667;3643;3630;122809;8651;8835;9021;5594;5595;3551;8471;8660;5599;5601;5602;2475;hsa-miR-148b-3p;hsa-miR-30a-5p;hsa-miR-29a-3p;hsa-miR-376a-3p;hsa-miR-126-3p;hsa-miR-133a-3p;hsa-miR-30c-5p;hsa-miR-145-5p;hsa-miR-148a-3p;hsa-miR-217;hsa-miR-7-5p;hsa-miR-152-3p;hsa-miR-98-5p;hsa-miR-194-5p;hsa-miR-28-5p;hsa-miR-320a;hsa-miR-199a-3p;hsa-miR-335-5p;hsa-miR-48…	Type II diabetes mellitus
11	path:05145_1	4615;3654;51135;7189;6885;10454;23118;hsa-miR-155-5p;hsa-miR-203a;hsa-miR-146a-5p;hsa-let-7c-3p;hsa-miR-146b-5p;hsa-let-7c-5p;hsa-miR-10a-5p;hsa-miR-23b-3p	Toxoplasmosis
11	path:05152_4	5868;5869;5878;5289;10312;23545;245972;50617;51606;527;533;535;537;9114;8411;3916;3920;7879;1509;hsa-miR-130a-3p;hsa-miR-155-5p;hsa-miR-193b-3p;hsa-let-7b-5p;hsa-miR-1	Tuberculosis
11	path:05200_29	3265;3845;4893;369;5894;673;5604;5605;11186;595;3725;2353;4609;5594;5595;hsa-let-7a-5p;hsa-miR-181d-5p;hsa-miR-181a-5p;hsa-miR-143-3p;hsa-let-7c-5p;hsa-miR-622;hsa-let-7c-3p;hsa-miR-126-3p;hsa-miR-155-5p;hsa-miR-96-5p;hsa-miR-217;hsa-let-7g-5p;hsa-miR-18a-3p;hsa-miR-181c-5p;hsa-let-7b-5p;hsa-miR-20a-5p;hsa-miR-124-3p;hsa-miR-145-5p;hsa-miR-148b-3p;hsa-miR-16-5p;hsa-miR-7-5p;hsa-miR-125b-5p;hsa-mi…	Pathways in cancer
11	path:05200_33	1499;2932;595;4609;51176;6932;6934;83439;3728;1026;1019;1029;332;hsa-miR-200a-3p;hsa-miR-34a-5p;hsa-miR-155-5p;hsa-miR-124-3p;hsa-miR-30a-5p;hsa-miR-214-3p;hsa-miR-26a-5p;hsa-miR-20a-5p;hsa-miR-449a;hsa-miR-193b-3p;hsa-miR-195-5p;hsa-let-7b-5p;hsa-let-7c-5p;hsa-miR-17-5p;hsa-miR-503-5p;hsa-miR-15b-5p;hsa-miR-19a-3p;hsa-miR-302c-3p;hsa-miR-16-5p;hsa-miR-302a-3p;hsa-let-7f-5p;hsa-miR-15a-5p;hsa-miR…	Pathways in cancer
11	path:05416_2	1604;2534;25;27;857;hsa-miR-16-5p;hsa-miR-124-3p;hsa-miR-29a-3p;hsa-miR-30a-5p;hsa-miR-203a;hsa-miR-103a-3p;hsa-miR-199a-5p	Viral myocarditis
10	path:00130_2	2677;79001;1728;hsa-miR-133a-3p	Ubiquinone and other terpenoid-quinone biosynthesis
10	path:04064_11	329;330;7186;7188;7132;8740;4055;7187;9020;4790;5970;6885;115650;958;8792;10454;23118;257397;23586;695;4049;4050;hsa-miR-204-5p;hsa-miR-34a-5p;hsa-miR-155-5p;hsa-miR-146a-5p;hsa-miR-9-5p;hsa-let-7a-5p;hsa-miR-146b-5p;hsa-miR-15a-5p;hsa-miR-124-3p;hsa-miR-10a-5p;hsa-miR-486-5p;hsa-miR-224-5p;hsa-miR-23b-3p;hsa-miR-195-5p;hsa-miR-346	NF-kappa B signaling pathway
10	path:04064_12	329;330;4792;7186;7132;4055;7187;9020;1147;8517;3551;4791;4790;5970;6885;115650;958;8792;10454;23118;257397;23586;5336;6850;695;hsa-miR-204-5p;hsa-miR-34a-5p;hsa-miR-30e-3p;hsa-miR-155-5p;hsa-miR-223-3p;hsa-miR-16-5p;hsa-miR-15a-5p;hsa-miR-23b-3p;hsa-miR-195-5p;hsa-miR-200c-3p;hsa-miR-218-5p;hsa-miR-199a-5p;hsa-miR-146a-5p;hsa-miR-9-5p;hsa-let-7a-5p;hsa-miR-146b-5p;hsa-miR-124-3p;hsa-miR-10a-5p;h…	NF-kappa B signaling pathway
10	path:04141_4	100506742;823;824;hsa-miR-34a-5p;hsa-miR-1;hsa-miR-30a-5p	Protein processing in endoplasmic reticulum
10	path:04210_4	1676;836;112401;329;330;331;79444;1677;100506742;842;840;839;841;843;hsa-miR-145-5p;hsa-miR-138-5p;hsa-let-7a-5p;hsa-miR-375;hsa-miR-30d-5p;hsa-miR-204-5p;hsa-miR-34a-5p;hsa-miR-200c-3p;hsa-miR-181a-5p;hsa-miR-429;hsa-miR-200b-3p;hsa-miR-181b-5p;hsa-miR-34a-3p;hsa-miR-133a-3p;hsa-miR-19b-1-5p	Apoptosis
10	path:04210_10	1676;836;112401;329;330;331;79444;100506742;842;840;839;54205;637;841;843;8772;hsa-miR-145-5p;hsa-miR-138-5p;hsa-let-7a-5p;hsa-miR-375;hsa-miR-30d-5p;hsa-miR-204-5p;hsa-miR-34a-5p;hsa-miR-200c-3p;hsa-miR-181a-5p;hsa-miR-429;hsa-miR-200b-3p;hsa-miR-181b-5p;hsa-miR-34a-3p;hsa-miR-133a-3p;hsa-miR-19b-1-5p;hsa-miR-146a-5p	Apoptosis
10	path:04350_9	269;659;151449;268;353500;392255;650;652;653;654;655;656;8200;9241;8646;hsa-miR-19b-3p;hsa-miR-181c-5p;hsa-miR-21-5p;hsa-miR-92a-3p;hsa-miR-17-5p;hsa-miR-129-5p;hsa-miR-302c-3p;hsa-miR-100-5p;hsa-miR-20a-5p;hsa-miR-19a-3p;hsa-miR-130a-3p;hsa-miR-34a-5p;hsa-miR-22-3p;hsa-miR-342-3p	TGF-beta signaling pathway
10	path:04723_1	2776;23236;5330;5331;5332;5578;5579;5582;2911;2915;hsa-let-7b-5p;hsa-miR-1	Retrograde endocannabinoid signaling
10	path:04726_2	3360;3362;3363;3356;3357;3358;2778;2776;23236;5330;5331;5332;3350;3351;3352;3354;3355;10681;2770;2771;2773;2775;2782;2783;2784;2785;2786;2787;2788;2790;2791;2792;2793;51764;54331;55970;59345;94235;3361;775;776;778;779;170572;200909;285242;3359;9177;hsa-miR-22-3p;hsa-miR-155-5p;hsa-miR-1;hsa-let-7b-5p;hsa-miR-96-5p;hsa-miR-30a-5p;hsa-miR-30d-5p;hsa-miR-124-3p;hsa-miR-133a-3p;hsa-miR-510-5p	Serotonergic synapse
10	path:04728_12	1816;6531;2774;2778;111;2776;23236;5330;5331;5332;1813;10681;2770;2771;2773;2775;2782;2783;2784;2785;2786;2787;2788;2790;2791;2792;2793;51764;54331;55970;59345;94235;7054;1812;1814;1815;28227;55012;5515;5516;5518;5519;5520;5521;5522;5523;5525;5526;5527;5528;5529;55844;50632;hsa-miR-155-5p;hsa-miR-1;hsa-let-7b-5p;hsa-miR-30a-5p;hsa-miR-30d-5p;hsa-miR-124-3p;hsa-miR-504-5p;hsa-miR-16-5p;hsa-miR-222…	Dopaminergic synapse
10	path:05030_5	5566;5567;5568;5613;3725;2354;1020;84152;1742;8851;hsa-miR-155-5p;hsa-miR-30a-5p;hsa-miR-224-5p;hsa-miR-375	Cocaine addiction
10	path:05200_26	842;5728;23533;5290;5291;5293;5294;5295;5296;8503;2932;1147;3551;8517;2475;572;4193;1027;595;1026;1019;1017;898;9134;6502;2308;4824;10000;207;208;hsa-miR-133a-3p;hsa-let-7a-5p;hsa-miR-222-3p;hsa-miR-17-5p;hsa-miR-29b-3p;hsa-miR-217;hsa-miR-494-3p;hsa-miR-144-3p;hsa-miR-21-5p;hsa-miR-26a-5p;hsa-miR-19a-3p;hsa-miR-19b-3p;hsa-miR-103a-3p;hsa-miR-214-3p;hsa-miR-23a-3p;hsa-miR-221-3p;hsa-miR-107;hsa-m…	Pathways in cancer
10	path:05214_8	1956;5156;5159;3480;23533;5290;5291;5293;5294;5295;5296;8503;10000;207;208;5728;2475;3265;3845;4893;hsa-miR-16-5p;hsa-miR-7-5p;hsa-miR-30a-5p;hsa-miR-27a-3p;hsa-let-7a-5p;hsa-miR-146a-5p;hsa-miR-155-5p;hsa-miR-21-5p;hsa-miR-1;hsa-let-7c-3p;hsa-miR-128-3p;hsa-miR-542-5p;hsa-let-7c-5p;hsa-miR-133a-3p;hsa-miR-133b;hsa-miR-34a-5p;hsa-let-7b-5p;hsa-miR-140-5p;hsa-miR-224-5p;hsa-miR-194-5p;hsa-miR-139-…	Glioma
9	path:03015_6	4686;65109;65110;5976;26019;23049;23381;9887;23293;2107;23708;2935;132430;140886;26986;340529;5042;645974;80336;8761;hsa-miR-155-5p;hsa-let-7c-3p;hsa-let-7c-5p;hsa-let-7b-5p;hsa-miR-30a-5p;hsa-miR-124-3p;hsa-miR-16-5p	mRNA surveillance pathway
9	path:04012_7	2885;6776;6777;1956;10298;5058;5062;5063;56924;57144;4690;8440;7039;23624;867;868;1398;1399;25759;399694;53358;6464;5335;5336;1839;2069;685;6714;374;727738;1950;hsa-miR-222-3p;hsa-miR-16-5p;hsa-miR-7-5p;hsa-miR-30a-5p;hsa-miR-27a-3p;hsa-let-7a-5p;hsa-miR-146a-5p;hsa-miR-155-5p;hsa-miR-21-5p;hsa-miR-1;hsa-let-7c-3p;hsa-miR-128-3p;hsa-miR-542-5p;hsa-let-7c-5p;hsa-miR-133a-3p;hsa-miR-133b;hsa-miR-37…	ErbB signaling pathway
9	path:04310_9	11211;2535;7855;7976;8321;8322;8323;8324;8325;8326;5879;5880;5881;23002;23500;1855;1856;1857;144165;166336;57216;81839;122011;1452;6907;79718;90665;10297;324;85407;85409;8312;8313;5515;5516;5518;5519;5525;5526;5527;5528;5529;1499;5566;5567;5568;5613;2932;10023;23401;59343;1457;1459;1460;80319;1454;hsa-miR-31-5p;hsa-miR-204-5p;hsa-miR-145-5p;hsa-miR-375;hsa-miR-194-5p;hsa-miR-122-5p;hsa-miR-142-3p…	Wnt signaling pathway
9	path:04360_2	5594;5595;5747;3688;8482;hsa-miR-28-5p;hsa-miR-30a-5p;hsa-miR-320a;hsa-miR-199a-3p;hsa-miR-335-5p;hsa-miR-483-5p;hsa-miR-138-5p;hsa-miR-7-5p;hsa-miR-193a-3p;hsa-miR-9-3p;hsa-miR-124-3p;hsa-miR-375;hsa-miR-183-5p	Axon guidance
9	path:04530_10	150084;50848;58494;83700;5578;5579;5580;5581;5582;5583;5588;100506658;10686;1364;1365;1366;137075;149461;23562;24146;26285;49861;5010;51208;53842;7122;9071;9073;9074;9075;9076;9080;7082;1495;1496;29119;2017;3059;60;71;1019;8531;4301;57530;51776;1499;27134;9414;hsa-miR-145-5p;hsa-miR-205-5p;hsa-miR-31-5p;hsa-miR-1;hsa-miR-155-5p;hsa-miR-212-3p;hsa-miR-34a-5p;hsa-miR-644a;hsa-let-7b-5p;hsa-miR-16-5…	Tight junction
9	path:04724_9	116443;116444;2902;2903;2904;2905;2906;2911;2915;9454;9455;9456;1742;9229;22941;50944;85358;hsa-miR-375	Glutamatergic synapse
9	path:04920_10	4790;5970;4792;4793;4794;9021;1147;3551;8517;5599;5601;5602;2475;7186;3667;8471;8660;hsa-miR-146a-5p;hsa-miR-155-5p;hsa-miR-9-5p;hsa-let-7a-5p;hsa-miR-146b-5p;hsa-miR-15a-5p;hsa-miR-124-3p;hsa-miR-30e-3p;hsa-miR-223-3p;hsa-miR-16-5p;hsa-miR-23b-3p;hsa-miR-195-5p;hsa-miR-200c-3p;hsa-miR-218-5p;hsa-miR-199a-5p;hsa-miR-214-3p;hsa-miR-141-3p;hsa-miR-20a-5p;hsa-miR-17-5p;hsa-miR-199a-3p;hsa-miR-93-5p;…	Adipocytokine signaling pathway
9	path:05145_10	112401;329;330;331;79444;54205;842;836;841;hsa-miR-204-5p;hsa-miR-34a-5p;hsa-miR-200c-3p;hsa-miR-181a-5p;hsa-miR-429;hsa-miR-200b-3p;hsa-miR-181b-5p;hsa-miR-34a-3p;hsa-miR-133a-3p;hsa-let-7a-5p;hsa-miR-138-5p;hsa-miR-375;hsa-miR-30d-5p;hsa-miR-19b-1-5p	Toxoplasmosis
9	path:05152_17	5594;5595;4790;5970;7189;51135;5599;5601;5602;1432;5600;5603;6300;3654;3656;hsa-miR-28-5p;hsa-miR-30a-5p;hsa-miR-320a;hsa-miR-199a-3p;hsa-miR-335-5p;hsa-miR-483-5p;hsa-miR-146a-5p;hsa-miR-155-5p;hsa-miR-9-5p;hsa-let-7a-5p;hsa-miR-146b-5p;hsa-miR-15a-5p;hsa-miR-124-3p;hsa-let-7c-3p;hsa-let-7c-5p;hsa-miR-214-3p;hsa-miR-141-3p;hsa-miR-20a-5p;hsa-miR-17-5p;hsa-miR-93-5p;hsa-miR-106b-5p;hsa-miR-200a-3…	Tuberculosis
9	path:05200_37	3716;7039;6774;6772;3725;2353;4609;2034;3091;2277;5228;7422;7423;7424;hsa-miR-17-5p;hsa-miR-152-3p;hsa-miR-155-5p;hsa-miR-21-5p;hsa-miR-20b-5p;hsa-miR-337-3p;hsa-miR-145-5p;hsa-let-7c-3p;hsa-let-7c-5p;hsa-miR-34a-5p;hsa-miR-30a-5p;hsa-miR-101-3p;hsa-miR-139-5p;hsa-miR-221-3p;hsa-miR-181a-5p;hsa-miR-222-3p;hsa-miR-29b-3p;hsa-miR-98-5p;hsa-miR-378a-3p;hsa-miR-34b-5p;hsa-let-7f-5p;hsa-miR-24-3p;hsa-…	Pathways in cancer
9	path:05215_1	367;354;3320;3326;7184;5594;5595;5604;5605;hsa-miR-488-5p;hsa-miR-124-3p;hsa-miR-185-5p;hsa-miR-16-5p;hsa-miR-193b-3p;hsa-miR-1;hsa-miR-223-3p;hsa-miR-28-5p;hsa-miR-30a-5p;hsa-miR-320a;hsa-miR-199a-3p;hsa-miR-335-5p;hsa-miR-483-5p;hsa-miR-424-5p;hsa-miR-34a-5p;hsa-miR-497-5p;hsa-let-7b-5p	Prostate cancer
8	path:00750_1	316;55163;493911;57026;8566;hsa-miR-30a-5p;hsa-miR-193b-3p	Vitamin B6 metabolism
8	path:04010_16	3164;5598;5607;hsa-miR-143-3p	MAPK signaling pathway
8	path:04010_32	6788;6789;836;3554;7850;7132;5879;5880;5881;998;5058;5062;10746;4215;4214;hsa-miR-141-3p;hsa-miR-138-5p;hsa-let-7a-5p;hsa-miR-375;hsa-miR-30d-5p;hsa-miR-194-5p;hsa-miR-122-5p;hsa-miR-142-3p;hsa-miR-155-5p;hsa-miR-1;hsa-miR-224-5p;hsa-miR-195-5p;hsa-miR-330-3p;hsa-miR-185-5p;hsa-miR-137;hsa-miR-29c-3p;hsa-miR-608;hsa-miR-29a-3p;hsa-miR-216a-5p;hsa-miR-29b-3p;hsa-miR-7-5p;hsa-miR-377-3p;hsa-miR-520…	MAPK signaling pathway
8	path:04210_9	1676;836;112401;329;330;331;79444;100506742;842;840;839;317;54205;637;841;843;hsa-miR-145-5p;hsa-miR-138-5p;hsa-let-7a-5p;hsa-miR-375;hsa-miR-30d-5p;hsa-miR-204-5p;hsa-miR-34a-5p;hsa-miR-200c-3p;hsa-miR-181a-5p;hsa-miR-429;hsa-miR-200b-3p;hsa-miR-181b-5p;hsa-miR-34a-3p;hsa-miR-133a-3p;hsa-miR-155-5p;hsa-miR-21-5p;hsa-miR-19b-1-5p	Apoptosis
8	path:04360_3	5594;5595;5747;3688;3265;3845;4893;hsa-miR-28-5p;hsa-miR-30a-5p;hsa-miR-320a;hsa-miR-199a-3p;hsa-miR-335-5p;hsa-miR-483-5p;hsa-miR-138-5p;hsa-miR-7-5p;hsa-miR-193a-3p;hsa-miR-9-3p;hsa-miR-124-3p;hsa-miR-375;hsa-miR-183-5p;hsa-let-7a-5p;hsa-miR-181d-5p;hsa-miR-181a-5p;hsa-miR-143-3p;hsa-let-7c-5p;hsa-miR-622;hsa-let-7c-3p;hsa-miR-126-3p;hsa-miR-155-5p;hsa-miR-96-5p;hsa-miR-217;hsa-let-7g-5p;hsa-mi…	Axon guidance
8	path:04510_21	3688;3690;3691;3693;3694;3695;3696;22801;3655;3672;3673;3674;3675;3676;3678;3679;3680;3685;8515;8516;3611;5747;5829;9564;1398;1399;2889;1793;5879;5880;5881;60;71;hsa-miR-9-3p;hsa-miR-124-3p;hsa-miR-375;hsa-miR-183-5p;hsa-let-7a-5p;hsa-miR-30c-5p;hsa-miR-1;hsa-miR-16-5p;hsa-miR-155-5p;hsa-miR-30a-5p;hsa-miR-19b-1-5p;hsa-miR-93-5p;hsa-miR-145-5p;hsa-miR-29a-3p;hsa-let-7c-5p;hsa-let-7c-3p;hsa-miR-14…	Focal adhesion
8	path:04727_1	2550;9568;107;108;109;111;112;113;114;115;196883;773;774;10681;2770;2771;2773;2775;2782;2783;2784;2785;2786;2787;2788;2790;2791;2792;2793;51764;54331;55970;59345;94235;2554;2555;2556;2557;2558;2559;2560;2561;2562;2563;2564;2565;2566;2567;2568;55879;3763;775;776;778;779;200959;2569;2570;hsa-miR-182-5p;hsa-miR-1;hsa-miR-30a-5p;hsa-miR-30d-5p;hsa-miR-124-3p;hsa-miR-155-5p;hsa-miR-133a-3p	GABAergic synapse
8	path:04910_2	3636;3551;5599;5601;5602;5792;5770;3643;2885;2475;23533;5290;5291;5293;5294;5295;5296;8503;5584;5590;5170;3667;8471;8660;hsa-miR-205-5p;hsa-let-7b-5p;hsa-miR-184;hsa-miR-200c-3p;hsa-miR-218-5p;hsa-miR-199a-5p;hsa-miR-214-3p;hsa-miR-141-3p;hsa-miR-20a-5p;hsa-miR-17-5p;hsa-miR-199a-3p;hsa-miR-93-5p;hsa-miR-106b-5p;hsa-miR-1;hsa-miR-24-3p;hsa-miR-210-3p;hsa-miR-122-5p;hsa-miR-362-3p;hsa-miR-99a-5p;h…	Insulin signaling pathway
8	path:04916_4	5566;5567;5568;5613;163688;51806;801;805;808;810;2770;2771;2773;2775;23236;5330;5331;5332;5578;5579;5582;hsa-miR-1;hsa-miR-30a-5p;hsa-miR-30d-5p;hsa-miR-124-3p;hsa-let-7b-5p	Melanogenesis
8	path:04970_2	153;154;155;146;147;148;1131;2776;23236;5330;5331;5332;hsa-let-7b-5p;hsa-miR-1	Salivary secretion
8	path:05031_3	6531;163688;51806;801;805;808;810;814;815;816;817;818;10488;1385;1386;1388;148327;468;64764;84699;90993;9586;5499;5500;5501;5173;23237;2353;2354;hsa-miR-1;hsa-miR-219a-5p;hsa-miR-16-5p;hsa-miR-200b-3p;hsa-miR-34b-5p;hsa-miR-203a;hsa-miR-103a-3p;hsa-miR-182-5p;hsa-miR-214-3p;hsa-miR-204-5p;hsa-miR-211-5p;hsa-miR-30a-5p;hsa-miR-101-3p;hsa-miR-139-5p;hsa-miR-221-3p;hsa-miR-181a-5p;hsa-miR-222-3p;hsa…	Amphetamine addiction
8	path:05160_6	3456;3439;3440;3441;3442;3443;3444;3445;3446;3447;3448;3449;3451;3452;3454;3455;3716;7297;6772;6773;9021;hsa-miR-34a-5p;hsa-miR-26a-5p;hsa-let-7b-5p;hsa-miR-145-5p;hsa-miR-17-5p;hsa-let-7c-3p;hsa-let-7c-5p	Hepatitis C
8	path:05219_6	1029;1026;1869;1870;1871;5925;1019;595;hsa-miR-124-3p;hsa-let-7g-5p;hsa-miR-10b-5p;hsa-miR-34a-5p;hsa-miR-24-3p;hsa-miR-16-5p;hsa-miR-155-5p;hsa-miR-125b-5p;hsa-miR-17-5p;hsa-miR-93-5p;hsa-miR-106b-5p;hsa-miR-96-5p;hsa-miR-28-5p;hsa-miR-519d-3p;hsa-miR-208a-3p;hsa-miR-20a-5p;hsa-miR-132-3p;hsa-miR-146a-5p;hsa-let-7a-5p;hsa-miR-639;hsa-miR-503-5p;hsa-miR-519e-3p;hsa-miR-106a-5p;hsa-miR-20b-5p;hsa-…	Bladder cancer
7	path:00330_5	5009;445;435;383;384;95;4942;4842;4843;4846;2628;2593;113451;79814;4953;26;217;219;223;224;501;57571;55748;84735;hsa-miR-1;hsa-miR-30a-5p;hsa-miR-26a-5p;hsa-miR-155-5p;hsa-miR-16-5p;hsa-miR-34a-5p;hsa-let-7b-5p;hsa-miR-24-3p	Arginine and proline metabolism
7	path:00513_2	4245;4247;2530;2683;8703;8704;4122;4124;hsa-miR-155-5p;hsa-miR-1;hsa-miR-16-5p	Various types of N-glycan biosynthesis
7	path:00680_4	2203;8789;5211;5213;5214;226;229;230;26007;hsa-miR-520a-3p;hsa-miR-520e;hsa-miR-520b;hsa-miR-122-5p;hsa-miR-124-3p	Methane metabolism
7	path:00983_1	7172;3251;8833;3704;7498;3614;3615;hsa-miR-34a-5p;hsa-miR-155-5p;hsa-miR-1;hsa-let-7b-5p;hsa-miR-29a-3p;hsa-miR-29b-3p;hsa-miR-16-5p	Drug metabolism - other enzymes
7	path:04060_16	3556;7850;3554;3553;3552;hsa-miR-21-5p;hsa-miR-191-5p	Cytokine-cytokine receptor interaction
7	path:04062_8	5747;2268;3055;4067;6714;23533;5290;5291;5293;5294;5295;5296;8503;25759;399694;53358;6464;2885;3702;3265;3845;4893;6654;6655;hsa-miR-138-5p;hsa-miR-7-5p;hsa-miR-193a-3p;hsa-let-7b-5p;hsa-miR-205-5p;hsa-miR-23b-3p;hsa-miR-33a-5p;hsa-miR-148b-3p;hsa-miR-30a-5p;hsa-miR-29a-3p;hsa-miR-376a-3p;hsa-miR-126-3p;hsa-miR-133a-3p;hsa-miR-30c-5p;hsa-miR-429;hsa-miR-200c-3p;hsa-miR-200b-3p;hsa-miR-141-3p;hsa-…	Chemokine signaling pathway
7	path:04066_4	405;1387;2033;3091;1950;3479;3630;1956;2064;3480;3643;23533;5290;5291;5293;5294;5295;5296;8503;5604;5605;hsa-miR-324-3p;hsa-miR-150-5p;hsa-miR-424-5p;hsa-miR-199b-5p;hsa-miR-107;hsa-miR-519c-3p;hsa-miR-20a-5p;hsa-miR-20b-5p;hsa-miR-138-5p;hsa-miR-27a-3p;hsa-miR-16-5p;hsa-miR-7-5p;hsa-miR-30a-5p;hsa-let-7a-5p;hsa-miR-146a-5p;hsa-miR-155-5p;hsa-miR-21-5p;hsa-miR-1;hsa-let-7c-3p;hsa-miR-128-3p;hsa-m…	HIF-1 signaling pathway
7	path:04111_5	9700;9126;27127;8243;5885;10274;10735;hsa-let-7e-5p;hsa-let-7c-5p;hsa-let-7c-3p;hsa-miR-34a-5p;hsa-miR-155-5p	Cell cycle - yeast
7	path:04360_17	5594;5595;5747;5921;3265;3845;4893;hsa-miR-28-5p;hsa-miR-30a-5p;hsa-miR-320a;hsa-miR-199a-3p;hsa-miR-335-5p;hsa-miR-483-5p;hsa-miR-138-5p;hsa-miR-7-5p;hsa-miR-193a-3p;hsa-miR-31-5p;hsa-miR-132-3p;hsa-let-7a-5p;hsa-miR-181d-5p;hsa-miR-181a-5p;hsa-miR-143-3p;hsa-let-7c-5p;hsa-miR-622;hsa-let-7c-3p;hsa-miR-126-3p;hsa-miR-155-5p;hsa-miR-96-5p;hsa-miR-217;hsa-let-7g-5p;hsa-miR-18a-3p;hsa-miR-181c-5p;h…	Axon guidance
7	path:04724_5	2911;2915;2776;23236;5330;5331;5332;3708;3709;3710;5578;5579;5582;9454;9455;9456;hsa-let-7b-5p;hsa-miR-1;hsa-miR-424-5p	Glutamatergic synapse
7	path:04728_5	111;5566;5567;5568;5613;23236;5330;5331;5332;5578;5579;5582;10681;2770;2771;2773;2775;2782;2783;2784;2785;2786;2787;2788;2790;2791;2792;2793;51764;54331;55970;59345;94235;10488;1385;1386;1388;148327;468;64764;84699;90993;9586;1432;5599;5600;5601;5602;5603;6300;2353;6323;163688;51806;801;805;808;810;hsa-let-7b-5p;hsa-miR-1;hsa-miR-30a-5p;hsa-miR-30d-5p;hsa-miR-124-3p;hsa-miR-155-5p;hsa-miR-200b-3p…	Dopaminergic synapse
7	path:04910_9	2872;8569;5594;5595;1978;1977;253314;9470;hsa-miR-28-5p;hsa-miR-30a-5p;hsa-miR-320a;hsa-miR-199a-3p;hsa-miR-335-5p;hsa-miR-483-5p;hsa-miR-125b-5p;hsa-miR-16-5p;hsa-miR-124-3p;hsa-miR-1;hsa-miR-145-5p;hsa-miR-141-3p;hsa-miR-155-5p	Insulin signaling pathway
7	path:04914_3	107;108;109;111;112;113;114;115;196883;5566;5567;5568;5613;2770;2771;2773;hsa-miR-182-5p;hsa-miR-1;hsa-miR-30a-5p;hsa-miR-30d-5p;hsa-miR-124-3p	Progesterone-mediated oocyte maturation
7	path:04920_7	126129;1374;1375;51422;53632;5562;5563;5564;5565;5571;9370;5465;51094;79602;3953;10645;6794;84254;hsa-miR-155-5p;hsa-miR-370-3p;hsa-miR-16-5p;hsa-miR-30a-5p;hsa-miR-122-5p;hsa-miR-1;hsa-miR-22-3p;hsa-miR-10b-5p;hsa-miR-519d-3p;hsa-miR-21-5p;hsa-miR-141-3p;hsa-miR-375;hsa-miR-124-3p	Adipocytokine signaling pathway
7	path:04950_6	3175;2645;3651;4760;389692;4821;3630;3375;5080;4825;50674;hsa-miR-30a-5p;hsa-miR-10b-5p	Maturity onset diabetes of the young
7	path:04970_1	153;154;155;146;147;148;2778;107;108;109;111;112;113;114;115;196883;hsa-miR-155-5p;hsa-miR-1;hsa-miR-182-5p	Salivary secretion
7	path:05034_5	10488;1385;1386;1388;148327;468;64764;84699;90993;9586;814;1392;4852;627;5594;5595;2354;4915;hsa-miR-200b-3p;hsa-miR-34b-5p;hsa-miR-203a;hsa-miR-103a-3p;hsa-miR-182-5p;hsa-miR-214-3p;hsa-miR-204-5p;hsa-miR-211-5p;hsa-miR-210-3p;hsa-let-7c-3p;hsa-let-7c-5p;hsa-miR-22-3p;hsa-miR-1;hsa-miR-28-5p;hsa-miR-30a-5p;hsa-miR-320a;hsa-miR-199a-3p;hsa-miR-335-5p;hsa-miR-483-5p;hsa-miR-224-5p;hsa-miR-200c-3p	Alcoholism
7	path:05100_9	79658;10092;10093;10094;10095;10109;10552;81873;60;71;5829;9564;3611;7414;387;hsa-miR-22-3p;hsa-miR-30a-5p;hsa-miR-1;hsa-miR-31-5p;hsa-miR-155-5p;hsa-miR-124-3p;hsa-miR-335-5p;hsa-miR-16-5p;hsa-miR-644a;hsa-let-7b-5p;hsa-miR-137;hsa-miR-542-3p;hsa-miR-145-5p;hsa-miR-625-5p;hsa-miR-34a-5p;hsa-miR-559;hsa-miR-661;hsa-miR-375;hsa-miR-122-5p;hsa-let-7c-3p;hsa-let-7c-5p;hsa-miR-185-5p;hsa-miR-200c-3p;…	Bacterial invasion of epithelial cells
7	path:05142_8	7189;4792;4790;5970;1147;3551;8517;5515;5516;5518;5519;5520;5521;5522;55844;841;hsa-miR-146a-5p;hsa-let-7c-3p;hsa-miR-146b-5p;hsa-let-7c-5p;hsa-miR-30e-3p;hsa-miR-155-5p;hsa-miR-9-5p;hsa-let-7a-5p;hsa-miR-15a-5p;hsa-miR-124-3p;hsa-miR-223-3p;hsa-miR-16-5p;hsa-miR-23b-3p;hsa-miR-195-5p;hsa-miR-200c-3p;hsa-miR-218-5p;hsa-miR-199a-5p;hsa-miR-222-3p;hsa-miR-31-5p;hsa-miR-30a-5p;hsa-miR-1;hsa-miR-19b-…	Chagas disease (American trypanosomiasis)
7	path:05160_12	1956;2885;6654;6655;3265;3845;4893;hsa-miR-16-5p;hsa-miR-7-5p;hsa-miR-30a-5p;hsa-miR-27a-3p;hsa-let-7a-5p;hsa-miR-146a-5p;hsa-miR-155-5p;hsa-miR-21-5p;hsa-miR-1;hsa-let-7c-3p;hsa-miR-128-3p;hsa-miR-542-5p;hsa-let-7c-5p;hsa-miR-133a-3p;hsa-miR-133b;hsa-miR-181d-5p;hsa-miR-181a-5p;hsa-miR-143-3p;hsa-miR-622;hsa-miR-126-3p;hsa-miR-96-5p;hsa-miR-217;hsa-let-7g-5p;hsa-miR-18a-3p;hsa-miR-181c-5p;hsa-le…	Hepatitis C
7	path:05213_2	3265;3845;4893;6654;6655;2885;1956;hsa-let-7a-5p;hsa-miR-181d-5p;hsa-miR-181a-5p;hsa-miR-143-3p;hsa-let-7c-5p;hsa-miR-622;hsa-let-7c-3p;hsa-miR-126-3p;hsa-miR-155-5p;hsa-miR-96-5p;hsa-miR-217;hsa-let-7g-5p;hsa-miR-18a-3p;hsa-miR-181c-5p;hsa-let-7b-5p;hsa-miR-20a-5p;hsa-miR-124-3p;hsa-miR-145-5p;hsa-miR-148b-3p;hsa-miR-16-5p;hsa-miR-7-5p;hsa-miR-30a-5p;hsa-miR-27a-3p;hsa-miR-146a-5p;hsa-miR-21-5p;…	Endometrial cancer
6	path:00350_5	4128;4129;1312;1621;1644;7173;2805;2806;4282;3242;7299;7054;259307;6898;314;8639;hsa-miR-22-3p;hsa-miR-16-5p;hsa-miR-451a;hsa-miR-193b-3p	Tyrosine metabolism
6	path:00510_10	4247;4122;4124;10905;11253;4121;57134;4245;hsa-miR-30a-5p;hsa-miR-155-5p;hsa-miR-1	N-Glycan biosynthesis
6	path:00600_1	55331;130367;81537;427;56624;10715;204219;253782;29956;79603;91012;123099;8560;339221;55512;55627;6609;6610;64781;8611;8612;8613;10558;55304;9517;2531;7368;2629;7357;125981;340485;56848;8877;8879;2581;166929;259230;hsa-miR-221-3p;hsa-miR-1;hsa-miR-222-3p;hsa-miR-155-5p;hsa-miR-16-5p;hsa-let-7b-5p;hsa-miR-125b-5p	Sphingolipid metabolism
6	path:00720_1	38;39;3417;3418;48;50;47;55902;84532;5091;hsa-miR-30a-5p;hsa-miR-183-5p;hsa-miR-34a-5p	Carbon fixation pathways in prokaryotes
6	path:03013_20	132430;140886;26986;340529;5042;645974;80336;8761;10605;1973;1974;1981;1982;8672;1975;hsa-miR-30a-5p;hsa-miR-124-3p;hsa-miR-16-5p;hsa-miR-15b-5p;hsa-let-7b-5p;hsa-miR-155-5p;hsa-miR-21-5p;hsa-miR-1;hsa-miR-193b-3p	RNA transport
6	path:04012_16	2885;6654;6655;369;5894;673;3265;3845;4893;hsa-miR-7-5p;hsa-miR-125b-5p;hsa-let-7a-5p;hsa-miR-181d-5p;hsa-miR-181a-5p;hsa-miR-143-3p;hsa-let-7c-5p;hsa-miR-622;hsa-let-7c-3p;hsa-miR-126-3p;hsa-miR-155-5p;hsa-miR-96-5p;hsa-miR-217;hsa-let-7g-5p;hsa-miR-18a-3p;hsa-miR-181c-5p;hsa-let-7b-5p;hsa-miR-20a-5p;hsa-miR-124-3p;hsa-miR-145-5p;hsa-miR-148b-3p;hsa-miR-16-5p	ErbB signaling pathway
6	path:04060_14	3572;3570;1489;23529;1270;3976;5008;3589;3569;hsa-miR-23a-3p;hsa-miR-124-3p;hsa-miR-199a-5p;hsa-miR-346;hsa-miR-125a-5p;hsa-miR-125b-5p;hsa-miR-26a-5p;hsa-miR-223-3p;hsa-miR-379-5p;hsa-miR-204-5p;hsa-miR-211-5p;hsa-miR-155-5p;hsa-miR-365a-3p;hsa-let-7a-5p	Cytokine-cytokine receptor interaction
6	path:04141_1	468;1649;1965;23645;1388;22926;9451;7494;4780;596;hsa-miR-214-3p;hsa-miR-21-5p;hsa-miR-424-5p;hsa-miR-503-5p;hsa-miR-127-3p;hsa-miR-144-3p;hsa-miR-153-3p;hsa-miR-27a-3p;hsa-miR-142-5p;hsa-miR-34a-5p;hsa-miR-204-5p;hsa-miR-15b-5p;hsa-miR-20a-5p;hsa-miR-16-5p;hsa-miR-181c-5p;hsa-miR-143-3p;hsa-miR-29c-3p;hsa-miR-181a-5p;hsa-let-7a-5p;hsa-miR-34b-5p;hsa-miR-195-5p;hsa-miR-29b-3p;hsa-miR-451a;hsa-miR…	Protein processing in endoplasmic reticulum
6	path:04151_12	10000;207;208;572;598;1147;3551;8517;4790;5970;4602;hsa-miR-122-5p;hsa-miR-15a-5p;hsa-miR-16-5p;hsa-miR-519d-3p;hsa-miR-302b-3p;hsa-miR-451a;hsa-miR-302d-3p;hsa-miR-143-3p;hsa-miR-149-3p;hsa-miR-302a-3p;hsa-miR-125b-5p;hsa-miR-302c-3p;hsa-miR-185-5p;hsa-miR-184;hsa-miR-708-5p;hsa-miR-21-5p;hsa-miR-491-5p;hsa-let-7g-5p;hsa-let-7c-3p;hsa-miR-133a-3p;hsa-miR-30a-5p;hsa-let-7c-5p;hsa-miR-223-3p;hsa-m…	PI3K-Akt signaling pathway
6	path:04540_2	1453;5578;5579;5582;2697;57369;5598;5592;5593;983;5566;5567;5568;5613;7082;10381;10382;10383;203068;347688;347733;7280;81027;84617;6714;10376;112714;113457;51807;7277;7278;7846;79861;84790;5594;5595;23236;5330;5331;5332;3708;3709;3710;hsa-let-7b-5p;hsa-miR-1;hsa-miR-206;hsa-miR-143-3p;hsa-miR-24-3p;hsa-miR-663a;hsa-miR-31-5p;hsa-miR-212-3p;hsa-miR-155-5p;hsa-miR-193b-3p;hsa-miR-30a-5p;hsa-miR-16-…	Gap junction
6	path:04725_6	1128;2767;2776;23236;5330;5331;5332;3708;3709;3710;5578;5579;5582;1133;1131;hsa-miR-107;hsa-let-7b-5p;hsa-miR-1;hsa-miR-424-5p	Cholinergic synapse
6	path:04727_2	2550;9568;107;108;109;111;112;113;114;115;196883;773;774;10681;2770;2771;2773;2775;2782;2783;2784;2785;2786;2787;2788;2790;2791;2792;2793;51764;54331;55970;59345;94235;3763;5566;5567;5568;5613;775;776;778;779;hsa-miR-182-5p;hsa-miR-1;hsa-miR-30a-5p;hsa-miR-30d-5p;hsa-miR-124-3p;hsa-miR-155-5p;hsa-miR-133a-3p	GABAergic synapse
6	path:04728_7	1816;6531;1813;10681;2770;2771;2773;2775;2782;2783;2784;2785;2786;2787;2788;2790;2791;2792;2793;51764;54331;55970;59345;94235;10000;207;208;7054;1812;1814;1815;28227;55012;5515;5516;5518;5519;5520;5521;5522;5523;5525;5526;5527;5528;5529;55844;hsa-miR-1;hsa-miR-30a-5p;hsa-miR-30d-5p;hsa-miR-124-3p;hsa-miR-155-5p;hsa-miR-122-5p;hsa-miR-15a-5p;hsa-miR-16-5p;hsa-miR-519d-3p;hsa-miR-302b-3p;hsa-miR-45…	Dopaminergic synapse
6	path:04728_14	5566;5567;5568;5613;23236;5330;5331;5332;5578;5579;5582;10488;1385;1386;1388;148327;468;64764;84699;90993;9586;2353;5530;5532;5533;815;816;817;818;163688;51806;801;805;808;810;hsa-let-7b-5p;hsa-miR-1;hsa-miR-200b-3p;hsa-miR-34b-5p;hsa-miR-203a;hsa-miR-103a-3p;hsa-miR-182-5p;hsa-miR-214-3p;hsa-miR-204-5p;hsa-miR-211-5p;hsa-miR-101-3p;hsa-miR-139-5p;hsa-miR-221-3p;hsa-miR-181a-5p;hsa-miR-222-3p;hsa…	Dopaminergic synapse
6	path:04730_5	23236;5330;5331;5332;6261;100137049;123745;255189;283748;5321;8605;8681;10672;2768;2770;2771;2773;2775;2778;2781;5578;5579;5582;773;5594;5595;5604;5605;5515;5516;5518;5519;4067;hsa-let-7b-5p;hsa-miR-1;hsa-miR-338-3p;hsa-miR-30a-5p;hsa-miR-155-5p;hsa-miR-30d-5p;hsa-miR-124-3p;hsa-miR-28-5p;hsa-miR-320a;hsa-miR-199a-3p;hsa-miR-335-5p;hsa-miR-483-5p;hsa-miR-424-5p;hsa-miR-34a-5p;hsa-miR-497-5p;hsa-m…	Long-term depression
6	path:04810_10	1072;1073;3984;3985;200576;23396;5305;79837;8394;8395;8396;1729;1730;6548;4659;5499;5500;5501;103910;10398;10627;29895;4633;4636;58498;93408;6093;9475;10298;5058;5062;5063;56924;57144;5879;5880;5881;387;5594;5595;hsa-miR-34a-5p;hsa-miR-16-5p;hsa-miR-155-5p;hsa-miR-193b-3p;hsa-let-7b-5p;hsa-miR-30a-5p;hsa-miR-584-5p;hsa-miR-146a-5p;hsa-miR-148b-3p;hsa-miR-138-5p;hsa-miR-124-3p;hsa-miR-7-5p;hsa-miR…	Regulation of actin cytoskeleton
6	path:05016_1	3064;5978;2902;2904;1742;3708;1211;1212;1213;8218;1173;1175;160;161;163;3092;hsa-miR-9-5p;hsa-miR-21-5p;hsa-miR-375;hsa-miR-424-5p;hsa-miR-124-3p;hsa-miR-155-5p;hsa-miR-34a-5p;hsa-miR-1;hsa-miR-16-5p;hsa-miR-224-5p;hsa-miR-30a-5p	Huntington's disease
6	path:05020_3	5621;5604;5605;5594;5595;2002;hsa-miR-16-5p;hsa-miR-424-5p;hsa-miR-34a-5p;hsa-miR-497-5p;hsa-let-7b-5p;hsa-miR-28-5p;hsa-miR-30a-5p;hsa-miR-320a;hsa-miR-199a-3p;hsa-miR-335-5p;hsa-miR-483-5p	Prion diseases
6	path:05100_13	1398;1399;23533;5290;5291;5293;5294;5295;5296;8503;23624;867;868;4233;2549;hsa-miR-126-3p;hsa-miR-132-3p;hsa-miR-107;hsa-let-7b-5p;hsa-miR-148b-3p;hsa-miR-30a-5p;hsa-miR-29a-3p;hsa-miR-376a-3p;hsa-miR-133a-3p;hsa-miR-30c-5p	Bacterial invasion of epithelial cells
6	path:05200_10	842;5747;5728;1398;1399;23624;867;868;23533;5290;5291;5293;5294;5295;5296;8503;1956;2064;5156;5159;3480;3815;2322;2932;1147;3551;8517;2475;572;4193;1027;3265;3845;4893;1026;2308;4824;10000;207;208;hsa-miR-133a-3p;hsa-let-7a-5p;hsa-miR-138-5p;hsa-miR-7-5p;hsa-miR-193a-3p;hsa-miR-222-3p;hsa-miR-17-5p;hsa-miR-29b-3p;hsa-miR-217;hsa-miR-494-3p;hsa-miR-144-3p;hsa-miR-21-5p;hsa-miR-26a-5p;hsa-miR-19a-3…	Pathways in cancer
6	path:05202_2	64332;4790;5970;hsa-miR-124-3p;hsa-miR-146a-5p;hsa-miR-155-5p;hsa-miR-9-5p;hsa-let-7a-5p;hsa-miR-146b-5p;hsa-miR-15a-5p	Transcriptional misregulation in cancer
6	path:05213_3	3265;3845;4893;6654;6655;2885;369;5894;673;hsa-let-7a-5p;hsa-miR-181d-5p;hsa-miR-181a-5p;hsa-miR-143-3p;hsa-let-7c-5p;hsa-miR-622;hsa-let-7c-3p;hsa-miR-126-3p;hsa-miR-155-5p;hsa-miR-96-5p;hsa-miR-217;hsa-let-7g-5p;hsa-miR-18a-3p;hsa-miR-181c-5p;hsa-let-7b-5p;hsa-miR-20a-5p;hsa-miR-124-3p;hsa-miR-145-5p;hsa-miR-148b-3p;hsa-miR-16-5p;hsa-miR-7-5p;hsa-miR-125b-5p	Endometrial cancer
6	path:05218_3	7157;1019;595;1029;1026;4193;5925;1021;5594;5595;hsa-miR-1285-3p;hsa-miR-125a-5p;hsa-miR-10b-5p;hsa-miR-30d-5p;hsa-miR-214-3p;hsa-miR-485-5p;hsa-miR-25-3p;hsa-miR-612;hsa-miR-222-3p;hsa-miR-15a-5p;hsa-miR-221-3p;hsa-miR-150-5p;hsa-miR-605-5p;hsa-miR-27a-3p;hsa-miR-16-5p;hsa-miR-504-5p;hsa-miR-125b-5p;hsa-miR-34a-5p;hsa-miR-608;hsa-miR-195-5p;hsa-miR-124-3p;hsa-miR-34b-3p;hsa-miR-145-5p;hsa-miR-15…	Melanoma
6	path:05220_13	6654;6655;2885;369;5894;673;3265;3845;4893;hsa-miR-7-5p;hsa-miR-125b-5p;hsa-let-7a-5p;hsa-miR-181d-5p;hsa-miR-181a-5p;hsa-miR-143-3p;hsa-let-7c-5p;hsa-miR-622;hsa-let-7c-3p;hsa-miR-126-3p;hsa-miR-155-5p;hsa-miR-96-5p;hsa-miR-217;hsa-let-7g-5p;hsa-miR-18a-3p;hsa-miR-181c-5p;hsa-let-7b-5p;hsa-miR-20a-5p;hsa-miR-124-3p;hsa-miR-145-5p;hsa-miR-148b-3p;hsa-miR-16-5p	Chronic myeloid leukemia
5	path:00790_1	6697;5860;2643;248;249;250;251;5805;hsa-let-7b-5p;hsa-miR-34a-5p;hsa-miR-204-5p;hsa-miR-145-5p	Folate biosynthesis
5	path:03015_15	10914;56903;64895;51585;81608;29894;10898;1478;23283;1479;8189;hsa-miR-155-5p;hsa-miR-30a-5p;hsa-let-7b-5p;hsa-miR-1;hsa-miR-124-3p	mRNA surveillance pathway
5	path:04010_23	4216;10912;1647;4616;hsa-miR-504-5p;hsa-miR-374a-5p	MAPK signaling pathway
5	path:04210_6	1676;836;112401;329;330;331;79444;100506742;842;839;841;843;823;824;hsa-miR-145-5p;hsa-miR-138-5p;hsa-let-7a-5p;hsa-miR-375;hsa-miR-30d-5p;hsa-miR-204-5p;hsa-miR-34a-5p;hsa-miR-200c-3p;hsa-miR-181a-5p;hsa-miR-429;hsa-miR-200b-3p;hsa-miR-181b-5p;hsa-miR-34a-3p;hsa-miR-133a-3p;hsa-miR-19b-1-5p;hsa-miR-1;hsa-miR-30a-5p	Apoptosis
5	path:04340_1	5727;8643;650;652;51384;54361;7471;7472;7473;7474;7475;7476;7477;7478;7479;7480;7481;7482;7483;7484;80326;81029;89780;7546;122011;1452;1453;1454;1455;1456;53944;2932;5566;5567;5568;5613;23291;8945;2735;2736;2737;6608;3549;50846;6469;hsa-miR-212-3p;hsa-miR-29c-3p;hsa-miR-34a-5p;hsa-let-7e-5p;hsa-let-7c-5p;hsa-let-7c-3p;hsa-miR-122-5p;hsa-miR-155-5p;hsa-miR-30a-5p;hsa-miR-16-5p;hsa-miR-324-3p;hsa-m…	Hedgehog signaling pathway
5	path:04520_4	1500;7525;2534;5594;5595;1956;2064;4233;5795;5777;5797;5879;5880;5881;998;1499;6714;hsa-miR-30a-5p;hsa-miR-155-5p;hsa-miR-17-5p;hsa-miR-145-5p;hsa-miR-519a-3p;hsa-miR-205-5p;hsa-miR-28-5p;hsa-miR-320a;hsa-miR-199a-3p;hsa-miR-335-5p;hsa-miR-483-5p;hsa-miR-16-5p;hsa-miR-7-5p;hsa-miR-27a-3p;hsa-let-7a-5p;hsa-miR-146a-5p;hsa-miR-21-5p;hsa-miR-1;hsa-let-7c-3p;hsa-miR-128-3p;hsa-miR-542-5p;hsa-let-7c-5…	Adherens junction
5	path:04620_22	7189;3654;51135;4615;7187;8737;3665;3663;6885;114609;7098;7099;353376;148022;hsa-miR-146a-5p;hsa-let-7c-3p;hsa-miR-146b-5p;hsa-let-7c-5p;hsa-miR-155-5p;hsa-miR-203a;hsa-miR-22-3p;hsa-miR-10a-5p;hsa-miR-145-5p;hsa-let-7i-5p;hsa-miR-30a-5p;hsa-miR-221-3p	Toll-like receptor signaling pathway
5	path:04621_3	10392;64127;8767;6885;10454;23118;257397;64170;331;7205;841;55914;84674;7128;7189;hsa-miR-10a-5p;hsa-miR-23b-3p;hsa-miR-155-5p;hsa-miR-195-5p;hsa-miR-200c-3p;hsa-miR-181a-5p;hsa-miR-429;hsa-miR-200b-3p;hsa-miR-181b-5p;hsa-miR-34a-3p;hsa-miR-19b-1-5p;hsa-let-7a-5p;hsa-miR-141-3p;hsa-miR-200a-3p;hsa-miR-21-5p;hsa-miR-29a-3p;hsa-miR-125a-5p;hsa-miR-125b-5p;hsa-miR-146a-5p;hsa-let-7c-3p;hsa-miR-146b-…	NOD-like receptor signaling pathway
5	path:04660_19	3702;7006;5335;9402;10451;7409;7410;10298;5058;5062;5063;56924;57144;4690;8440;3937;7535;hsa-miR-34a-5p;hsa-miR-155-5p;hsa-miR-7-5p;hsa-miR-377-3p;hsa-miR-34b-3p;hsa-miR-34c-5p	T cell receptor signaling pathway
5	path:04725_7	107;108;109;111;112;113;114;115;196883;5566;5567;5568;5613;5594;5595;10488;1385;148327;468;64764;84699;90993;9586;814;815;816;817;818;5604;2353;2534;hsa-miR-182-5p;hsa-miR-28-5p;hsa-miR-30a-5p;hsa-miR-320a;hsa-miR-199a-3p;hsa-miR-335-5p;hsa-miR-483-5p;hsa-miR-200b-3p;hsa-miR-34b-5p;hsa-miR-203a;hsa-miR-103a-3p;hsa-miR-214-3p;hsa-miR-204-5p;hsa-miR-211-5p;hsa-miR-1;hsa-miR-219a-5p;hsa-miR-16-5p;hs…	Cholinergic synapse
5	path:04728_13	111;5566;5567;5568;5613;23236;5330;5331;5332;5578;5579;5582;10488;1385;1386;1388;148327;468;64764;84699;90993;9586;1432;5599;5600;5601;5602;5603;6300;2353;5530;5532;5533;6323;163688;51806;801;805;808;810;hsa-let-7b-5p;hsa-miR-1;hsa-miR-200b-3p;hsa-miR-34b-5p;hsa-miR-203a;hsa-miR-103a-3p;hsa-miR-182-5p;hsa-miR-214-3p;hsa-miR-204-5p;hsa-miR-211-5p;hsa-miR-200a-3p;hsa-miR-24-3p;hsa-miR-141-3p;hsa-mi…	Dopaminergic synapse
5	path:05031_1	775;776;116443;116444;2902;2903;2904;2905;2906;2890;2891;2892;2893;5566;5567;5568;5613;2778;111;hsa-miR-133a-3p;hsa-miR-181b-5p;hsa-miR-155-5p;hsa-miR-1	Amphetamine addiction
5	path:05120_1	1432;5600;5603;6300;3725;5599;5601;5602;4790;5970;3576;3577;3579;hsa-miR-200a-3p;hsa-miR-24-3p;hsa-miR-141-3p;hsa-miR-125b-5p;hsa-miR-122-5p;hsa-miR-155-5p;hsa-miR-30a-5p;hsa-miR-214-3p;hsa-miR-20a-5p;hsa-miR-17-5p;hsa-miR-199a-3p;hsa-miR-93-5p;hsa-miR-106b-5p;hsa-miR-146a-5p;hsa-miR-9-5p;hsa-let-7a-5p;hsa-miR-146b-5p;hsa-miR-15a-5p;hsa-miR-124-3p	Epithelial cell signaling in Helicobacter pylori infection
5	path:05134_2	4790;5970;4792;hsa-miR-146a-5p;hsa-miR-155-5p;hsa-miR-9-5p;hsa-let-7a-5p;hsa-miR-146b-5p;hsa-miR-15a-5p;hsa-miR-124-3p;hsa-miR-30e-3p	Legionellosis
5	path:05161_2	7419;2185;6714;10725;4772;4773;4775;4776;hsa-miR-23b-3p;hsa-miR-205-5p;hsa-miR-33a-5p;hsa-miR-31-5p;hsa-miR-24-3p;hsa-miR-184	Hepatitis B
5	path:05161_9	581;5894;4318;4790;5970;4792;7124;1147;3551;8517;596;4615;3569;hsa-miR-30a-5p;hsa-miR-1;hsa-miR-122-5p;hsa-miR-504-5p;hsa-miR-296-5p;hsa-miR-7-5p;hsa-miR-125b-5p;hsa-miR-21-5p;hsa-miR-338-3p;hsa-miR-451a;hsa-miR-146a-5p;hsa-miR-155-5p;hsa-miR-9-5p;hsa-let-7a-5p;hsa-miR-146b-5p;hsa-miR-15a-5p;hsa-miR-124-3p;hsa-miR-30e-3p;hsa-miR-203a;hsa-miR-223-3p;hsa-miR-16-5p;hsa-miR-23b-3p;hsa-miR-195-5p;hsa-…	Hepatitis B
5	path:05161_12	5604;5605;5594;5595;2353;4609;2002;6774;10488;1385;1386;1388;148327;468;64764;84699;90993;9586;3576;5111;5599;5601;5602;1387;2033;hsa-miR-424-5p;hsa-miR-34a-5p;hsa-miR-497-5p;hsa-let-7b-5p;hsa-miR-28-5p;hsa-miR-30a-5p;hsa-miR-320a;hsa-miR-199a-3p;hsa-miR-335-5p;hsa-miR-483-5p;hsa-miR-101-3p;hsa-miR-139-5p;hsa-miR-221-3p;hsa-miR-181a-5p;hsa-miR-222-3p;hsa-miR-29b-3p;hsa-miR-98-5p;hsa-let-7c-5p;hsa…	Hepatitis B
5	path:05214_9	4193;1029;7157;595;1019;1021;5925;1026;hsa-miR-504-5p;hsa-miR-32-5p;hsa-miR-605-5p;hsa-miR-145-5p;hsa-miR-18b-5p;hsa-miR-25-3p;hsa-miR-143-3p;hsa-miR-124-3p;hsa-let-7g-5p;hsa-miR-10b-5p;hsa-miR-34a-5p;hsa-miR-24-3p;hsa-miR-16-5p;hsa-miR-155-5p;hsa-miR-125b-5p;hsa-miR-1285-3p;hsa-miR-125a-5p;hsa-miR-30d-5p;hsa-miR-214-3p;hsa-miR-485-5p;hsa-miR-612;hsa-miR-222-3p;hsa-miR-15a-5p;hsa-miR-221-3p;hsa-m…	Glioma
5	path:05220_5	7157;4193;1029;1026;5925;1019;1021;595;hsa-miR-1285-3p;hsa-miR-125a-5p;hsa-miR-10b-5p;hsa-miR-30d-5p;hsa-miR-214-3p;hsa-miR-485-5p;hsa-miR-25-3p;hsa-miR-612;hsa-miR-222-3p;hsa-miR-15a-5p;hsa-miR-221-3p;hsa-miR-150-5p;hsa-miR-605-5p;hsa-miR-27a-3p;hsa-miR-16-5p;hsa-miR-504-5p;hsa-miR-125b-5p;hsa-miR-34a-5p;hsa-miR-608;hsa-miR-32-5p;hsa-miR-145-5p;hsa-miR-18b-5p;hsa-miR-143-3p;hsa-miR-124-3p;hsa-le…	Chronic myeloid leukemia
4	path:00051_2	6652;3795;29085;8776;8898;9107;9108;3098;3099;3101;80201;5207;5208;5209;5210;57103;4351;5372;5373;29925;29926;5211;5213;5214;2203;8789;hsa-miR-122-5p;hsa-miR-30a-5p;hsa-miR-155-5p;hsa-miR-143-3p;hsa-miR-125b-5p;hsa-miR-125a-5p;hsa-miR-34a-5p;hsa-miR-520a-3p;hsa-miR-520e;hsa-miR-520b	Fructose and mannose metabolism
4	path:00100_2	1718;7108;50814;10826;6307;51478;hsa-miR-155-5p;hsa-miR-193b-3p;hsa-miR-19a-3p	Steroid biosynthesis
4	path:00270_7	1491;875;2805;2806;1036;4357;7263;160287;3939;3945;3948;92483;hsa-let-7b-5p;hsa-miR-34a-5p	Cysteine and methionine metabolism
4	path:00280_4	38;39;3157;3158;3155;549;56922;64087;1892;1962;3030;3712;10449;30;3032;3033;36;5095;5096;316;217;219;223;224;501;4329;18;3028;11112;26275;34;35;27034;hsa-miR-193b-3p;hsa-miR-1;hsa-miR-124-3p;hsa-let-7b-5p;hsa-miR-155-5p;hsa-miR-16-5p;hsa-miR-34a-5p;hsa-miR-98-5p	Valine, leucine and isoleucine degradation
4	path:00532_1	22856;337876;79586;54480;55454;55790;135152;26229;27087;126792;hsa-let-7b-5p	Glycosaminoglycan biosynthesis - chondroitin sulfate
4	path:00640_3	4329;5095;5096;79611;55902;84532;34;26275;1892;1962;3030;hsa-let-7b-5p;hsa-miR-155-5p;hsa-miR-34a-5p;hsa-miR-98-5p;hsa-miR-1;hsa-miR-124-3p	Propanoate metabolism
4	path:00900_3	4598;3422;91734;4597;10654;2224;9453;hsa-let-7b-5p;hsa-miR-193b-3p	Terpenoid backbone biosynthesis
4	path:04010_14	6654;6655;2885;5156;5159;2260;2261;2263;2264;1956;4914;4915;1950;hsa-miR-34a-5p;hsa-let-7b-5p;hsa-miR-140-5p;hsa-miR-224-5p;hsa-miR-133b;hsa-miR-424-5p;hsa-miR-99a-5p;hsa-miR-100-5p;hsa-miR-125b-5p;hsa-miR-19b-1-5p;hsa-miR-16-5p;hsa-miR-7-5p;hsa-miR-30a-5p;hsa-miR-27a-3p;hsa-let-7a-5p;hsa-miR-146a-5p;hsa-miR-155-5p;hsa-miR-21-5p;hsa-miR-1;hsa-let-7c-3p;hsa-miR-128-3p;hsa-miR-542-5p;hsa-let-7c-5p;…	MAPK signaling pathway
4	path:04010_15	6654;6655;2885;5156;5159;2260;2261;2263;2264;1956;4914;4915;4908;4909;627;4803;hsa-miR-34a-5p;hsa-let-7b-5p;hsa-miR-140-5p;hsa-miR-224-5p;hsa-miR-133b;hsa-miR-424-5p;hsa-miR-99a-5p;hsa-miR-100-5p;hsa-miR-125b-5p;hsa-miR-19b-1-5p;hsa-miR-16-5p;hsa-miR-7-5p;hsa-miR-30a-5p;hsa-miR-27a-3p;hsa-let-7a-5p;hsa-miR-146a-5p;hsa-miR-155-5p;hsa-miR-21-5p;hsa-miR-1;hsa-let-7c-3p;hsa-miR-128-3p;hsa-miR-542-5p;…	MAPK signaling pathway
4	path:04020_5	3706;3707;80271;107;109;114;7416;7417;7419;10105;6543;6546;6547;5578;5579;5582;2185;51196;2767;2769;2776;9630;1139;22953;2902;2903;2905;2906;5023;5024;5025;5026;5027;9127;5335;5336;89869;113026;5333;84812;3708;3709;3710;6261;6262;6263;23236;5330;5331;5332;80228;84876;93129;775;776;778;779;773;774;777;163688;51806;801;805;808;810;7125;7134;291;292;293;83447;487;488;489;8911;8912;8913;490;491;492;4…	Calcium signaling pathway
4	path:04111_3	10393;246184;29882;29945;51433;51434;51529;64682;8697;8881;996;991;8555;8556;55233;92597;51343;hsa-miR-124-3p;hsa-let-7b-5p;hsa-miR-34a-5p;hsa-miR-16-5p;hsa-let-7c-5p;hsa-miR-30a-5p;hsa-let-7c-3p;hsa-miR-503-5p;hsa-miR-424-5p	Cell cycle - yeast
4	path:04144_7	11267;57132;25978;27243;27183;9525;51534;hsa-miR-9-5p;hsa-miR-124-3p;hsa-miR-1;hsa-let-7b-5p;hsa-miR-19a-3p;hsa-miR-155-5p	Endocytosis
4	path:04210_7	1676;836;112401;329;330;331;79444;100506742;842;840;4790;5970;839;317;54205;841;843;hsa-miR-145-5p;hsa-miR-138-5p;hsa-let-7a-5p;hsa-miR-375;hsa-miR-30d-5p;hsa-miR-204-5p;hsa-miR-34a-5p;hsa-miR-200c-3p;hsa-miR-181a-5p;hsa-miR-429;hsa-miR-200b-3p;hsa-miR-181b-5p;hsa-miR-34a-3p;hsa-miR-133a-3p;hsa-miR-146a-5p;hsa-miR-155-5p;hsa-miR-9-5p;hsa-miR-146b-5p;hsa-miR-15a-5p;hsa-miR-124-3p;hsa-miR-21-5p;hsa…	Apoptosis
4	path:04270_7	6093;9475;387;23365;9138;9826;10672;2768;hsa-miR-584-5p;hsa-miR-146a-5p;hsa-miR-148b-3p;hsa-miR-138-5p;hsa-miR-124-3p;hsa-miR-375;hsa-miR-122-5p;hsa-let-7c-3p;hsa-miR-155-5p;hsa-let-7c-5p;hsa-miR-31-5p;hsa-miR-185-5p;hsa-miR-200c-3p;hsa-miR-31-3p;hsa-miR-30a-5p;hsa-miR-1	Vascular smooth muscle contraction
4	path:04270_9	387;23365;9138;9826;146;147;148;10672;2768;185;1909;552;553;hsa-miR-375;hsa-miR-122-5p;hsa-let-7c-3p;hsa-miR-155-5p;hsa-let-7c-5p;hsa-miR-31-5p;hsa-miR-185-5p;hsa-miR-200c-3p;hsa-miR-31-3p;hsa-miR-30a-5p;hsa-miR-1;hsa-miR-27b-3p;hsa-miR-203a;hsa-miR-224-5p	Vascular smooth muscle contraction
4	path:04512_4	10319;22798;284217;3908;3909;3910;3911;3912;3913;3914;3915;3918;1277;1278;1280;1281;1282;1284;1285;1286;1287;1288;1289;1290;1291;1292;1293;1301;1302;131873;255631;50509;85301;3371;63923;7143;7148;2815;2812;2811;2814;7450;3381;7448;6696;2335;1311;7057;7058;7059;7060;3690;3685;3674;hsa-miR-16-5p;hsa-miR-218-5p;hsa-miR-29c-3p;hsa-miR-124-3p;hsa-miR-205-5p;hsa-let-7c-5p;hsa-miR-199b-5p;hsa-let-7c-3p;…	ECM-receptor interaction
4	path:04530_1	150084;50848;58494;83700;5578;5579;5580;5581;5582;5583;5588;5515;5516;5518;5519;100506658;10686;1364;1365;1366;137075;149461;23562;24146;26285;49861;5010;51208;53842;7122;9071;9073;9074;9075;9076;9080;56288;9223;7082;1495;1496;29119;8777;2017;3059;60;71;8531;387;4301;57530;51776;1499;27134;9414;hsa-miR-145-5p;hsa-miR-205-5p;hsa-miR-31-5p;hsa-miR-1;hsa-miR-16-5p;hsa-miR-155-5p;hsa-miR-483-3p;hsa-m…	Tight junction
4	path:04530_12	10000;207;208;81;87;88;89;260425;9863;5728;hsa-miR-122-5p;hsa-miR-15a-5p;hsa-miR-16-5p;hsa-miR-519d-3p;hsa-miR-302b-3p;hsa-miR-451a;hsa-miR-302d-3p;hsa-miR-143-3p;hsa-miR-149-3p;hsa-miR-302a-3p;hsa-miR-125b-5p;hsa-miR-302c-3p;hsa-miR-185-5p;hsa-miR-184;hsa-miR-708-5p;hsa-miR-21-5p;hsa-miR-1;hsa-miR-193b-3p;hsa-miR-218-5p;hsa-miR-222-3p;hsa-miR-17-5p;hsa-miR-29b-3p;hsa-miR-217;hsa-miR-494-3p;hsa-m…	Tight junction
4	path:04622_6	23586;64135;57506;55593;7187;10010;8772;7189;9474;9140;79671;340061;8717;8737;7186;hsa-miR-155-5p;hsa-miR-146a-5p;hsa-let-7c-3p;hsa-miR-146b-5p;hsa-let-7c-5p	RIG-I-like receptor signaling pathway
4	path:04664_9	5604;5605;5894;3265;3845;4893;6654;6655;hsa-miR-424-5p;hsa-miR-34a-5p;hsa-miR-497-5p;hsa-let-7b-5p;hsa-miR-7-5p;hsa-miR-125b-5p;hsa-let-7a-5p;hsa-miR-181d-5p;hsa-miR-181a-5p;hsa-miR-143-3p;hsa-let-7c-5p;hsa-miR-622;hsa-let-7c-3p;hsa-miR-126-3p;hsa-miR-155-5p;hsa-miR-96-5p;hsa-miR-217;hsa-let-7g-5p;hsa-miR-18a-3p;hsa-miR-181c-5p;hsa-miR-20a-5p;hsa-miR-124-3p;hsa-miR-145-5p;hsa-miR-148b-3p;hsa-miR-…	Fc epsilon RI signaling pathway
4	path:04722_3	4914;4915;4916;627;4909;4908;23533;5290;5291;5293;5294;5295;5296;8503;25759;399694;53358;6464;2885;4803;4804;10000;207;208;3265;3845;4893;6654;6655;5781;2549;5163;3667;hsa-miR-200c-3p;hsa-miR-128-3p;hsa-miR-198;hsa-miR-125a-5p;hsa-miR-9-5p;hsa-miR-384;hsa-miR-485-3p;hsa-miR-765;hsa-miR-185-5p;hsa-miR-345-5p;hsa-miR-509-3p;hsa-miR-151a-3p;hsa-miR-617;hsa-miR-330-3p;hsa-miR-125b-5p;hsa-miR-625-5p;h…	Neurotrophin signaling pathway
4	path:04728_6	1813;10000;207;208;2931;2932;28227;55012;5515;5516;5518;5519;5520;5521;5522;5523;5525;5526;5527;5528;5529;55844;hsa-miR-122-5p;hsa-miR-15a-5p;hsa-miR-16-5p;hsa-miR-519d-3p;hsa-miR-302b-3p;hsa-miR-451a;hsa-miR-302d-3p;hsa-miR-143-3p;hsa-miR-149-3p;hsa-miR-302a-3p;hsa-miR-125b-5p;hsa-miR-302c-3p;hsa-miR-185-5p;hsa-miR-184;hsa-miR-708-5p;hsa-miR-21-5p;hsa-miR-155-5p;hsa-miR-26a-5p;hsa-miR-222-3p;hsa…	Dopaminergic synapse
4	path:04810_3	345456;375189;5216;5217;1072;1073;3984;3985;1729;1730;6093;9475;5879;5880;5881;387;hsa-miR-182-5p;hsa-miR-34a-5p;hsa-miR-16-5p;hsa-miR-155-5p;hsa-let-7b-5p;hsa-miR-584-5p;hsa-miR-146a-5p;hsa-miR-148b-3p;hsa-miR-138-5p;hsa-miR-124-3p;hsa-miR-194-5p;hsa-miR-122-5p;hsa-miR-142-3p;hsa-miR-375;hsa-let-7c-3p;hsa-let-7c-5p;hsa-miR-31-5p;hsa-miR-185-5p;hsa-miR-200c-3p;hsa-miR-31-3p	Regulation of actin cytoskeleton
4	path:04810_9	3984;3985;2934;85477;7414;200576;23396;5305;79837;8394;8395;8396;81;87;88;89;6548;4659;5499;5500;5501;103910;10398;10627;29895;4633;4636;58498;93408;6093;9475;387;5594;5595;hsa-miR-34a-5p;hsa-miR-559;hsa-miR-661;hsa-miR-193b-3p;hsa-miR-1;hsa-miR-218-5p;hsa-miR-30a-5p;hsa-miR-584-5p;hsa-miR-146a-5p;hsa-miR-148b-3p;hsa-miR-138-5p;hsa-miR-124-3p;hsa-miR-375;hsa-miR-122-5p;hsa-let-7c-3p;hsa-miR-155-5…	Regulation of actin cytoskeleton
4	path:04810_17	345456;375189;5216;5217;3984;3985;1729;1730;6093;9475;5879;5880;5881;387;23365;9138;2909;hsa-miR-182-5p;hsa-let-7b-5p;hsa-miR-584-5p;hsa-miR-146a-5p;hsa-miR-148b-3p;hsa-miR-138-5p;hsa-miR-124-3p;hsa-miR-194-5p;hsa-miR-122-5p;hsa-miR-142-3p;hsa-miR-155-5p;hsa-miR-375;hsa-let-7c-3p;hsa-let-7c-5p;hsa-miR-31-5p;hsa-miR-185-5p;hsa-miR-200c-3p;hsa-miR-31-3p	Regulation of actin cytoskeleton
4	path:04912_4	23236;5330;5331;5332;998;3708;3709;3710;2767;2776;hsa-let-7b-5p;hsa-miR-1;hsa-miR-224-5p;hsa-miR-195-5p;hsa-miR-330-3p;hsa-miR-375;hsa-miR-185-5p;hsa-miR-137;hsa-miR-29c-3p;hsa-miR-608;hsa-miR-29a-3p;hsa-miR-216a-5p;hsa-miR-29b-3p;hsa-miR-424-5p	GnRH signaling pathway
4	path:04912_13	998;5606;5608;4214;5609;6416;5599;5601;5602;hsa-miR-1;hsa-miR-224-5p;hsa-miR-195-5p;hsa-miR-330-3p;hsa-miR-375;hsa-miR-185-5p;hsa-miR-137;hsa-miR-29c-3p;hsa-miR-608;hsa-miR-29a-3p;hsa-miR-216a-5p;hsa-miR-29b-3p;hsa-miR-30a-5p;hsa-miR-214-3p;hsa-miR-145-5p;hsa-miR-141-3p;hsa-miR-20a-5p;hsa-miR-17-5p;hsa-miR-199a-3p;hsa-miR-93-5p;hsa-miR-106b-5p	GnRH signaling pathway
4	path:04916_5	815;816;817;818;163688;51806;801;805;808;810;2770;2771;2773;2775;23236;5330;5331;5332;5578;5579;5582;hsa-miR-1;hsa-miR-219a-5p;hsa-miR-16-5p;hsa-miR-30a-5p;hsa-miR-30d-5p;hsa-miR-124-3p;hsa-let-7b-5p	Melanogenesis
4	path:04971_2	887;1131;2776;23236;5330;5331;5332;2520;hsa-miR-148a-3p;hsa-miR-148b-3p;hsa-let-7b-5p;hsa-miR-1	Gastric acid secretion
4	path:04971_6	107;108;109;111;112;113;114;115;196883;2770;2771;2773;6752;6750;hsa-miR-182-5p;hsa-miR-1;hsa-miR-30a-5p;hsa-miR-30d-5p;hsa-miR-124-3p	Gastric acid secretion
4	path:04975_1	10554;10555;346606;80168;84649;8694;8611;8612;8613;hsa-miR-125b-5p;hsa-miR-1	Fat digestion and absorption
4	path:04976_1	1080;2778;107;108;109;111;112;113;114;115;196883;5566;5567;5568;5613;hsa-miR-433-3p;hsa-miR-509-3p;hsa-miR-155-5p;hsa-miR-1;hsa-miR-182-5p	Bile secretion
4	path:05031_6	814;815;816;817;818;84152;10488;1385;1386;1388;148327;468;64764;84699;90993;9586;5499;5500;5501;5173;23237;2353;2354;hsa-miR-1;hsa-miR-219a-5p;hsa-miR-16-5p;hsa-miR-200b-3p;hsa-miR-34b-5p;hsa-miR-203a;hsa-miR-103a-3p;hsa-miR-182-5p;hsa-miR-214-3p;hsa-miR-204-5p;hsa-miR-211-5p;hsa-miR-30a-5p;hsa-miR-101-3p;hsa-miR-139-5p;hsa-miR-221-3p;hsa-miR-181a-5p;hsa-miR-222-3p;hsa-miR-29b-3p;hsa-miR-224-5p	Amphetamine addiction
4	path:05100_8	1499;79658;10092;10093;10094;10095;10109;10552;81873;60;71;5829;7414;387;hsa-miR-200a-3p;hsa-miR-34a-5p;hsa-miR-155-5p;hsa-miR-124-3p;hsa-miR-30a-5p;hsa-miR-214-3p;hsa-miR-22-3p;hsa-miR-1;hsa-miR-31-5p;hsa-miR-335-5p;hsa-miR-16-5p;hsa-miR-644a;hsa-let-7b-5p;hsa-miR-137;hsa-miR-559;hsa-miR-661;hsa-miR-375;hsa-miR-122-5p;hsa-let-7c-3p;hsa-let-7c-5p;hsa-miR-185-5p;hsa-miR-200c-3p;hsa-miR-31-3p	Bacterial invasion of epithelial cells
4	path:05120_5	5599;5601;5602;6416;5058;9020;hsa-miR-214-3p;hsa-miR-141-3p;hsa-miR-20a-5p;hsa-miR-17-5p;hsa-miR-199a-3p;hsa-miR-93-5p;hsa-miR-106b-5p;hsa-miR-7-5p;hsa-miR-377-3p;hsa-miR-155-5p	Epithelial cell signaling in Helicobacter pylori infection
4	path:05132_4	5879;998;10163;8936;10092;10093;10094;10095;10109;10552;81873;7454;8976;391;60;71;hsa-miR-194-5p;hsa-miR-122-5p;hsa-miR-142-3p;hsa-miR-155-5p;hsa-miR-1;hsa-miR-224-5p;hsa-miR-195-5p;hsa-miR-330-3p;hsa-miR-375;hsa-miR-185-5p;hsa-miR-137;hsa-miR-29c-3p;hsa-miR-608;hsa-miR-29a-3p;hsa-miR-216a-5p;hsa-miR-29b-3p;hsa-miR-146a-5p;hsa-miR-34a-5p;hsa-miR-22-3p;hsa-miR-30a-5p;hsa-miR-31-5p;hsa-miR-124-3p;h…	Salmonella infection
4	path:05142_18	4792;4790;5970;1147;3551;8517;355;8772;841;8837;915;916;917;919;hsa-miR-30e-3p;hsa-miR-146a-5p;hsa-miR-155-5p;hsa-miR-9-5p;hsa-let-7a-5p;hsa-miR-146b-5p;hsa-miR-15a-5p;hsa-miR-124-3p;hsa-miR-223-3p;hsa-miR-16-5p;hsa-miR-23b-3p;hsa-miR-195-5p;hsa-miR-200c-3p;hsa-miR-218-5p;hsa-miR-199a-5p;hsa-miR-504-5p;hsa-miR-106a-5p;hsa-miR-19b-1-5p;hsa-miR-512-3p	Chagas disease (American trypanosomiasis)
4	path:05145_4	7189;6885;1147;3551;8517;4792;4793;5594;5595;5599;5601;5602;5606;5608;hsa-miR-146a-5p;hsa-let-7c-3p;hsa-miR-146b-5p;hsa-let-7c-5p;hsa-miR-10a-5p;hsa-miR-223-3p;hsa-miR-16-5p;hsa-miR-15a-5p;hsa-miR-23b-3p;hsa-miR-195-5p;hsa-miR-200c-3p;hsa-miR-218-5p;hsa-miR-199a-5p;hsa-miR-30e-3p;hsa-miR-28-5p;hsa-miR-30a-5p;hsa-miR-320a;hsa-miR-199a-3p;hsa-miR-335-5p;hsa-miR-483-5p;hsa-miR-214-3p;hsa-miR-141-3p;…	Toxoplasmosis
4	path:05146_5	1511;1992;5055;5269;5272;5273;5275;6317;6318;hsa-miR-34a-5p	Amoebiasis
4	path:05161_32	3716;6772;6773;3454;3439;3440;3441;3442;3443;3444;3445;3446;3447;3448;3449;3451;3452;4615;hsa-miR-17-5p;hsa-miR-145-5p;hsa-let-7c-3p;hsa-let-7c-5p;hsa-miR-34a-5p;hsa-miR-155-5p;hsa-miR-203a	Hepatitis B
4	path:05162_17	4615;3654;51135;3665;7189;7128;6885;23118;hsa-miR-155-5p;hsa-miR-203a;hsa-miR-146a-5p;hsa-let-7c-3p;hsa-miR-146b-5p;hsa-let-7c-5p;hsa-miR-21-5p;hsa-miR-29a-3p;hsa-miR-125a-5p;hsa-miR-125b-5p;hsa-miR-10a-5p;hsa-miR-23b-3p	Measles
4	path:05164_4	57506;29110;9641;7098;148022;3551;4792;4793;5606;5608;5609;6416;7099;hsa-miR-155-5p;hsa-miR-221-3p;hsa-miR-200c-3p;hsa-miR-218-5p;hsa-miR-199a-5p;hsa-miR-30e-3p;hsa-miR-30a-5p;hsa-miR-214-3p;hsa-miR-145-5p;hsa-let-7c-5p;hsa-miR-146a-5p;hsa-let-7i-5p;hsa-let-7c-3p	Influenza A
4	path:05166_7	4609;8295;10524;hsa-miR-98-5p;hsa-miR-34a-5p;hsa-let-7c-5p;hsa-miR-378a-3p;hsa-miR-34b-5p;hsa-let-7f-5p;hsa-miR-24-3p;hsa-let-7a-5p;hsa-miR-335-5p;hsa-miR-26a-5p;hsa-miR-449c-5p;hsa-miR-20a-5p;hsa-miR-21-5p;hsa-miR-34c-5p;hsa-miR-451a;hsa-miR-34b-3p;hsa-miR-135a-5p;hsa-miR-145-5p;hsa-miR-17-5p;hsa-miR-429;hsa-let-7c-3p;hsa-let-7g-5p;hsa-miR-30a-5p	HTLV-I infection
4	path:05168_20	6732;10929;6426;6427;6428;6429;6430;6431;6432;8683;1457;1459;1460;708;hsa-miR-16-5p;hsa-miR-505-3p;hsa-miR-7-5p;hsa-miR-10b-5p;hsa-miR-10a-5p;hsa-miR-183-5p;hsa-miR-155-5p;hsa-miR-124-3p;hsa-miR-1;hsa-miR-216b-5p;hsa-miR-186-5p;hsa-miR-760;hsa-miR-337-3p;hsa-miR-375	Herpes simplex infection
4	path:05169_9	8717;1147;4792;4793;4794;9020;3551;4790;5970;10454;23118;23586;hsa-miR-223-3p;hsa-miR-16-5p;hsa-miR-15a-5p;hsa-miR-23b-3p;hsa-miR-195-5p;hsa-miR-30e-3p;hsa-miR-155-5p;hsa-miR-200c-3p;hsa-miR-218-5p;hsa-miR-199a-5p;hsa-miR-146a-5p;hsa-miR-9-5p;hsa-let-7a-5p;hsa-miR-146b-5p;hsa-miR-124-3p	Epstein-Barr virus infection
4	path:05200_44	7039;112398;112399;54583;6923;6921;7428;8453;9978;2034;3091;405;9915;1387;2033;7040;7042;7043;7046;7048;2277;5228;7422;7423;7424;6513;hsa-miR-152-3p;hsa-miR-122-5p;hsa-miR-20a-5p;hsa-miR-23b-3p;hsa-miR-424-5p;hsa-miR-30c-5p;hsa-miR-185-5p;hsa-miR-199b-5p;hsa-miR-107;hsa-miR-519c-3p;hsa-miR-20b-5p;hsa-miR-138-5p;hsa-miR-324-3p;hsa-miR-150-5p;hsa-miR-633;hsa-miR-24-3p;hsa-miR-141-3p;hsa-miR-29a-3p;…	Pathways in cancer
4	path:05210_8	3845;369;5894;673;5604;5594;5595;hsa-let-7c-5p;hsa-let-7a-5p;hsa-miR-622;hsa-let-7c-3p;hsa-miR-126-3p;hsa-miR-155-5p;hsa-miR-96-5p;hsa-miR-217;hsa-let-7g-5p;hsa-miR-18a-3p;hsa-miR-143-3p;hsa-miR-181c-5p;hsa-miR-7-5p;hsa-miR-125b-5p;hsa-miR-424-5p;hsa-miR-34a-5p;hsa-miR-497-5p;hsa-miR-28-5p;hsa-miR-30a-5p;hsa-miR-320a;hsa-miR-199a-3p;hsa-miR-335-5p;hsa-miR-483-5p	Colorectal cancer
4	path:05214_7	1950;7039;1956;5156;5159;3480;5578;5579;5582;25759;399694;53358;6464;23533;5290;5291;5293;5294;5295;5296;8503;10000;207;208;5728;5335;5336;3265;3845;4893;hsa-miR-152-3p;hsa-miR-16-5p;hsa-miR-7-5p;hsa-miR-30a-5p;hsa-miR-27a-3p;hsa-let-7a-5p;hsa-miR-146a-5p;hsa-miR-155-5p;hsa-miR-21-5p;hsa-miR-1;hsa-let-7c-3p;hsa-miR-128-3p;hsa-miR-542-5p;hsa-let-7c-5p;hsa-miR-133a-3p;hsa-miR-133b;hsa-miR-34a-5p;hs…	Glioma
4	path:05215_6	1387;2033;4193;1499;7157;10488;1385;148327;468;64764;84699;90993;9586;2932;10000;207;208;hsa-miR-324-3p;hsa-miR-150-5p;hsa-miR-504-5p;hsa-miR-32-5p;hsa-miR-605-5p;hsa-miR-145-5p;hsa-miR-18b-5p;hsa-miR-25-3p;hsa-miR-143-3p;hsa-miR-200a-3p;hsa-miR-34a-5p;hsa-miR-155-5p;hsa-miR-124-3p;hsa-miR-30a-5p;hsa-miR-214-3p;hsa-miR-1285-3p;hsa-miR-125a-5p;hsa-miR-10b-5p;hsa-miR-30d-5p;hsa-miR-485-5p;hsa-miR-6…	Prostate cancer
4	path:05219_1	3265;11186;2261;5604;5605;369;5894;673;3845;4893;hsa-let-7a-5p;hsa-miR-181d-5p;hsa-miR-181a-5p;hsa-miR-143-3p;hsa-miR-99a-5p;hsa-miR-100-5p;hsa-miR-424-5p;hsa-miR-34a-5p;hsa-miR-497-5p;hsa-let-7b-5p;hsa-miR-7-5p;hsa-miR-125b-5p;hsa-let-7c-5p;hsa-miR-622;hsa-let-7c-3p;hsa-miR-126-3p;hsa-miR-155-5p;hsa-miR-96-5p;hsa-miR-217;hsa-let-7g-5p;hsa-miR-18a-3p;hsa-miR-181c-5p;hsa-miR-20a-5p;hsa-miR-124-3p;…	Bladder cancer
4	path:05220_4	5781;25;613;6654;6655;2885;9846;1398;1399;23624;867;868;23533;5290;5291;5293;5294;5295;5296;8503;hsa-miR-489-3p;hsa-miR-23a-3p;hsa-miR-181a-5p;hsa-miR-29a-3p;hsa-miR-30a-5p;hsa-miR-203a;hsa-miR-126-3p;hsa-miR-132-3p;hsa-miR-107;hsa-let-7b-5p;hsa-miR-148b-3p;hsa-miR-376a-3p;hsa-miR-133a-3p;hsa-miR-30c-5p	Chronic myeloid leukemia
3	path:00250_4	7915;2746;2747;18;2571;2572;2752;27165;2744;8659;hsa-miR-155-5p;hsa-miR-29a-3p	Alanine, aspartate and glutamate metabolism
3	path:00330_3	27165;2744;2752;1373;5009;383;384;162417;95;4942;29920;5831;65263;5625;58510;8659;2805;2806;4953;5832;2746;2747;hsa-miR-29a-3p;hsa-miR-1;hsa-miR-30a-5p;hsa-miR-34a-5p;hsa-let-7b-5p;hsa-miR-23b-5p;hsa-miR-16-5p;hsa-miR-124-3p	Arginine and proline metabolism
3	path:00380_3	169355;3620;259307;1543;1544;1545;438;15;4128;4129;1644;125061;8942;6999;121278;7166;217;219;223;224;501;316;26;11185;hsa-miR-27b-3p;hsa-miR-22-3p;hsa-miR-155-5p;hsa-miR-16-5p;hsa-miR-1;hsa-miR-34a-5p	Tryptophan metabolism
3	path:00440_2	5130;9468;10390;85465;5833;hsa-let-7b-5p;hsa-miR-16-5p;hsa-miR-30a-5p	Phosphonate and phosphinate metabolism
3	path:00500_2	80146;5167;5169;283209;7358;7360;10720;10941;54490;54575;54576;54577;54578;54579;54600;54657;54658;54659;574537;7363;7364;7365;7366;7367;79799;2997;2998;5236;55276;178;2632;5834;5836;5837;hsa-miR-30a-5p;hsa-miR-155-5p;hsa-miR-16-5p;hsa-miR-193b-3p;hsa-let-7b-5p;hsa-miR-122-5p;hsa-miR-1;hsa-miR-34a-5p	Starch and sucrose metabolism
3	path:00510_11	54344;8818;57171;7841;201595;3703;29880;8813;1798;22845;144245;84920;79053;1603;1650;6184;6185;7991;hsa-miR-1;hsa-miR-124-3p	N-Glycan biosynthesis
3	path:00520_4	55577;5238;6675;91373;10007;132789;51005;2673;9945;3098;3099;3101;80201;64841;5973;3073;3074;1116;1118;27159;hsa-let-7b-5p;hsa-miR-155-5p;hsa-miR-30a-5p;hsa-miR-34a-5p;hsa-miR-16-5p;hsa-miR-143-3p;hsa-miR-125b-5p;hsa-miR-125a-5p	Amino sugar and nucleotide sugar metabolism
3	path:00531_2	6448;3423;3425;411;23553;3373;6677;8372;8692;138050;hsa-miR-16-5p	Glycosaminoglycan degradation
3	path:00562_2	5305;79837;8396;3633;4952;56623;8867;8871;253430;5728;9562;27124;3632;51763;3706;3707;80271;3628;3631;8821;5297;5298;55300;55361;138429;23396;8394;8395;113026;23236;51196;5330;5331;5332;5333;5335;5336;84812;89869;5290;5291;5293;5294;5286;5287;5288;3635;3636;hsa-miR-193b-3p;hsa-miR-222-3p;hsa-miR-17-5p;hsa-miR-29b-3p;hsa-miR-217;hsa-miR-494-3p;hsa-miR-144-3p;hsa-miR-21-5p;hsa-miR-26a-5p;hsa-miR-19…	Inositol phosphate metabolism
3	path:00600_2	55331;130367;81537;427;56624;10715;204219;253782;29956;79603;91012;123099;8560;339221;55512;55627;6609;6610;64781;8611;8612;8613;2531;9514;2717;10825;129807;4758;4759;7368;2720;2629;7357;125981;340485;56848;8877;8879;2581;410;9331;166929;259230;hsa-miR-221-3p;hsa-miR-1;hsa-miR-222-3p;hsa-miR-155-5p;hsa-miR-16-5p;hsa-let-7b-5p;hsa-miR-125b-5p	Sphingolipid metabolism
3	path:00760_1	683;952;83594;23475;5167;5169;115024;22978;30833;4907;51251;56953;84618;93034;27231;54981;4860;23057;349565;64802;55191;93100;10135;4837;65220;23530;hsa-miR-34a-5p;hsa-miR-155-5p;hsa-miR-1;hsa-miR-124-3p;hsa-miR-30a-5p;hsa-miR-16-5p;hsa-miR-122-5p;hsa-miR-133a-3p	Nicotinate and nicotinamide metabolism
3	path:00790_3	6697;2643;248;249;250;251;5805;4337;hsa-let-7b-5p;hsa-miR-204-5p;hsa-miR-145-5p	Folate biosynthesis
3	path:00860_2	1371;2235;5498;7389;hsa-miR-1;hsa-miR-30a-5p	Porphyrin and chlorophyll metabolism
3	path:00900_4	3422;91734;4597;10654;2224;9453;79947;23590;57107;2339;2342;hsa-let-7b-5p;hsa-miR-193b-3p;hsa-miR-16-5p	Terpenoid backbone biosynthesis
3	path:03013_4	9939;4116;55110;9775;22794;10482;55998;56000;56001;728343;84305;65109;65110;hsa-miR-21-5p	RNA transport
3	path:03013_15	4928;79023;6396;23279;57122;79902;81929;8480;348995;55746;hsa-miR-34a-5p;hsa-miR-1;hsa-miR-16-5p;hsa-miR-210-3p	RNA transport
3	path:03015_7	4686;5976;26019;23049;23381;9887;23293;2107;23708;2935;22916;hsa-miR-155-5p;hsa-let-7c-3p;hsa-let-7c-5p;hsa-let-7b-5p	mRNA surveillance pathway
3	path:04010_11	22800;22808;3265;3845;4893;6237;6654;6655;2885;5156;5159;2260;2261;2263;2264;1956;4914;4915;hsa-miR-124-3p;hsa-let-7a-5p;hsa-miR-181d-5p;hsa-miR-181a-5p;hsa-miR-143-3p;hsa-let-7c-5p;hsa-miR-622;hsa-let-7c-3p;hsa-miR-126-3p;hsa-miR-155-5p;hsa-miR-96-5p;hsa-miR-217;hsa-let-7g-5p;hsa-miR-18a-3p;hsa-miR-181c-5p;hsa-let-7b-5p;hsa-miR-20a-5p;hsa-miR-145-5p;hsa-miR-148b-3p;hsa-miR-16-5p;hsa-miR-34a-5p;h…	MAPK signaling pathway
3	path:04012_15	2002;4609;5594;5595;5604;5605;369;5894;673;hsa-miR-98-5p;hsa-miR-34a-5p;hsa-let-7c-5p;hsa-miR-378a-3p;hsa-miR-34b-5p;hsa-let-7f-5p;hsa-miR-24-3p;hsa-let-7a-5p;hsa-miR-335-5p;hsa-miR-26a-5p;hsa-miR-449c-5p;hsa-miR-20a-5p;hsa-miR-21-5p;hsa-miR-34c-5p;hsa-miR-451a;hsa-miR-34b-3p;hsa-miR-135a-5p;hsa-miR-145-5p;hsa-miR-17-5p;hsa-miR-429;hsa-let-7c-3p;hsa-let-7g-5p;hsa-miR-28-5p;hsa-miR-30a-5p;hsa-miR-…	ErbB signaling pathway
3	path:04066_14	9978;6923;6921;2277;5228;7422;7423;7424;112398;112399;54583;7428;3091;6513;1950;5163;3098;3099;3101;80201;2597;2023;2026;2027;5207;5208;5209;5210;2056;7018;7037;2321;5054;284;285;51378;7010;7076;1906;4843;4846;4878;4055;4790;5970;3570;6774;596;1026;1027;hsa-miR-361-5p;hsa-miR-107;hsa-miR-520h;hsa-miR-195-5p;hsa-miR-150-5p;hsa-miR-503-5p;hsa-miR-140-5p;hsa-miR-17-5p;hsa-miR-126-3p;hsa-miR-134-5p;h…	HIF-1 signaling pathway
3	path:04114_12	815;816;817;818;89869;3708;3709;3710;163688;51806;801;805;808;810;11261;5530;5532;5533;5534;5535;63928;hsa-miR-1;hsa-miR-219a-5p;hsa-miR-16-5p;hsa-miR-424-5p;hsa-miR-30a-5p;hsa-miR-145-5p	Oocyte meiosis
3	path:04260_1	7134;7137;7139;70;7168;7169;7170;7171;hsa-miR-1;hsa-miR-21-5p;hsa-miR-124-3p;hsa-miR-34a-5p;hsa-miR-145-5p;hsa-miR-16-5p	Cardiac muscle contraction
3	path:04310_5	5599;5601;5602;5879;5880;5881;6093;9475;387;23002;23500;1855;1856;1857;hsa-miR-214-3p;hsa-miR-141-3p;hsa-miR-20a-5p;hsa-miR-17-5p;hsa-miR-199a-3p;hsa-miR-93-5p;hsa-miR-106b-5p;hsa-miR-194-5p;hsa-miR-122-5p;hsa-miR-142-3p;hsa-miR-155-5p;hsa-miR-584-5p;hsa-miR-146a-5p;hsa-miR-148b-3p;hsa-miR-138-5p;hsa-miR-124-3p;hsa-miR-375;hsa-let-7c-3p;hsa-let-7c-5p;hsa-miR-31-5p;hsa-miR-185-5p;hsa-miR-200c-3p;h…	Wnt signaling pathway
3	path:04360_19	5921;25;1969;2041;2042;2043;2044;2045;2046;285220;1947;1948;1949;2047;2048;2049;2050;2051;3265;3845;4893;hsa-miR-31-5p;hsa-miR-335-5p;hsa-miR-132-3p;hsa-miR-29a-3p;hsa-miR-30a-5p;hsa-miR-203a;hsa-miR-16-5p;hsa-miR-34a-5p;hsa-miR-26b-5p;hsa-miR-10a-5p;hsa-miR-124-3p;hsa-miR-20b-5p;hsa-miR-204-5p;hsa-let-7a-5p;hsa-miR-181d-5p;hsa-miR-181a-5p;hsa-miR-143-3p;hsa-let-7c-5p;hsa-miR-622;hsa-let-7c-3p;hs…	Axon guidance
3	path:04510_22	5604;673;2889;5906;5908;5599;5601;5602;5879;5880;5881;hsa-miR-424-5p;hsa-miR-34a-5p;hsa-miR-497-5p;hsa-miR-337-3p;hsa-miR-155-5p;hsa-miR-518b;hsa-miR-1;hsa-miR-214-3p;hsa-miR-141-3p;hsa-miR-20a-5p;hsa-miR-17-5p;hsa-miR-199a-3p;hsa-miR-93-5p;hsa-miR-106b-5p;hsa-miR-194-5p;hsa-miR-122-5p;hsa-miR-142-3p	Focal adhesion
3	path:04620_21	7189;3654;51135;4615;7187;8737;3665;3663;6885;114609;29110;9641;7098;353376;148022;hsa-miR-146a-5p;hsa-let-7c-3p;hsa-miR-146b-5p;hsa-let-7c-5p;hsa-miR-155-5p;hsa-miR-203a;hsa-miR-22-3p;hsa-miR-10a-5p;hsa-miR-145-5p;hsa-miR-221-3p;hsa-miR-200c-3p;hsa-miR-30a-5p	Toll-like receptor signaling pathway
3	path:04650_22	5604;5605;369;5894;673;3265;3845;4893;6654;6655;hsa-miR-424-5p;hsa-miR-34a-5p;hsa-miR-497-5p;hsa-let-7b-5p;hsa-miR-7-5p;hsa-miR-125b-5p;hsa-let-7a-5p;hsa-miR-181d-5p;hsa-miR-181a-5p;hsa-miR-143-3p;hsa-let-7c-5p;hsa-miR-622;hsa-let-7c-3p;hsa-miR-126-3p;hsa-miR-155-5p;hsa-miR-96-5p;hsa-miR-217;hsa-let-7g-5p;hsa-miR-18a-3p;hsa-miR-181c-5p;hsa-miR-20a-5p;hsa-miR-124-3p;hsa-miR-145-5p;hsa-miR-148b-3p;…	Natural killer cell mediated cytotoxicity
3	path:04662_8	2353;3725;3265;3845;4893;25780;5604;5605;5594;5595;5894;hsa-miR-101-3p;hsa-miR-139-5p;hsa-miR-221-3p;hsa-miR-181a-5p;hsa-miR-222-3p;hsa-miR-29b-3p;hsa-miR-155-5p;hsa-miR-30a-5p;hsa-let-7a-5p;hsa-miR-181d-5p;hsa-miR-143-3p;hsa-let-7c-5p;hsa-miR-622;hsa-let-7c-3p;hsa-miR-126-3p;hsa-miR-96-5p;hsa-miR-217;hsa-let-7g-5p;hsa-miR-18a-3p;hsa-miR-181c-5p;hsa-let-7b-5p;hsa-miR-20a-5p;hsa-miR-124-3p;hsa-miR…	B cell receptor signaling pathway
3	path:04670_6	9564;4301;6494;6093;9475;5747;387;2909;394;5829;10451;7409;7410;3383;5906;5908;hsa-miR-124-3p;hsa-miR-584-5p;hsa-miR-146a-5p;hsa-miR-148b-3p;hsa-miR-138-5p;hsa-miR-7-5p;hsa-miR-193a-3p;hsa-miR-375;hsa-miR-122-5p;hsa-let-7c-3p;hsa-miR-155-5p;hsa-let-7c-5p;hsa-miR-31-5p;hsa-miR-185-5p;hsa-miR-200c-3p;hsa-miR-31-3p;hsa-miR-137;hsa-miR-222-3p;hsa-miR-17-3p;hsa-miR-221-3p;hsa-miR-17-5p;hsa-miR-21-5p;h…	Leukocyte transendothelial migration
3	path:04713_5	4544;23236;5330;5331;5332;10681;2776;2782;2783;2784;2785;2786;2787;2788;2790;2791;2792;2793;51764;54331;55970;59345;94235;5594;5595;117;107;108;109;111;112;113;114;115;196883;55811;2778;51655;2770;2771;2773;4543;3760;3762;3763;3765;hsa-let-7b-5p;hsa-miR-1;hsa-miR-30a-5p;hsa-miR-124-3p;hsa-miR-155-5p;hsa-miR-28-5p;hsa-miR-320a;hsa-miR-199a-3p;hsa-miR-335-5p;hsa-miR-483-5p;hsa-miR-182-5p;hsa-miR-37…	Circadian entrainment
3	path:04720_5	814;815;816;817;818;11261;5530;5532;5533;5534;5535;63928;163688;51806;801;805;808;810;2902;2903;2904;2905;2906;5566;5567;5568;5613;775;4659;5499;5500;5501;107;114;2890;2891;10411;5594;5595;3265;3845;4893;5502;2911;2915;3708;3709;3710;hsa-miR-1;hsa-miR-219a-5p;hsa-miR-16-5p;hsa-miR-30a-5p;hsa-miR-145-5p;hsa-miR-133a-3p;hsa-miR-181b-5p;hsa-miR-28-5p;hsa-miR-320a;hsa-miR-199a-3p;hsa-miR-335-5p;hsa-m…	Long-term potentiation
3	path:04720_12	5578;5579;5582;815;816;817;818;163688;51806;801;805;808;810;2902;2903;2904;2905;2906;775;2890;2891;2776;2911;2915;23236;5330;5331;5332;3708;3709;3710;hsa-miR-1;hsa-miR-219a-5p;hsa-miR-16-5p;hsa-miR-133a-3p;hsa-miR-181b-5p;hsa-let-7b-5p;hsa-miR-424-5p	Long-term potentiation
3	path:04723_3	2776;23236;5330;5331;5332;2911;2915;2890;2891;2892;2893;hsa-let-7b-5p;hsa-miR-1;hsa-miR-181b-5p	Retrograde endocannabinoid signaling
3	path:04725_9	1136;1137;1139;1141;1143;8973;1128;1129;1132;1133;1131;23533;5290;5291;5293;5294;5295;5296;8503;3717;hsa-miR-107;hsa-miR-148b-3p;hsa-miR-30a-5p;hsa-miR-29a-3p;hsa-miR-376a-3p;hsa-miR-126-3p;hsa-miR-133a-3p;hsa-miR-30c-5p;hsa-miR-375;hsa-miR-135a-5p	Cholinergic synapse
3	path:04810_19	1729;1730;6093;9475;5879;5880;5881;387;23365;9138;2909;1793;1445;hsa-let-7b-5p;hsa-miR-584-5p;hsa-miR-146a-5p;hsa-miR-148b-3p;hsa-miR-138-5p;hsa-miR-124-3p;hsa-miR-194-5p;hsa-miR-122-5p;hsa-miR-142-3p;hsa-miR-155-5p;hsa-miR-375;hsa-let-7c-3p;hsa-let-7c-5p;hsa-miR-31-5p;hsa-miR-185-5p;hsa-miR-200c-3p;hsa-miR-31-3p	Regulation of actin cytoskeleton
3	path:04910_14	6654;6655;3265;3845;4893;5604;5605;369;5894;673;hsa-let-7a-5p;hsa-miR-181d-5p;hsa-miR-181a-5p;hsa-miR-143-3p;hsa-let-7c-5p;hsa-miR-622;hsa-let-7c-3p;hsa-miR-126-3p;hsa-miR-155-5p;hsa-miR-96-5p;hsa-miR-217;hsa-let-7g-5p;hsa-miR-18a-3p;hsa-miR-181c-5p;hsa-let-7b-5p;hsa-miR-20a-5p;hsa-miR-124-3p;hsa-miR-145-5p;hsa-miR-148b-3p;hsa-miR-16-5p;hsa-miR-424-5p;hsa-miR-34a-5p;hsa-miR-497-5p;hsa-miR-7-5p;hs…	Insulin signaling pathway
3	path:04950_4	6928;3175;3651;389692;4821;5080;4825;2494;50674;3172;3087;3110;3170;hsa-miR-10b-5p;hsa-miR-24-3p;hsa-miR-34a-5p;hsa-miR-766-3p;hsa-miR-34b-5p;hsa-miR-449a;hsa-miR-765;hsa-miR-34c-5p;hsa-miR-629-5p	Maturity onset diabetes of the young
3	path:04960_2	6337;6338;6340;6446;4306;23327;5170;3758;2810;hsa-miR-34a-5p;hsa-miR-1	Aldosterone-regulated sodium reabsorption
3	path:05010_2	351;322;2597;8883;hsa-miR-20a-5p;hsa-miR-15a-5p;hsa-miR-520c-3p;hsa-miR-16-5p;hsa-miR-130a-3p;hsa-miR-17-5p;hsa-miR-101-3p;hsa-miR-106b-5p;hsa-miR-106a-5p;hsa-let-7d-5p;hsa-let-7a-5p;hsa-miR-644a;hsa-miR-29c-3p	Alzheimer's disease
3	path:05100_2	5879;1793;1398;1399;10163;8936;9844;hsa-miR-194-5p;hsa-miR-122-5p;hsa-miR-142-3p;hsa-miR-155-5p;hsa-miR-126-3p;hsa-miR-132-3p;hsa-miR-107;hsa-let-7b-5p;hsa-miR-1;hsa-miR-146a-5p;hsa-miR-34a-5p	Bacterial invasion of epithelial cells
3	path:05100_12	998;1398;1399;23533;5290;5291;5293;5294;5295;5296;8503;4233;2549;hsa-miR-1;hsa-miR-224-5p;hsa-miR-195-5p;hsa-miR-330-3p;hsa-miR-375;hsa-miR-185-5p;hsa-miR-137;hsa-miR-29c-3p;hsa-miR-608;hsa-miR-29a-3p;hsa-miR-216a-5p;hsa-miR-29b-3p;hsa-miR-126-3p;hsa-miR-132-3p;hsa-miR-107;hsa-let-7b-5p;hsa-miR-148b-3p;hsa-miR-30a-5p;hsa-miR-376a-3p;hsa-miR-133a-3p;hsa-miR-30c-5p	Bacterial invasion of epithelial cells
3	path:05120_2	3725;5599;5601;5602;6416;5058;hsa-miR-155-5p;hsa-miR-30a-5p;hsa-miR-214-3p;hsa-miR-141-3p;hsa-miR-20a-5p;hsa-miR-17-5p;hsa-miR-199a-3p;hsa-miR-93-5p;hsa-miR-106b-5p;hsa-miR-7-5p;hsa-miR-377-3p	Epithelial cell signaling in Helicobacter pylori infection
3	path:05120_9	1432;5600;5603;6300;3725;4790;5970;3576;102;3577;3579;hsa-miR-200a-3p;hsa-miR-24-3p;hsa-miR-141-3p;hsa-miR-125b-5p;hsa-miR-122-5p;hsa-miR-155-5p;hsa-miR-30a-5p;hsa-miR-146a-5p;hsa-miR-9-5p;hsa-let-7a-5p;hsa-miR-146b-5p;hsa-miR-15a-5p;hsa-miR-124-3p	Epithelial cell signaling in Helicobacter pylori infection
3	path:05145_3	3654;51135;7189;6885;10454;23118;1147;3551;8517;5594;5595;5599;5601;5602;5606;5608;hsa-miR-146a-5p;hsa-let-7c-3p;hsa-miR-146b-5p;hsa-let-7c-5p;hsa-miR-10a-5p;hsa-miR-23b-3p;hsa-miR-155-5p;hsa-miR-223-3p;hsa-miR-16-5p;hsa-miR-15a-5p;hsa-miR-195-5p;hsa-miR-200c-3p;hsa-miR-218-5p;hsa-miR-199a-5p;hsa-miR-28-5p;hsa-miR-30a-5p;hsa-miR-320a;hsa-miR-199a-3p;hsa-miR-335-5p;hsa-miR-483-5p;hsa-miR-214-3p;hs…	Toxoplasmosis
3	path:05160_5	23586;57506;7187;148022;4792;8517;1147;3551;7189;hsa-miR-155-5p;hsa-miR-221-3p;hsa-miR-30e-3p;hsa-miR-223-3p;hsa-miR-16-5p;hsa-miR-15a-5p;hsa-miR-23b-3p;hsa-miR-195-5p;hsa-miR-200c-3p;hsa-miR-218-5p;hsa-miR-199a-5p;hsa-miR-146a-5p;hsa-let-7c-3p;hsa-miR-146b-5p;hsa-let-7c-5p	Hepatitis C
3	path:05161_15	5894;4318;4790;5970;6772;4792;7124;1147;3551;8517;596;114609;4615;3569;hsa-miR-7-5p;hsa-miR-125b-5p;hsa-miR-21-5p;hsa-miR-338-3p;hsa-miR-451a;hsa-miR-146a-5p;hsa-miR-155-5p;hsa-miR-9-5p;hsa-let-7a-5p;hsa-miR-146b-5p;hsa-miR-15a-5p;hsa-miR-124-3p;hsa-miR-145-5p;hsa-let-7c-3p;hsa-let-7c-5p;hsa-miR-34a-5p;hsa-miR-30e-3p;hsa-miR-203a;hsa-miR-223-3p;hsa-miR-16-5p;hsa-miR-23b-3p;hsa-miR-195-5p;hsa-miR-…	Hepatitis B
3	path:05161_17	6714;2885;3265;3845;4893;4214;hsa-miR-205-5p;hsa-miR-23b-3p;hsa-miR-33a-5p;hsa-let-7a-5p;hsa-miR-181d-5p;hsa-miR-181a-5p;hsa-miR-143-3p;hsa-let-7c-5p;hsa-miR-622;hsa-let-7c-3p;hsa-miR-126-3p;hsa-miR-155-5p;hsa-miR-96-5p;hsa-miR-217;hsa-let-7g-5p;hsa-miR-18a-3p;hsa-miR-181c-5p;hsa-let-7b-5p;hsa-miR-20a-5p;hsa-miR-124-3p;hsa-miR-145-5p;hsa-miR-148b-3p;hsa-miR-16-5p	Hepatitis B
3	path:05166_24	4790;5970;6722;2002;2005;2113;2114;6688;387332;6908;9519;1387;2033;7157;1111;11200;hsa-miR-146a-5p;hsa-miR-155-5p;hsa-miR-9-5p;hsa-let-7a-5p;hsa-miR-146b-5p;hsa-miR-15a-5p;hsa-miR-124-3p;hsa-miR-122-5p;hsa-miR-1;hsa-miR-31-5p;hsa-miR-193b-3p;hsa-miR-222-3p;hsa-miR-208a-3p;hsa-miR-125b-5p;hsa-miR-200b-3p;hsa-miR-199a-3p;hsa-miR-199a-5p;hsa-miR-34a-5p;hsa-miR-424-5p;hsa-miR-569;hsa-miR-324-3p;hsa-m…	HTLV-I infection
3	path:05168_7	7185;7186;7187;7188;5599;5601;5602;2353;3725;10454;23118;6885;8517;7189;1147;3551;hsa-miR-214-3p;hsa-miR-141-3p;hsa-miR-20a-5p;hsa-miR-17-5p;hsa-miR-199a-3p;hsa-miR-93-5p;hsa-miR-106b-5p;hsa-miR-101-3p;hsa-miR-139-5p;hsa-miR-221-3p;hsa-miR-181a-5p;hsa-miR-222-3p;hsa-miR-29b-3p;hsa-miR-155-5p;hsa-miR-30a-5p;hsa-miR-23b-3p;hsa-miR-10a-5p;hsa-miR-146a-5p;hsa-let-7c-3p;hsa-miR-146b-5p;hsa-let-7c-5p;h…	Herpes simplex infection
3	path:05213_7	3265;3845;4893;6654;6655;5604;5605;369;5894;673;hsa-let-7a-5p;hsa-miR-181d-5p;hsa-miR-181a-5p;hsa-miR-143-3p;hsa-let-7c-5p;hsa-miR-622;hsa-let-7c-3p;hsa-miR-126-3p;hsa-miR-155-5p;hsa-miR-96-5p;hsa-miR-217;hsa-let-7g-5p;hsa-miR-18a-3p;hsa-miR-181c-5p;hsa-let-7b-5p;hsa-miR-20a-5p;hsa-miR-124-3p;hsa-miR-145-5p;hsa-miR-148b-3p;hsa-miR-16-5p;hsa-miR-424-5p;hsa-miR-34a-5p;hsa-miR-497-5p;hsa-miR-7-5p;hs…	Endometrial cancer
3	path:05218_1	673;4893;5728;1956;2260;3480;4233;5156;5159;10000;207;208;23533;5290;5291;5293;5294;5295;5296;8503;369;5894;3265;3845;hsa-let-7b-5p;hsa-miR-20a-5p;hsa-miR-124-3p;hsa-let-7a-5p;hsa-miR-145-5p;hsa-miR-148b-3p;hsa-miR-16-5p;hsa-let-7c-5p;hsa-miR-222-3p;hsa-miR-17-5p;hsa-miR-29b-3p;hsa-miR-217;hsa-miR-494-3p;hsa-miR-144-3p;hsa-miR-21-5p;hsa-miR-26a-5p;hsa-miR-19a-3p;hsa-miR-19b-3p;hsa-miR-103a-3p;hsa…	Melanoma
3	path:05222_2	595;9063;1163;4149;4609;1019;1021;5925;1030;hsa-miR-20a-5p;hsa-miR-449a;hsa-miR-193b-3p;hsa-miR-195-5p;hsa-let-7b-5p;hsa-let-7c-5p;hsa-miR-34a-5p;hsa-miR-17-5p;hsa-miR-503-5p;hsa-miR-15b-5p;hsa-miR-19a-3p;hsa-miR-302c-3p;hsa-miR-16-5p;hsa-miR-302a-3p;hsa-miR-155-5p;hsa-let-7f-5p;hsa-miR-15a-5p;hsa-miR-9-5p;hsa-let-7c-3p;hsa-miR-424-5p;hsa-miR-106b-5p;hsa-miR-520b;hsa-miR-296-5p;hsa-miR-19b-1-5p;h…	Small cell lung cancer
3	path:05410_2	7137;7134;7139;7168;7169;7170;7171;70;hsa-miR-21-5p;hsa-miR-124-3p;hsa-miR-34a-5p;hsa-miR-1;hsa-miR-145-5p;hsa-miR-16-5p	Hypertrophic cardiomyopathy (HCM)
2	path:00010_1	226;229;230;2023;2026;2027;441531;5223;5224;669;2597;26330;7167;5230;5232;hsa-miR-122-5p;hsa-miR-124-3p;hsa-miR-644a;hsa-miR-29c-3p;hsa-miR-16-5p;hsa-miR-15a-5p	Glycolysis / Gluconeogenesis
2	path:00040_1	2990;9365;7360;10720;10941;54490;54575;54576;54577;54578;54579;54600;54657;54658;54659;574537;7363;7364;7365;7366;7367;79799;7358;hsa-miR-193b-3p;hsa-miR-30a-5p;hsa-miR-155-5p;hsa-miR-16-5p	Pentose and glucuronate interconversions
2	path:00240_2	50484;6240;6241;7372;87178;10621;10622;10623;11128;171568;221830;246721;25885;30834;51082;51728;5430;5431;5432;5433;5434;5435;5436;5437;5438;5439;5440;5441;548644;55703;55718;64425;661;84172;84265;9533;10201;29922;4830;4831;4832;4833;654364;8382;50808;129607;51727;1503;56474;377841;953;956;124583;955;957;9583;139596;54963;7371;83549;115024;22978;30833;4907;51251;56953;84618;93034;10587;114112;729…	Pyrimidine metabolism
2	path:00260_3	132158;189;26227;29968;5723;9380;441531;5223;5224;669;hsa-miR-155-5p;hsa-miR-16-5p;hsa-miR-1;hsa-miR-122-5p	Glycine, serine and threonine metabolism
2	path:00270_1	6898;55256;262;875;4548;635;27430;4143;4144;10768;191;23382;1786;1788;1789;29947;259307;hsa-miR-193b-3p;hsa-miR-762;hsa-miR-155-5p;hsa-let-7b-5p;hsa-miR-30a-5p;hsa-miR-16-5p;hsa-miR-148a-3p;hsa-miR-140-5p;hsa-miR-152-3p;hsa-miR-301b;hsa-miR-342-3p;hsa-miR-185-5p;hsa-miR-126-3p;hsa-miR-29b-3p;hsa-miR-29c-3p;hsa-miR-194-5p;hsa-miR-29a-3p;hsa-miR-101-3p;hsa-miR-143-3p;hsa-miR-369-5p	Cysteine and methionine metabolism
2	path:00310_3	10919;23067;29072;387893;4297;51111;54904;55870;55904;58508;6419;64324;6839;7468;79723;79813;8085;80854;83852;84444;84787;9739;9757;9869;23127;79709;8985;5351;5352;hsa-miR-1;hsa-miR-375;hsa-miR-127-3p;hsa-miR-155-5p;hsa-miR-34a-5p;hsa-miR-124-3p;hsa-miR-21-5p	Lysine degradation
2	path:00362_1	38;39;10449;30;3032;hsa-miR-124-3p;hsa-miR-193b-3p	Benzoate degradation
2	path:00531_1	6448;60495;10855;3423;3425;411;23553;3373;6677;8372;8692;hsa-let-7c-5p;hsa-let-7c-3p;hsa-miR-1258;hsa-miR-16-5p	Glycosaminoglycan degradation
2	path:00562_5	3633;4952;56623;8867;8871;5728;27124;3632;51763;3705;3628;3631;8821;4534;51477;3612;3613;54928;138429;23396;8394;8395;5289;5290;5291;5293;5294;200576;10423;5286;5287;5288;3635;3636;hsa-miR-222-3p;hsa-miR-17-5p;hsa-miR-29b-3p;hsa-miR-217;hsa-miR-494-3p;hsa-miR-144-3p;hsa-miR-21-5p;hsa-miR-26a-5p;hsa-miR-19a-3p;hsa-miR-19b-3p;hsa-miR-103a-3p;hsa-miR-214-3p;hsa-miR-23a-3p;hsa-miR-221-3p;hsa-miR-107;…	Inositol phosphate metabolism
2	path:00620_2	231;57016;2739;197257;3029;84264;9380;hsa-miR-34a-5p;hsa-miR-145-5p;hsa-let-7b-5p	Pyruvate metabolism
2	path:00650_2	18;2571;2572;7915;hsa-miR-155-5p	Butanoate metabolism
2	path:00710_2	226;229;230;7086;8277;84076;22934;6120;729020;2203;8789;7167;23729;hsa-miR-122-5p;hsa-miR-124-3p;hsa-miR-1;hsa-miR-34a-5p;hsa-let-7b-5p;hsa-miR-16-5p;hsa-miR-15a-5p	Carbon fixation in photosynthetic organisms
2	path:03013_5	22985;10921;10284;10482;55998;56000;56001;728343;5411;10189;7919;8563;hsa-miR-1	RNA transport
2	path:03013_6	7514;9775;10482;55998;56000;56001;728343;10189;29107;55916;8480;11097;8563;65109;65110;hsa-miR-16-5p;hsa-miR-193b-3p;hsa-miR-30a-5p;hsa-miR-155-5p;hsa-miR-34a-5p	RNA transport
2	path:03015_4	22985;10921;10250;10482;55998;56000;56001;728343;5411;10189;7919;hsa-miR-1	mRNA surveillance pathway
2	path:03018_5	196513;55802;167227;1656;80153;23644;219988;hsa-miR-1;hsa-miR-124-3p;hsa-miR-16-5p	RNA degradation
2	path:03018_7	54512;22894;5393;51010;5394;5073;170506;hsa-miR-124-3p;hsa-miR-30a-5p;hsa-miR-16-5p	RNA degradation
2	path:04010_22	11072;11221;1843;1844;1845;1846;1847;1848;1849;1850;1852;56940;80824;5778;5801;84867;7157;2002;1432;5600;5603;6300;5608;5606;5494;10000;207;208;6885;4217;9064;5609;6416;hsa-miR-16-5p;hsa-miR-21-5p;hsa-miR-101-3p;hsa-miR-29b-3p;hsa-miR-122-5p;hsa-miR-181a-5p;hsa-miR-126-5p;hsa-miR-126-3p;hsa-miR-1285-3p;hsa-miR-125a-5p;hsa-miR-10b-5p;hsa-miR-30d-5p;hsa-miR-214-3p;hsa-miR-485-5p;hsa-miR-25-3p;hsa-m…	MAPK signaling pathway
2	path:04010_26	9448;1147;3551;8517;5605;5604;6788;6789;7186;836;3554;7850;7132;5879;5880;5881;998;5058;5062;6416;23162;4214;8491;hsa-miR-223-3p;hsa-miR-16-5p;hsa-miR-15a-5p;hsa-miR-23b-3p;hsa-miR-195-5p;hsa-miR-200c-3p;hsa-miR-218-5p;hsa-miR-199a-5p;hsa-let-7b-5p;hsa-miR-424-5p;hsa-miR-34a-5p;hsa-miR-497-5p;hsa-miR-141-3p;hsa-miR-138-5p;hsa-let-7a-5p;hsa-miR-375;hsa-miR-30d-5p;hsa-miR-194-5p;hsa-miR-122-5p;hsa-…	MAPK signaling pathway
2	path:04010_34	11072;11221;1843;1844;1845;1846;1847;1848;1849;1850;1852;56940;80824;5778;5801;84867;7157;2002;5494;51776;7786;9175;23542;9479;4296;5609;5599;5601;5602;6416;1398;1399;2122;3303;3304;3305;3306;3310;3312;3727;3725;23162;4214;11184;hsa-miR-16-5p;hsa-miR-21-5p;hsa-miR-101-3p;hsa-miR-29b-3p;hsa-miR-122-5p;hsa-miR-181a-5p;hsa-miR-126-5p;hsa-miR-126-3p;hsa-miR-1285-3p;hsa-miR-125a-5p;hsa-miR-10b-5p;hsa-…	MAPK signaling pathway
2	path:04012_14	2002;5599;5601;5602;4609;5594;5595;5604;5605;hsa-miR-214-3p;hsa-miR-141-3p;hsa-miR-20a-5p;hsa-miR-17-5p;hsa-miR-199a-3p;hsa-miR-93-5p;hsa-miR-106b-5p;hsa-miR-98-5p;hsa-miR-34a-5p;hsa-let-7c-5p;hsa-miR-378a-3p;hsa-miR-34b-5p;hsa-let-7f-5p;hsa-miR-24-3p;hsa-let-7a-5p;hsa-miR-335-5p;hsa-miR-26a-5p;hsa-miR-449c-5p;hsa-miR-21-5p;hsa-miR-34c-5p;hsa-miR-451a;hsa-miR-34b-3p;hsa-miR-135a-5p;hsa-miR-145-5p…	ErbB signaling pathway
2	path:04020_1	3706;3707;80271;107;109;114;5136;5137;5153;4842;4843;4846;7416;7417;7419;10105;6543;6546;6547;814;815;816;817;818;11261;5530;5532;5533;5534;5535;63928;5578;5579;5582;2185;683;952;51196;1139;22953;2902;2903;2905;2906;5023;5024;5025;5026;5027;9127;5335;5336;89869;340156;4638;85366;91807;113026;5333;84812;3708;3709;3710;5255;5256;5257;5260;5261;6261;6262;6263;23236;5330;5331;5332;80228;84876;93129;7…	Calcium signaling pathway
2	path:04020_4	3706;3707;80271;7416;7417;7419;10105;6543;6546;6547;5578;5579;5582;2185;51196;1956;2064;2065;2066;5156;5159;2767;2769;2776;9630;1139;22953;2902;2903;2905;2906;5023;5024;5025;5026;5027;9127;5335;5336;89869;113026;5333;84812;3708;3709;3710;6261;6262;6263;23236;5330;5331;5332;80228;84876;93129;775;776;778;779;773;774;777;163688;51806;801;805;808;810;7125;7134;291;292;293;83447;487;488;489;8911;8912;…	Calcium signaling pathway
2	path:04066_1	9978;6923;6921;2277;5228;7422;7423;7424;112398;112399;54583;7428;405;1387;2033;3091;6513;1950;1956;2064;3480;3643;5163;3098;3099;3101;80201;2597;2023;2026;2027;5207;5208;5209;5210;2056;7018;7037;2321;5054;284;285;51378;7010;7076;1906;4843;4846;4878;4055;4790;5970;6774;596;1026;1027;hsa-miR-361-5p;hsa-miR-107;hsa-miR-520h;hsa-miR-195-5p;hsa-miR-150-5p;hsa-miR-503-5p;hsa-miR-140-5p;hsa-miR-17-5p;hs…	HIF-1 signaling pathway
2	path:04110_13	1029;6500;8454;9978;983;5111;1111;11200;1026;4193;6502;5925;10912;1647;4616;7157;1027;1028;1030;993;890;8900;1017;1019;1021;898;9134;595;894;896;1031;1032;5933;5934;hsa-miR-124-3p;hsa-let-7g-5p;hsa-miR-10b-5p;hsa-miR-34a-5p;hsa-miR-24-3p;hsa-miR-16-5p;hsa-miR-155-5p;hsa-miR-125b-5p;hsa-let-7b-5p;hsa-miR-663a;hsa-miR-31-5p;hsa-let-7c-3p;hsa-let-7c-5p;hsa-miR-424-5p;hsa-miR-503-5p;hsa-miR-17-5p;hsa…	Cell cycle
2	path:04110_21	1026;1030;7040;7042;7043;4089;4087;4088;1019;1021;595;894;896;5933;1874;1875;4609;7709;7027;7029;hsa-miR-17-5p;hsa-miR-93-5p;hsa-miR-106b-5p;hsa-miR-96-5p;hsa-miR-28-5p;hsa-miR-519d-3p;hsa-miR-208a-3p;hsa-miR-20a-5p;hsa-miR-132-3p;hsa-miR-146a-5p;hsa-let-7a-5p;hsa-miR-639;hsa-miR-503-5p;hsa-miR-519e-3p;hsa-miR-106a-5p;hsa-miR-20b-5p;hsa-miR-654-3p;hsa-miR-942-5p;hsa-miR-125a-5p;hsa-miR-208b-3p;hs…	Cell cycle
2	path:04151_2	1978;6194;1975;6198;6199;2475;6009;5170;hsa-miR-125b-5p;hsa-miR-16-5p;hsa-miR-193b-3p;hsa-miR-99a-5p;hsa-miR-144-3p;hsa-miR-100-5p;hsa-miR-99b-5p;hsa-miR-155-5p	PI3K-Akt signaling pathway
2	path:04151_8	7249;7248;10000;207;208;5170;5728;2932;4609;1027;2309;572;4193;2997;2998;595;1147;3551;8517;117145;28227;55012;5515;5516;5518;5519;5520;5521;5522;5523;5525;5526;5527;5528;5529;55844;3320;3326;7184;11140;4846;200186;23035;23239;1026;842;5894;10488;1385;1386;1388;148327;468;64764;84699;90993;9586;hsa-miR-122-5p;hsa-miR-15a-5p;hsa-miR-16-5p;hsa-miR-519d-3p;hsa-miR-302b-3p;hsa-miR-451a;hsa-miR-302d-3…	PI3K-Akt signaling pathway
2	path:04210_8	598;596;112401;329;330;331;79444;4790;5970;4792;1147;3551;8517;hsa-miR-491-5p;hsa-let-7g-5p;hsa-let-7c-3p;hsa-miR-133a-3p;hsa-miR-30a-5p;hsa-miR-122-5p;hsa-let-7c-5p;hsa-miR-34a-5p;hsa-miR-204-5p;hsa-miR-21-5p;hsa-miR-15b-5p;hsa-miR-20a-5p;hsa-miR-16-5p;hsa-miR-181c-5p;hsa-miR-143-3p;hsa-miR-29c-3p;hsa-miR-181a-5p;hsa-let-7a-5p;hsa-miR-34b-5p;hsa-miR-195-5p;hsa-miR-29b-3p;hsa-miR-451a;hsa-miR-136…	Apoptosis
2	path:04360_13	5879;5880;5881;22885;3983;84448;998;10298;5058;5062;5063;56924;57144;25791;3984;3985;23654;5364;5365;5361;5362;55558;hsa-miR-194-5p;hsa-miR-122-5p;hsa-miR-142-3p;hsa-miR-155-5p;hsa-miR-1;hsa-miR-224-5p;hsa-miR-195-5p;hsa-miR-330-3p;hsa-miR-375;hsa-miR-185-5p;hsa-miR-137;hsa-miR-29c-3p;hsa-miR-608;hsa-miR-29a-3p;hsa-miR-216a-5p;hsa-miR-29b-3p;hsa-miR-7-5p;hsa-miR-377-3p;hsa-miR-214-3p	Axon guidance
2	path:04360_15	2534;1808;5361;5362;55558;1020;2242;2932;hsa-miR-19a-3p;hsa-miR-155-5p;hsa-miR-26a-5p	Axon guidance
2	path:04510_6	10000;207;208;5170;29780;55742;64098;3611;5728;23533;5290;5291;5293;5294;5295;5296;8503;5747;5829;3265;1956;2064;2321;2324;3480;3791;4233;5156;5159;5879;5880;5881;10451;7409;7410;2932;hsa-miR-122-5p;hsa-miR-15a-5p;hsa-miR-16-5p;hsa-miR-519d-3p;hsa-miR-302b-3p;hsa-miR-451a;hsa-miR-302d-3p;hsa-miR-143-3p;hsa-miR-149-3p;hsa-miR-302a-3p;hsa-miR-125b-5p;hsa-miR-302c-3p;hsa-miR-185-5p;hsa-miR-184;hsa-m…	Focal adhesion
2	path:04510_12	3688;3690;3691;3693;3694;3695;3696;2316;2317;2318;29780;55742;64098;7408;5728;23533;5290;5291;5293;5294;5295;5296;8503;7094;83660;81;87;88;89;5747;824;5829;5578;5579;5582;6714;2534;5923;10319;1101;1277;1278;1280;1281;1282;1284;1285;1286;1287;1288;1289;1290;1291;1292;1293;1301;1302;1311;131873;22798;2335;255631;284217;3371;3381;3908;3909;3910;3911;3912;3913;3914;3915;3918;50509;5649;63923;6696;705…	Focal adhesion
2	path:04512_8	10319;22798;284217;3908;3909;3910;3911;3912;3913;3914;3915;3918;1277;1278;1280;1281;1282;1284;1285;1286;1287;1288;1289;1290;1291;1292;1293;1301;1302;131873;255631;50509;85301;1605;3371;63923;7143;7148;7448;6696;2335;1311;7057;7058;7059;7060;3688;3655;3685;22987;9899;9900;3691;3696;3680;3679;3675;3672;1101;5649;960;3673;hsa-miR-16-5p;hsa-miR-218-5p;hsa-miR-29c-3p;hsa-miR-124-3p;hsa-miR-205-5p;hsa-…	ECM-receptor interaction
2	path:04530_13	100506658;10686;1364;1365;1366;137075;149461;23562;24146;26285;49861;5010;51208;53842;7122;9071;9073;9074;9075;9076;9080;7082;8777;60;71;57530;27134;10207;9414;64398;hsa-miR-155-5p;hsa-miR-212-3p;hsa-miR-1;hsa-miR-644a;hsa-let-7b-5p;hsa-miR-16-5p;hsa-miR-34a-5p;hsa-miR-203a	Tight junction
2	path:04622_3	4790;5970;841;843;3551;4792;4793;hsa-miR-146a-5p;hsa-miR-155-5p;hsa-miR-9-5p;hsa-let-7a-5p;hsa-miR-146b-5p;hsa-miR-15a-5p;hsa-miR-124-3p;hsa-miR-19b-1-5p;hsa-miR-200c-3p;hsa-miR-218-5p;hsa-miR-199a-5p;hsa-miR-30e-3p	RIG-I-like receptor signaling pathway
2	path:04720_2	5578;5579;5582;814;815;816;817;818;11261;5530;5532;5533;5534;5535;63928;163688;51806;801;805;808;810;2902;2903;2904;2905;2906;775;107;114;2890;2891;3265;3845;4893;2911;2915;23236;5330;5331;5332;3708;3709;3710;hsa-miR-1;hsa-miR-219a-5p;hsa-miR-16-5p;hsa-miR-30a-5p;hsa-miR-145-5p;hsa-miR-133a-3p;hsa-miR-181b-5p;hsa-let-7a-5p;hsa-miR-181d-5p;hsa-miR-181a-5p;hsa-miR-143-3p;hsa-let-7c-5p;hsa-miR-622;h…	Long-term potentiation
2	path:04720_9	814;815;816;817;818;11261;5530;5532;5533;5534;5535;63928;163688;51806;801;805;808;810;2902;2903;2904;2905;2906;5566;5567;5568;5613;775;107;114;2890;2891;10411;5594;5595;369;5894;673;3265;3845;4893;5502;3708;3709;3710;hsa-miR-1;hsa-miR-219a-5p;hsa-miR-16-5p;hsa-miR-30a-5p;hsa-miR-145-5p;hsa-miR-133a-3p;hsa-miR-181b-5p;hsa-miR-28-5p;hsa-miR-320a;hsa-miR-199a-3p;hsa-miR-335-5p;hsa-miR-483-5p;hsa-miR…	Long-term potentiation
2	path:04720_10	815;816;817;818;11261;5530;5532;5533;5534;5535;63928;163688;51806;801;805;808;810;2902;2903;2904;2905;2906;5566;5567;5568;5613;107;114;2890;2891;10411;5594;5595;369;5894;673;3265;3845;4893;5906;5908;5502;hsa-miR-1;hsa-miR-219a-5p;hsa-miR-16-5p;hsa-miR-30a-5p;hsa-miR-145-5p;hsa-miR-181b-5p;hsa-miR-28-5p;hsa-miR-320a;hsa-miR-199a-3p;hsa-miR-335-5p;hsa-miR-483-5p;hsa-miR-7-5p;hsa-miR-125b-5p;hsa-let…	Long-term potentiation
2	path:04722_5	4914;4915;4916;627;4909;4908;23533;5290;5291;5293;5294;5295;5296;8503;4803;4804;10000;207;208;3265;3845;4893;5781;2549;5163;6272;387;3667;396;397;398;998;5879;7189;10782;9500;11108;27018;8767;11213;3654;3656;51135;hsa-miR-200c-3p;hsa-miR-128-3p;hsa-miR-198;hsa-miR-125a-5p;hsa-miR-9-5p;hsa-miR-384;hsa-miR-485-3p;hsa-miR-765;hsa-miR-185-5p;hsa-miR-345-5p;hsa-miR-509-3p;hsa-miR-151a-3p;hsa-miR-617;h…	Neurotrophin signaling pathway
2	path:04722_16	4914;4915;4916;5335;5336;814;815;816;817;818;163688;51806;801;805;808;810;hsa-miR-200c-3p;hsa-miR-128-3p;hsa-miR-198;hsa-miR-125a-5p;hsa-miR-9-5p;hsa-miR-384;hsa-miR-485-3p;hsa-miR-765;hsa-miR-185-5p;hsa-miR-345-5p;hsa-miR-509-3p;hsa-miR-151a-3p;hsa-miR-617;hsa-miR-330-3p;hsa-miR-125b-5p;hsa-miR-625-5p;hsa-miR-34a-5p;hsa-miR-1;hsa-miR-219a-5p;hsa-miR-16-5p	Neurotrophin signaling pathway
2	path:04725_5	107;108;109;111;112;113;114;115;196883;5566;5567;5568;5613;10681;2770;2771;2773;2775;2782;2783;2784;2785;2786;2787;2788;2790;2791;2792;2793;51764;54331;55970;59345;94235;5594;5595;814;815;816;817;818;2534;hsa-miR-182-5p;hsa-miR-1;hsa-miR-30a-5p;hsa-miR-30d-5p;hsa-miR-124-3p;hsa-miR-155-5p;hsa-miR-28-5p;hsa-miR-320a;hsa-miR-199a-3p;hsa-miR-335-5p;hsa-miR-483-5p;hsa-miR-219a-5p;hsa-miR-16-5p	Cholinergic synapse
2	path:04730_8	100137049;123745;255189;283748;5321;8605;8681;10672;2768;2770;2771;2773;2775;2778;2781;2911;2915;3480;1394;1392;hsa-miR-338-3p;hsa-miR-30a-5p;hsa-miR-1;hsa-miR-155-5p;hsa-miR-30d-5p;hsa-miR-124-3p;hsa-miR-7-5p;hsa-miR-194-5p;hsa-miR-139-5p;hsa-miR-335-5p;hsa-miR-133b;hsa-miR-122-5p;hsa-miR-223-3p;hsa-miR-376a-3p;hsa-miR-497-5p;hsa-miR-145-5p;hsa-miR-376c-3p;hsa-miR-383-5p;hsa-miR-99a-5p;hsa-miR-1…	Long-term depression
2	path:04810_18	1729;1730;6093;9475;10298;5058;5062;5063;56924;57144;8874;9459;5879;5880;5881;387;23365;9138;2909;10672;2768;hsa-let-7b-5p;hsa-miR-584-5p;hsa-miR-146a-5p;hsa-miR-148b-3p;hsa-miR-138-5p;hsa-miR-124-3p;hsa-miR-7-5p;hsa-miR-377-3p;hsa-miR-155-5p;hsa-miR-30c-5p;hsa-miR-194-5p;hsa-miR-122-5p;hsa-miR-142-3p;hsa-miR-375;hsa-let-7c-3p;hsa-let-7c-5p;hsa-miR-31-5p;hsa-miR-185-5p;hsa-miR-200c-3p;hsa-miR-31-…	Regulation of actin cytoskeleton
2	path:04810_28	9459;369;4342;5894;673;23533;5290;5291;5293;5294;5295;5296;8503;22800;22808;3265;3845;4893;6237;6654;6655;1956;2260;2261;2263;2264;3645;5156;5159;hsa-miR-30c-5p;hsa-miR-7-5p;hsa-miR-125b-5p;hsa-miR-148b-3p;hsa-miR-30a-5p;hsa-miR-29a-3p;hsa-miR-376a-3p;hsa-miR-126-3p;hsa-miR-133a-3p;hsa-miR-124-3p;hsa-let-7a-5p;hsa-miR-181d-5p;hsa-miR-181a-5p;hsa-miR-143-3p;hsa-let-7c-5p;hsa-miR-622;hsa-let-7c-3p;…	Regulation of actin cytoskeleton
2	path:04910_4	2002;2872;8569;5594;5595;1977;253314;9470;5604;5605;hsa-miR-28-5p;hsa-miR-30a-5p;hsa-miR-320a;hsa-miR-199a-3p;hsa-miR-335-5p;hsa-miR-483-5p;hsa-miR-16-5p;hsa-miR-124-3p;hsa-miR-1;hsa-miR-145-5p;hsa-miR-141-3p;hsa-miR-155-5p;hsa-miR-424-5p;hsa-miR-34a-5p;hsa-miR-497-5p;hsa-let-7b-5p	Insulin signaling pathway
2	path:04912_10	2002;5594;5595;5604;5605;5894;hsa-miR-28-5p;hsa-miR-30a-5p;hsa-miR-320a;hsa-miR-199a-3p;hsa-miR-335-5p;hsa-miR-483-5p;hsa-miR-424-5p;hsa-miR-34a-5p;hsa-miR-497-5p;hsa-let-7b-5p;hsa-miR-7-5p;hsa-miR-125b-5p	GnRH signaling pathway
2	path:04971_4	107;108;109;111;112;113;114;115;196883;5566;5567;5568;5613;5578;5579;5582;3784;9992;7430;3758;3759;3766;3772;3773;hsa-miR-182-5p;hsa-miR-133a-3p;hsa-miR-204-5p;hsa-miR-183-5p;hsa-miR-1;hsa-miR-212-3p	Gastric acid secretion
2	path:04972_3	3784;3778;1080;1179;22802;9635;2778;107;108;109;111;112;113;114;115;196883;hsa-miR-133a-3p;hsa-miR-211-5p;hsa-miR-433-3p;hsa-miR-509-3p;hsa-miR-155-5p;hsa-miR-1;hsa-miR-182-5p	Pancreatic secretion
2	path:05014_2	6647;54205;581;572;596;598;842;hsa-miR-377-3p;hsa-miR-30a-5p;hsa-miR-1;hsa-miR-122-5p;hsa-miR-504-5p;hsa-miR-296-5p;hsa-miR-34a-5p;hsa-miR-204-5p;hsa-miR-21-5p;hsa-miR-15b-5p;hsa-miR-20a-5p;hsa-miR-16-5p;hsa-miR-181c-5p;hsa-miR-143-3p;hsa-miR-29c-3p;hsa-miR-181a-5p;hsa-let-7a-5p;hsa-miR-34b-5p;hsa-miR-195-5p;hsa-miR-29b-3p;hsa-miR-451a;hsa-miR-136-5p;hsa-miR-375;hsa-miR-630;hsa-miR-15a-5p;hsa-miR…	Amyotrophic lateral sclerosis (ALS)
2	path:05034_3	10488;1385;1386;1388;148327;468;64764;84699;90993;9586;814;1392;4852;627;10645;84254;5594;5595;2354;hsa-miR-200b-3p;hsa-miR-34b-5p;hsa-miR-203a;hsa-miR-103a-3p;hsa-miR-182-5p;hsa-miR-214-3p;hsa-miR-204-5p;hsa-miR-211-5p;hsa-miR-210-3p;hsa-let-7c-3p;hsa-let-7c-5p;hsa-miR-22-3p;hsa-miR-1;hsa-miR-28-5p;hsa-miR-30a-5p;hsa-miR-320a;hsa-miR-199a-3p;hsa-miR-335-5p;hsa-miR-483-5p;hsa-miR-224-5p	Alcoholism
2	path:05100_6	3678;3688;5829;2335;3611;hsa-let-7c-5p;hsa-let-7c-3p;hsa-miR-148b-3p;hsa-miR-31-5p;hsa-miR-92a-3p;hsa-miR-9-3p;hsa-miR-124-3p;hsa-miR-375;hsa-miR-183-5p;hsa-miR-137;hsa-miR-200c-3p;hsa-miR-1;hsa-miR-542-3p;hsa-miR-145-5p;hsa-miR-625-5p	Bacterial invasion of epithelial cells
2	path:05131_3	5879;1793;998;10163;8936;10092;10093;10094;10095;10109;10552;81873;7454;8976;hsa-miR-194-5p;hsa-miR-122-5p;hsa-miR-142-3p;hsa-miR-155-5p;hsa-miR-1;hsa-miR-224-5p;hsa-miR-195-5p;hsa-miR-330-3p;hsa-miR-375;hsa-miR-185-5p;hsa-miR-137;hsa-miR-29c-3p;hsa-miR-608;hsa-miR-29a-3p;hsa-miR-216a-5p;hsa-miR-29b-3p;hsa-miR-146a-5p;hsa-miR-34a-5p;hsa-miR-22-3p;hsa-miR-30a-5p;hsa-miR-31-5p;hsa-miR-124-3p;hsa-mi…	Shigellosis
2	path:05131_4	5879;998;10163;8936;10092;10093;10094;10095;10109;10552;81873;7414;7454;8976;60;71;hsa-miR-194-5p;hsa-miR-122-5p;hsa-miR-142-3p;hsa-miR-155-5p;hsa-miR-1;hsa-miR-224-5p;hsa-miR-195-5p;hsa-miR-330-3p;hsa-miR-375;hsa-miR-185-5p;hsa-miR-137;hsa-miR-29c-3p;hsa-miR-608;hsa-miR-29a-3p;hsa-miR-216a-5p;hsa-miR-29b-3p;hsa-miR-146a-5p;hsa-miR-34a-5p;hsa-miR-22-3p;hsa-miR-30a-5p;hsa-miR-31-5p;hsa-miR-124-3p;…	Shigellosis
2	path:05131_8	8767;8517;1147;3551;4792;4793;4790;5970;5599;5601;5602;5594;5595;1432;5600;5603;6300;3576;hsa-miR-223-3p;hsa-miR-16-5p;hsa-miR-15a-5p;hsa-miR-23b-3p;hsa-miR-195-5p;hsa-miR-200c-3p;hsa-miR-218-5p;hsa-miR-199a-5p;hsa-miR-30e-3p;hsa-miR-146a-5p;hsa-miR-155-5p;hsa-miR-9-5p;hsa-let-7a-5p;hsa-miR-146b-5p;hsa-miR-124-3p;hsa-miR-214-3p;hsa-miR-141-3p;hsa-miR-20a-5p;hsa-miR-17-5p;hsa-miR-199a-3p;hsa-miR-9…	Shigellosis
2	path:05132_2	5879;998;4790;5970;5599;5601;5602;2353;3725;391;4615;5594;5595;1432;5600;5603;6300;29941;5585;5586;hsa-miR-194-5p;hsa-miR-122-5p;hsa-miR-142-3p;hsa-miR-155-5p;hsa-miR-1;hsa-miR-224-5p;hsa-miR-195-5p;hsa-miR-330-3p;hsa-miR-375;hsa-miR-185-5p;hsa-miR-137;hsa-miR-29c-3p;hsa-miR-608;hsa-miR-29a-3p;hsa-miR-216a-5p;hsa-miR-29b-3p;hsa-miR-146a-5p;hsa-miR-9-5p;hsa-let-7a-5p;hsa-miR-146b-5p;hsa-miR-15a-5p…	Salmonella infection
2	path:05132_7	4790;5970;5599;5601;5602;7099;7100;4615;5594;5595;1432;5600;5603;6300;29941;5585;5586;hsa-miR-146a-5p;hsa-miR-155-5p;hsa-miR-9-5p;hsa-let-7a-5p;hsa-miR-146b-5p;hsa-miR-15a-5p;hsa-miR-124-3p;hsa-miR-214-3p;hsa-miR-141-3p;hsa-miR-20a-5p;hsa-miR-17-5p;hsa-miR-199a-3p;hsa-miR-93-5p;hsa-miR-106b-5p;hsa-let-7c-5p;hsa-let-7i-5p;hsa-let-7c-3p;hsa-miR-203a;hsa-miR-28-5p;hsa-miR-30a-5p;hsa-miR-320a;hsa-miR…	Salmonella infection
2	path:05142_10	4615;3654;51135;7189;1432;5600;5603;6300;4790;5970;1147;3551;8517;5515;5516;5518;5519;5520;5521;5522;55844;hsa-miR-155-5p;hsa-miR-203a;hsa-miR-146a-5p;hsa-let-7c-3p;hsa-miR-146b-5p;hsa-let-7c-5p;hsa-miR-200a-3p;hsa-miR-24-3p;hsa-miR-141-3p;hsa-miR-125b-5p;hsa-miR-122-5p;hsa-miR-9-5p;hsa-let-7a-5p;hsa-miR-15a-5p;hsa-miR-124-3p;hsa-miR-223-3p;hsa-miR-16-5p;hsa-miR-23b-3p;hsa-miR-195-5p;hsa-miR-200c…	Chagas disease (American trypanosomiasis)
2	path:05145_6	7189;6885;1147;3551;8517;5594;5595;5599;5601;5602;1432;5600;5603;6300;5606;5608;hsa-miR-146a-5p;hsa-let-7c-3p;hsa-miR-146b-5p;hsa-let-7c-5p;hsa-miR-10a-5p;hsa-miR-223-3p;hsa-miR-16-5p;hsa-miR-15a-5p;hsa-miR-23b-3p;hsa-miR-195-5p;hsa-miR-200c-3p;hsa-miR-218-5p;hsa-miR-199a-5p;hsa-miR-28-5p;hsa-miR-30a-5p;hsa-miR-320a;hsa-miR-199a-3p;hsa-miR-335-5p;hsa-miR-483-5p;hsa-miR-214-3p;hsa-miR-141-3p;hsa-m…	Toxoplasmosis
2	path:05160_1	23586;57506;7187;29110;9641;148022;8517;1147;3551;7189;hsa-miR-155-5p;hsa-miR-221-3p;hsa-miR-200c-3p;hsa-miR-223-3p;hsa-miR-16-5p;hsa-miR-15a-5p;hsa-miR-23b-3p;hsa-miR-195-5p;hsa-miR-218-5p;hsa-miR-199a-5p;hsa-miR-146a-5p;hsa-let-7c-3p;hsa-miR-146b-5p;hsa-let-7c-5p	Hepatitis C
2	path:05161_19	7419;4790;5970;10725;4772;4773;4775;4776;7124;hsa-miR-146a-5p;hsa-miR-155-5p;hsa-miR-9-5p;hsa-let-7a-5p;hsa-miR-146b-5p;hsa-miR-15a-5p;hsa-miR-124-3p;hsa-miR-31-5p;hsa-miR-24-3p;hsa-miR-184;hsa-miR-203a	Hepatitis B
2	path:05168_1	4049;8740;8764;7185;7186;7187;7188;5599;5601;5602;8517;1147;3551;hsa-miR-214-3p;hsa-miR-141-3p;hsa-miR-20a-5p;hsa-miR-17-5p;hsa-miR-199a-3p;hsa-miR-93-5p;hsa-miR-106b-5p;hsa-miR-223-3p;hsa-miR-16-5p;hsa-miR-15a-5p;hsa-miR-23b-3p;hsa-miR-195-5p;hsa-miR-200c-3p;hsa-miR-218-5p;hsa-miR-199a-5p	Herpes simplex infection
2	path:05168_10	3439;3440;3441;3442;3443;3444;3445;3446;3447;3448;3449;3451;3452;3454;3455;3459;3460;3456;3716;7297;6772;6773;9021;hsa-miR-155-5p;hsa-miR-34a-5p;hsa-miR-26a-5p;hsa-let-7b-5p;hsa-miR-145-5p;hsa-miR-17-5p;hsa-let-7c-3p;hsa-let-7c-5p	Herpes simplex infection
2	path:05169_10	8717;8517;1147;4792;4793;4794;9020;3551;10454;23118;23586;hsa-miR-223-3p;hsa-miR-16-5p;hsa-miR-15a-5p;hsa-miR-23b-3p;hsa-miR-195-5p;hsa-miR-30e-3p;hsa-miR-155-5p;hsa-miR-200c-3p;hsa-miR-218-5p;hsa-miR-199a-5p	Epstein-Barr virus infection
2	path:05169_13	3551;7189;10454;23118;5609;6416;5606;5608;5599;5601;5602;1432;5600;5603;6300;hsa-miR-200c-3p;hsa-miR-218-5p;hsa-miR-199a-5p;hsa-miR-146a-5p;hsa-let-7c-3p;hsa-miR-146b-5p;hsa-let-7c-5p;hsa-miR-23b-3p;hsa-miR-155-5p;hsa-miR-30a-5p;hsa-miR-214-3p;hsa-miR-145-5p;hsa-miR-141-3p;hsa-miR-20a-5p;hsa-miR-17-5p;hsa-miR-199a-3p;hsa-miR-93-5p;hsa-miR-106b-5p;hsa-miR-200a-3p;hsa-miR-24-3p;hsa-miR-125b-5p;hsa-…	Epstein-Barr virus infection
2	path:05169_14	10454;23118;5609;6416;5606;5608;5599;5601;5602;1432;5600;5603;6300;1386;3725;hsa-miR-23b-3p;hsa-miR-155-5p;hsa-miR-30a-5p;hsa-miR-214-3p;hsa-miR-145-5p;hsa-miR-141-3p;hsa-miR-20a-5p;hsa-miR-17-5p;hsa-miR-199a-3p;hsa-miR-93-5p;hsa-miR-106b-5p;hsa-miR-200a-3p;hsa-miR-24-3p;hsa-miR-125b-5p;hsa-miR-122-5p	Epstein-Barr virus infection
2	path:05200_8	5747;5728;25;613;1398;1399;23624;867;868;23533;5290;5291;5293;5294;5295;5296;8503;1956;2064;5156;5159;3480;3815;2322;5154;5155;2885;6654;6655;3265;3845;4893;5335;5336;10000;207;208;hsa-miR-138-5p;hsa-miR-7-5p;hsa-miR-193a-3p;hsa-miR-222-3p;hsa-miR-17-5p;hsa-miR-29b-3p;hsa-miR-217;hsa-miR-494-3p;hsa-miR-144-3p;hsa-miR-21-5p;hsa-miR-26a-5p;hsa-miR-19a-3p;hsa-miR-19b-3p;hsa-miR-103a-3p;hsa-miR-214-3…	Pathways in cancer
2	path:05200_19	5747;5728;1398;1399;23624;867;868;23533;5290;5291;5293;5294;5295;5296;8503;1956;2064;5156;5159;3480;3815;2322;10342;4914;7170;7175;2885;6654;6655;3265;3845;4893;369;5894;673;11186;5979;8030;8031;5335;5336;5900;5578;5579;5582;10000;207;208;hsa-miR-138-5p;hsa-miR-7-5p;hsa-miR-193a-3p;hsa-miR-222-3p;hsa-miR-17-5p;hsa-miR-29b-3p;hsa-miR-217;hsa-miR-494-3p;hsa-miR-144-3p;hsa-miR-21-5p;hsa-miR-26a-5p;h…	Pathways in cancer
2	path:05200_31	6776;6777;572;598;4792;4790;4791;5970;595;5743;4843;596;112401;329;330;331;79444;7185;7186;7187;7188;7189;9618;hsa-miR-222-3p;hsa-miR-491-5p;hsa-let-7g-5p;hsa-let-7c-3p;hsa-miR-133a-3p;hsa-miR-30a-5p;hsa-miR-122-5p;hsa-let-7c-5p;hsa-miR-30e-3p;hsa-miR-146a-5p;hsa-miR-155-5p;hsa-miR-9-5p;hsa-let-7a-5p;hsa-miR-146b-5p;hsa-miR-15a-5p;hsa-miR-124-3p;hsa-miR-20a-5p;hsa-miR-449a;hsa-miR-193b-3p;hsa-miR…	Pathways in cancer
2	path:05200_48	2122;861;1487;1488;3065;3066;3728;6688;1050;1436;hsa-miR-20a-5p;hsa-miR-106a-5p;hsa-miR-17-5p;hsa-miR-137;hsa-miR-1;hsa-miR-449b-5p;hsa-miR-34a-5p;hsa-miR-449a;hsa-miR-145-5p;hsa-miR-124-3p;hsa-miR-155-5p;hsa-miR-30a-5p;hsa-miR-424-5p;hsa-miR-569;hsa-miR-138-5p	Pathways in cancer
2	path:05211_9	5781;3725;5594;5595;5604;5605;369;5894;673;hsa-miR-489-3p;hsa-miR-23a-3p;hsa-miR-181a-5p;hsa-miR-155-5p;hsa-miR-30a-5p;hsa-miR-28-5p;hsa-miR-320a;hsa-miR-199a-3p;hsa-miR-335-5p;hsa-miR-483-5p;hsa-miR-424-5p;hsa-miR-34a-5p;hsa-miR-497-5p;hsa-let-7b-5p;hsa-miR-7-5p;hsa-miR-125b-5p	Renal cell carcinoma
2	path:05214_10	1029;595;1019;1021;5925;1869;1870;1871;1026;hsa-miR-124-3p;hsa-let-7g-5p;hsa-miR-10b-5p;hsa-miR-34a-5p;hsa-miR-24-3p;hsa-miR-16-5p;hsa-miR-155-5p;hsa-miR-125b-5p;hsa-miR-20a-5p;hsa-miR-449a;hsa-miR-193b-3p;hsa-miR-195-5p;hsa-let-7b-5p;hsa-let-7c-5p;hsa-miR-17-5p;hsa-miR-503-5p;hsa-miR-15b-5p;hsa-miR-19a-3p;hsa-miR-302c-3p;hsa-miR-302a-3p;hsa-let-7f-5p;hsa-miR-15a-5p;hsa-miR-9-5p;hsa-let-7c-3p;hsa…	Glioma
2	path:05219_3	1029;4193;7157;1019;595;hsa-miR-124-3p;hsa-let-7g-5p;hsa-miR-10b-5p;hsa-miR-34a-5p;hsa-miR-24-3p;hsa-miR-16-5p;hsa-miR-155-5p;hsa-miR-125b-5p;hsa-miR-504-5p;hsa-miR-32-5p;hsa-miR-605-5p;hsa-miR-145-5p;hsa-miR-18b-5p;hsa-miR-25-3p;hsa-miR-143-3p;hsa-miR-1285-3p;hsa-miR-125a-5p;hsa-miR-30d-5p;hsa-miR-214-3p;hsa-miR-485-5p;hsa-miR-612;hsa-miR-222-3p;hsa-miR-15a-5p;hsa-miR-221-3p;hsa-miR-150-5p;hsa-m…	Bladder cancer
2	path:05219_4	1029;1026;4193;5925;1019;595;hsa-miR-124-3p;hsa-let-7g-5p;hsa-miR-10b-5p;hsa-miR-34a-5p;hsa-miR-24-3p;hsa-miR-16-5p;hsa-miR-155-5p;hsa-miR-125b-5p;hsa-miR-17-5p;hsa-miR-93-5p;hsa-miR-106b-5p;hsa-miR-96-5p;hsa-miR-28-5p;hsa-miR-519d-3p;hsa-miR-208a-3p;hsa-miR-20a-5p;hsa-miR-132-3p;hsa-miR-146a-5p;hsa-let-7a-5p;hsa-miR-639;hsa-miR-503-5p;hsa-miR-519e-3p;hsa-miR-106a-5p;hsa-miR-20b-5p;hsa-miR-654-3p…	Bladder cancer
[truncated: 142 more rows]
