# Supplementary material for: sPAGM: inferring subpathway activity by integrating gene and miRNA expression-robust functional signature identification for melanoma prognoses
Source: Sci Rep. 2017 Nov 10;7:15322. doi: 10.1038/s41598-017-15631-y (PMC5681640; doi:10.1038/s41598-017-15631-y)
Supplement: Supplementary file 3 — Dataset 2 [file 41598_2017_15631_MOESM3_ESM.xls]

## Sheet: Dataset2
Dataset 2. Subpathway results identified by Enrichment analysis method
pathwayId	pathwayName	annMoleculeRatio	annBgRatio	pvalue	fdr	annMoleculeList	annBgMoleculeList
path:04380_18	Osteoclast differentiation	19/2923	33/26590	1.01466e-10	1.96438e-07	2209;2212;2213;2214;9103;7305;695;7006;29760;3937;10288;10859;10990;11006;11026;11027;126014;55423;hsa-miR-20a-5p	8792;2209;2212;2213;2214;2215;9103;7305;695;7006;6850;29760;3937;5336;10288;10859;10990;11006;11024;11025;11026;11027;126014;23547;79168;10326;140885;54209;55423;hsa-miR-346;hsa-miR-106a-5p;hsa-miR-20a-5p;hsa-miR-17-5p
path:04514_20	Cell adhesion molecules (CAMs)	12/2923	15/26590	1.00884e-09	6.51037e-07	920;3108;3109;3111;3112;3113;3115;3117;3119;3122;3123;3127	920;3108;3109;3111;3112;3113;3115;3117;3118;3119;3122;3123;3125;3126;3127
path:04612_3	Antigen processing and presentation	12/2923	15/26590	1.00884e-09	6.51037e-07	920;3108;3109;3111;3112;3113;3115;3117;3119;3122;3123;3127	920;3108;3109;3111;3112;3113;3115;3117;3118;3119;3122;3123;3125;3126;3127
path:04062_2	Chemokine signaling pathway	34/2923	106/26590	4.39488e-09	2.12712e-06	10663;10803;1230;1232;1234;1235;1237;2833;643;729230;10563;3627;388372;4283;58191;6347;6351;6352;6354;6355;6357;6367;6370;6373;6375;6846;3717;2870;6772;6777;hsa-miR-155-5p;hsa-miR-125a-5p;hsa-let-7c-3p;hsa-let-7c-5p	10663;10803;1230;1232;1233;1234;1235;1236;1237;1524;2826;2829;2833;3577;3579;643;729230;7852;10344;10563;10850;2919;2920;2921;3576;3627;388372;414062;4283;5196;5197;5473;56477;58191;6346;6347;6348;6349;6351;6352;6354;6355;6356;6357;6358;6359;6360;6361;636
path:04380_2	Osteoclast differentiation	12/2923	19/26590	7.30388e-08	2.82806e-05	4982;2209;2212;2213;2214;9103;7305;695;7006;hsa-let-7c-3p;hsa-miR-146b-5p;hsa-let-7c-5p	7186;7189;8792;8600;4982;2209;2212;2213;2214;2215;9103;7305;695;7006;hsa-miR-146a-5p;hsa-let-7c-3p;hsa-miR-146b-5p;hsa-let-7c-5p;hsa-miR-346
path:04380_17	Osteoclast differentiation	13/2923	23/26590	1.31267e-07	3.41339e-05	2209;2212;2213;2214;9103;7305;695;7006;29760;3937;hsa-let-7c-3p;hsa-miR-146b-5p;hsa-let-7c-5p	7186;7189;8792;8600;9846;2209;2212;2213;2214;2215;9103;7305;695;7006;6850;29760;3937;5336;hsa-miR-146a-5p;hsa-let-7c-3p;hsa-miR-146b-5p;hsa-let-7c-5p;hsa-miR-346
path:04612_4	Antigen processing and presentation	16/2923	34/26590	1.37616e-07	3.41339e-05	3802;3805;3811;3821;3822;3824;8302;925;926;3105;3106;3107;3133;3134;6890;6891	115653;3802;3803;3804;3805;3806;3808;3809;3810;3811;3812;3821;3822;3823;3824;57292;8302;925;926;6892;3105;3106;3107;3133;3134;3135;6890;6891;hsa-miR-196b-5p;hsa-miR-30a-5p;hsa-miR-152-3p;hsa-miR-148a-3p;hsa-miR-148b-3p;hsa-miR-346
path:05152_13	Tuberculosis	17/2923	38/26590	1.41049e-07	3.41339e-05	6772;4261;972;3108;3109;3111;3112;3113;3115;3117;3119;3122;3123;3127;hsa-let-7c-3p;hsa-let-7c-5p;hsa-miR-155-5p	6772;5993;5994;8625;1385;4800;4801;4802;1051;1054;4261;972;3108;3109;3111;3112;3113;3115;3117;3118;3119;3122;3123;3125;3126;3127;hsa-miR-145-5p;hsa-let-7c-3p;hsa-let-7c-5p;hsa-miR-34a-5p;hsa-miR-200b-3p;hsa-miR-34b-5p;hsa-miR-203a;hsa-miR-103a-3p;hsa-miR-
path:04062_1	Chemokine signaling pathway	36/2923	132/26590	1.70966e-07	3.51705e-05	10663;10803;1230;1232;1234;1235;1237;2833;643;729230;10563;3627;388372;4283;58191;6347;6351;6352;6354;6355;6357;6367;6370;6373;6375;6846;3717;3055;4067;2784;2790;54331;2870;hsa-miR-155-5p;hsa-miR-125a-5p;hsa-let-7b-5p	10663;10803;1230;1232;1233;1234;1235;1236;1237;1524;2826;2829;2833;3577;3579;643;729230;7852;10344;10563;10850;2919;2920;2921;3576;3627;388372;414062;4283;5196;5197;5473;56477;58191;6346;6347;6348;6349;6351;6352;6354;6355;6356;6357;6358;6359;6360;6361;636
path:04620_20	Toll-like receptor signaling pathway	14/2923	27/26590	1.81666e-07	3.51705e-05	7097;23643;54106;7099;353376;929;51284;51311;hsa-let-7c-3p;hsa-miR-146b-5p;hsa-let-7c-5p;hsa-miR-155-5p;hsa-miR-19b-3p;hsa-miR-19a-3p	7189;3654;51135;4615;8772;7097;23643;7100;54106;7099;353376;148022;929;51284;51311;hsa-miR-146a-5p;hsa-let-7c-3p;hsa-miR-146b-5p;hsa-let-7c-5p;hsa-miR-155-5p;hsa-miR-203a;hsa-miR-19b-3p;hsa-miR-105-5p;hsa-miR-19a-3p;hsa-let-7i-5p;hsa-miR-30a-5p;hsa-miR-22
path:04620_17	Toll-like receptor signaling pathway	13/2923	24/26590	2.57452e-07	4.53115e-05	7097;54106;7099;841;51284;51311;hsa-let-7c-3p;hsa-miR-146b-5p;hsa-let-7c-5p;hsa-miR-155-5p;hsa-miR-19b-3p;hsa-miR-19a-3p;hsa-let-7a-5p	7189;3654;51135;4615;8772;7097;7100;54106;7099;841;51284;51311;hsa-miR-146a-5p;hsa-let-7c-3p;hsa-miR-146b-5p;hsa-let-7c-5p;hsa-miR-155-5p;hsa-miR-203a;hsa-miR-19b-3p;hsa-miR-105-5p;hsa-miR-19a-3p;hsa-let-7i-5p;hsa-miR-19b-1-5p;hsa-let-7a-5p
path:05162_1	Measles	11/2923	19/26590	9.05053e-07	0.000146015	51284;54106;3665;7097;7099;hsa-miR-155-5p;hsa-let-7c-3p;hsa-miR-146b-5p;hsa-let-7c-5p;hsa-miR-19b-3p;hsa-miR-19a-3p	51284;54106;4615;3654;51135;3665;7097;7099;7189;hsa-miR-155-5p;hsa-miR-203a;hsa-miR-146a-5p;hsa-let-7c-3p;hsa-miR-146b-5p;hsa-let-7c-5p;hsa-miR-19b-3p;hsa-miR-105-5p;hsa-miR-19a-3p;hsa-let-7i-5p
path:04620_5	Toll-like receptor signaling pathway	14/2923	33/26590	3.90619e-06	0.00054017	8737;3665;7097;54106;7099;353376;51284;51311;hsa-let-7c-3p;hsa-miR-146b-5p;hsa-let-7c-5p;hsa-miR-155-5p;hsa-miR-19b-3p;hsa-miR-19a-3p	7189;3654;51135;4615;8737;3665;3663;6885;114609;8772;7097;7100;54106;7099;353376;148022;51284;51311;hsa-miR-146a-5p;hsa-let-7c-3p;hsa-miR-146b-5p;hsa-let-7c-5p;hsa-miR-155-5p;hsa-miR-203a;hsa-miR-22-3p;hsa-miR-10a-5p;hsa-miR-145-5p;hsa-miR-19b-3p;hsa-miR-
path:04662_11	B cell receptor signaling pathway	14/2923	33/26590	3.90619e-06	0.00054017	10451;7409;5293;5296;930;29760;695;4067;973;5777;118788;27071;hsa-miR-155-5p;hsa-let-7b-5p	10451;7409;7410;23533;5290;5291;5293;5294;5295;5296;8503;930;5336;29760;695;4067;974;973;6850;5777;118788;27071;hsa-miR-155-5p;hsa-miR-148b-3p;hsa-miR-30a-5p;hsa-miR-29a-3p;hsa-miR-376a-3p;hsa-miR-126-3p;hsa-miR-133a-3p;hsa-miR-30c-5p;hsa-miR-346;hsa-let-
path:04060_56	Cytokine-cytokine receptor interaction	7/2923	9/26590	5.67187e-06	0.000686296	1232;1230;729230;6352;6354;6357;hsa-miR-125a-5p	1232;1230;729230;6352;6354;6357;hsa-miR-21-5p;hsa-miR-125a-5p;hsa-miR-98-5p
path:04060_58	Cytokine-cytokine receptor interaction	7/2923	9/26590	5.67187e-06	0.000686296	1232;1230;729230;6354;6357;6347;hsa-miR-155-5p	1232;1230;729230;6354;6357;6347;hsa-miR-21-5p;hsa-miR-124-3p;hsa-miR-155-5p
path:05140_2	Leishmaniasis	9/2923	15/26590	6.23351e-06	0.000709887	2209;2212;2214;9103;1378;3684;3689;hsa-miR-101-3p;hsa-let-7b-5p	2209;2212;2214;2215;9103;718;1378;3684;3689;5743;hsa-miR-101-3p;hsa-miR-26b-5p;hsa-miR-16-5p;hsa-let-7b-5p;hsa-miR-137
path:05142_17	Chagas disease (American trypanosomiasis)	10/2923	19/26590	9.16423e-06	0.000985664	4792;356;355;841;8837;915;916;917;919;hsa-let-7a-5p	4792;7132;356;355;8772;841;8837;915;916;917;919;hsa-miR-30e-3p;hsa-miR-21-5p;hsa-miR-146a-5p;hsa-miR-504-5p;hsa-miR-106a-5p;hsa-miR-19b-1-5p;hsa-let-7a-5p;hsa-miR-512-3p
path:05146_1	Amoebiasis	11/2923	23/26590	1.06381e-05	0.000996661	3554;7097;7099;929;hsa-miR-155-5p;hsa-let-7a-5p;hsa-miR-146b-5p;hsa-miR-19b-3p;hsa-miR-19a-3p;hsa-let-7c-5p;hsa-let-7c-3p	3553;4790;5970;3554;7850;7097;7099;3315;929;hsa-miR-21-5p;hsa-miR-146a-5p;hsa-miR-155-5p;hsa-miR-9-5p;hsa-let-7a-5p;hsa-miR-146b-5p;hsa-miR-15a-5p;hsa-miR-124-3p;hsa-miR-19b-3p;hsa-miR-105-5p;hsa-miR-19a-3p;hsa-let-7c-5p;hsa-let-7i-5p;hsa-let-7c-3p
path:05134_7	Legionellosis	12/2923	27/26590	1.08109e-05	0.000996661	7097;7099;929;7124;3592;3593;hsa-miR-19b-3p;hsa-miR-19a-3p;hsa-let-7c-5p;hsa-let-7c-3p;hsa-miR-155-5p;hsa-let-7a-5p	3553;7100;7097;7099;929;4615;7124;3569;3576;3592;3593;2919;2920;2921;hsa-miR-21-5p;hsa-miR-19b-3p;hsa-miR-105-5p;hsa-miR-19a-3p;hsa-miR-146a-5p;hsa-let-7c-5p;hsa-let-7i-5p;hsa-let-7c-3p;hsa-miR-155-5p;hsa-miR-203a;hsa-miR-365a-3p;hsa-miR-26a-5p;hsa-let-7a
path:05140_3	Leishmaniasis	12/2923	27/26590	1.08109e-05	0.000996661	653361;7097;7099;4843;3586;4688;4689;hsa-miR-19b-3p;hsa-miR-19a-3p;hsa-let-7c-5p;hsa-let-7c-3p;hsa-miR-155-5p	653361;7097;7099;4615;3565;4843;3586;7040;7042;7043;4688;4689;hsa-miR-19b-3p;hsa-miR-105-5p;hsa-miR-19a-3p;hsa-miR-146a-5p;hsa-let-7c-5p;hsa-let-7i-5p;hsa-let-7c-3p;hsa-miR-155-5p;hsa-miR-203a;hsa-miR-26a-5p;hsa-miR-106a-5p;hsa-miR-633;hsa-miR-24-3p;hsa-m
path:04380_3	Osteoclast differentiation	16/2923	45/26590	1.23697e-05	0.00108178	1540;6772;3932;3554;2209;2212;2213;2214;9103;7305;695;7006;hsa-let-7c-3p;hsa-miR-146b-5p;hsa-let-7c-5p;hsa-miR-155-5p	7186;7189;8792;8600;1540;9846;9020;6885;10454;23118;6772;2534;3932;3554;2209;2212;2213;2214;2215;9103;7305;695;7006;5336;7132;2274;8878;5879;hsa-miR-146a-5p;hsa-let-7c-3p;hsa-miR-146b-5p;hsa-let-7c-5p;hsa-miR-181b-5p;hsa-miR-182-5p;hsa-miR-155-5p;hsa-miR-
path:05145_15	Toxoplasmosis	9/2923	16/26590	1.28517e-05	0.00108178	23643;7099;7097;hsa-miR-155-5p;hsa-let-7c-3p;hsa-miR-146b-5p;hsa-let-7c-5p;hsa-miR-19b-3p;hsa-miR-19a-3p	4615;3654;51135;23643;7099;7097;hsa-miR-155-5p;hsa-miR-203a;hsa-miR-146a-5p;hsa-let-7c-3p;hsa-miR-146b-5p;hsa-let-7c-5p;hsa-let-7i-5p;hsa-miR-19b-3p;hsa-miR-105-5p;hsa-miR-19a-3p
path:05144_3	Malaria	8/2923	13/26590	1.63184e-05	0.00126818	54106;7097;7099;hsa-miR-19b-3p;hsa-miR-19a-3p;hsa-let-7c-5p;hsa-let-7c-3p;hsa-miR-155-5p	54106;7097;7099;4615;hsa-miR-19b-3p;hsa-miR-105-5p;hsa-miR-19a-3p;hsa-miR-146a-5p;hsa-let-7c-5p;hsa-let-7i-5p;hsa-let-7c-3p;hsa-miR-155-5p;hsa-miR-203a
path:04010_7	MAPK signaling pathway	11/2923	24/26590	1.76865e-05	0.00126818	356;355;hsa-miR-204-5p;hsa-let-7c-3p;hsa-miR-140-5p;hsa-let-7c-5p;hsa-miR-20a-5p;hsa-miR-19b-3p;hsa-miR-18a-5p;hsa-miR-590-5p;hsa-miR-19a-3p	356;4217;1616;7046;7048;355;hsa-miR-21-5p;hsa-miR-204-5p;hsa-let-7c-3p;hsa-miR-140-5p;hsa-miR-128-3p;hsa-let-7c-5p;hsa-miR-20a-5p;hsa-miR-372-3p;hsa-miR-302b-3p;hsa-miR-17-5p;hsa-miR-19b-3p;hsa-miR-18a-5p;hsa-miR-590-5p;hsa-miR-92a-3p;hsa-miR-19a-3p;hsa-m
path:04620_9	Toll-like receptor signaling pathway	11/2923	24/26590	1.76865e-05	0.00126818	3665;6373;3627;942;958;6772;941;4283;hsa-let-7b-5p;hsa-let-7c-3p;hsa-let-7c-5p	3456;3665;6373;3627;942;958;29110;9641;6772;3661;941;4283;3454;3455;hsa-miR-34a-5p;hsa-miR-26a-5p;hsa-let-7b-5p;hsa-miR-145-5p;hsa-miR-486-5p;hsa-miR-224-5p;hsa-miR-221-3p;hsa-miR-200c-3p;hsa-let-7c-3p;hsa-let-7c-5p
path:04622_1	RIG-I-like receptor signaling pathway	11/2923	24/26590	1.76865e-05	0.00126818	23586;64135;57506;79132;9636;9140;1540;hsa-miR-155-5p;hsa-let-7c-3p;hsa-miR-146b-5p;hsa-let-7c-5p	23586;64135;7706;54941;57506;7187;7189;79132;9636;9474;9140;79671;340061;1540;8717;7186;hsa-miR-124-3p;hsa-miR-155-5p;hsa-miR-146a-5p;hsa-let-7c-3p;hsa-miR-146b-5p;hsa-let-7c-5p;hsa-miR-181b-5p;hsa-miR-182-5p
path:04670_9	Leukocyte transendothelial migration	18/2923	57/26590	2.35509e-05	0.00162838	3689;3683;5293;5296;1536;4688;653361;4689;5906;10451;7409;3702;7294;83593;hsa-miR-155-5p;hsa-miR-204-5p;hsa-let-7c-5p;hsa-let-7c-3p	3689;3683;3688;3676;23533;5290;5291;5293;5294;5295;5296;8503;1536;27035;50508;1535;4688;653361;5879;4689;5906;5908;10451;7409;7410;4478;7430;3702;7294;83593;2770;2771;2773;7412;hsa-miR-9-3p;hsa-miR-124-3p;hsa-miR-375;hsa-miR-183-5p;hsa-miR-30c-5p;hsa-miR-
path:05140_6	Leishmaniasis	9/2923	17/26590	2.46366e-05	0.0016447	7097;7099;4843;hsa-miR-19b-3p;hsa-miR-19a-3p;hsa-let-7c-5p;hsa-let-7c-3p;hsa-miR-155-5p;hsa-miR-146b-5p	7097;7099;4615;4843;3654;51135;hsa-miR-19b-3p;hsa-miR-105-5p;hsa-miR-19a-3p;hsa-miR-146a-5p;hsa-let-7c-5p;hsa-let-7i-5p;hsa-let-7c-3p;hsa-miR-155-5p;hsa-miR-203a;hsa-miR-26a-5p;hsa-miR-146b-5p
path:05140_4	Leishmaniasis	11/2923	25/26590	2.84449e-05	0.00183564	653361;7097;7099;4843;3586;4688;4689;hsa-miR-19b-3p;hsa-miR-19a-3p;hsa-let-7c-5p;hsa-let-7c-3p	653361;7097;7099;3565;4843;3586;7040;7042;7043;1535;4688;4689;hsa-miR-19b-3p;hsa-miR-105-5p;hsa-miR-19a-3p;hsa-miR-146a-5p;hsa-let-7c-5p;hsa-let-7i-5p;hsa-let-7c-3p;hsa-miR-26a-5p;hsa-miR-106a-5p;hsa-miR-633;hsa-miR-24-3p;hsa-miR-141-3p;hsa-miR-29a-3p
path:04620_14	Toll-like receptor signaling pathway	12/2923	30/26590	3.92187e-05	0.00244927	7097;7096;54106;7099;51284;51311;hsa-let-7c-3p;hsa-miR-146b-5p;hsa-let-7c-5p;hsa-miR-155-5p;hsa-miR-19b-3p;hsa-miR-19a-3p	7189;3654;51135;4615;114609;5879;8772;7097;7100;7096;10333;54106;7099;54472;51284;51311;hsa-miR-146a-5p;hsa-let-7c-3p;hsa-miR-146b-5p;hsa-let-7c-5p;hsa-miR-155-5p;hsa-miR-203a;hsa-miR-145-5p;hsa-miR-194-5p;hsa-miR-122-5p;hsa-miR-142-3p;hsa-miR-19b-3p;hsa-
path:04060_54	Cytokine-cytokine receptor interaction	7/2923	11/26590	4.25283e-05	0.00249499	1232;1230;1234;6355;6352;6357;hsa-miR-125a-5p	1232;1230;1234;56477;6356;6355;6352;6357;hsa-miR-21-5p;hsa-miR-125a-5p;hsa-miR-98-5p
path:04060_55	Cytokine-cytokine receptor interaction	7/2923	11/26590	4.25283e-05	0.00249499	1232;1230;729230;6355;6352;6357;hsa-miR-125a-5p	1232;1230;729230;56477;6356;6355;6352;6357;hsa-miR-21-5p;hsa-miR-125a-5p;hsa-miR-98-5p
path:04660_16	T cell receptor signaling pathway	9/2923	18/26590	4.44559e-05	0.00253137	10125;3702;7006;10451;7409;4690;3937;7535;hsa-miR-155-5p	10125;3702;7006;5335;27040;9402;10451;7409;7410;4690;8440;3937;7535;hsa-miR-21-5p;hsa-miR-34a-5p;hsa-miR-155-5p;hsa-miR-34b-3p;hsa-miR-34c-5p
path:05142_12	Chagas disease (American trypanosomiasis)	10/2923	22/26590	4.69713e-05	0.00259818	hsa-miR-204-5p;hsa-let-7c-3p;hsa-miR-140-5p;hsa-let-7c-5p;hsa-miR-20a-5p;hsa-miR-19b-3p;hsa-miR-18a-5p;hsa-miR-590-5p;hsa-miR-19a-3p;hsa-miR-155-5p	7046;7048;4087;4088;hsa-miR-204-5p;hsa-let-7c-3p;hsa-miR-140-5p;hsa-miR-128-3p;hsa-let-7c-5p;hsa-miR-20a-5p;hsa-miR-372-3p;hsa-miR-302b-3p;hsa-miR-21-5p;hsa-miR-17-5p;hsa-miR-19b-3p;hsa-miR-18a-5p;hsa-miR-590-5p;hsa-miR-92a-3p;hsa-miR-19a-3p;hsa-miR-155-5
path:04062_13	Chemokine signaling pathway	19/2923	66/26590	5.96485e-05	0.00320776	10663;10803;1230;1232;1234;1235;1237;2833;643;729230;3055;4067;2784;2790;54331;5566;5567;hsa-miR-155-5p;hsa-let-7b-5p	10663;10803;1230;1232;1233;1234;1235;1236;1237;1524;2826;2829;2833;3577;3579;643;729230;7852;2268;3055;4067;6714;2770;2771;2773;10681;2782;2783;2784;2785;2786;2787;2788;2790;2791;2792;2793;51764;54331;55970;59345;94235;107;108;109;111;112;113;114;115;1968
path:05134_6	Legionellosis	11/2923	27/26590	6.75094e-05	0.00352115	7097;7099;7124;3592;3593;hsa-miR-19b-3p;hsa-miR-19a-3p;hsa-let-7c-5p;hsa-let-7c-3p;hsa-miR-155-5p;hsa-let-7a-5p	834;3553;7100;7097;7099;4615;7124;3569;3576;3592;3593;2919;2920;2921;hsa-miR-21-5p;hsa-miR-19b-3p;hsa-miR-105-5p;hsa-miR-19a-3p;hsa-miR-146a-5p;hsa-let-7c-5p;hsa-let-7i-5p;hsa-let-7c-3p;hsa-miR-155-5p;hsa-miR-203a;hsa-miR-365a-3p;hsa-miR-26a-5p;hsa-let-7a
path:04670_8	Leukocyte transendothelial migration	17/2923	56/26590	6.91135e-05	0.00352115	3689;3683;5293;5296;1536;4688;653361;4689;5906;10451;7409;3702;7294;83593;2185;hsa-miR-155-5p;hsa-miR-204-5p	3689;3683;3688;3676;23533;5290;5291;5293;5294;5295;5296;8503;1536;27035;50508;1535;4688;653361;5879;4689;5906;5908;10451;7409;7410;4478;7430;3702;7294;83593;2185;2770;2771;2773;hsa-miR-9-3p;hsa-miR-124-3p;hsa-miR-375;hsa-miR-183-5p;hsa-miR-30c-5p;hsa-miR-
path:04666_12	Fc gamma R-mediated phagocytosis	10/2923	23/26590	7.49199e-05	0.00368897	2212;9103;2209;3055;4067;10451;7409;1794;hsa-let-7b-5p;hsa-miR-155-5p	2212;9103;2209;3055;4067;6850;10451;7409;7410;1794;1398;1399;5337;5338;382;hsa-let-7b-5p;hsa-miR-205-5p;hsa-miR-155-5p;hsa-miR-126-3p;hsa-miR-132-3p;hsa-miR-107;hsa-miR-30a-5p;hsa-miR-34a-5p
path:04622_2	RIG-I-like receptor signaling pathway	9/2923	19/26590	7.62183e-05	0.00368897	23586;64135;57506;79132;9140;hsa-miR-155-5p;hsa-let-7c-3p;hsa-miR-146b-5p;hsa-let-7c-5p	23586;64135;54941;57506;7187;7189;79132;9474;9140;79671;340061;8717;26007;7186;hsa-miR-155-5p;hsa-miR-146a-5p;hsa-let-7c-3p;hsa-miR-146b-5p;hsa-let-7c-5p
path:04514_4	Cell adhesion molecules (CAMs)	7/2923	12/26590	9.23378e-05	0.00407352	925;926;3105;3106;3107;3133;3134	925;926;3105;3106;3107;3133;3134;3135;hsa-miR-196b-5p;hsa-miR-152-3p;hsa-miR-148a-3p;hsa-miR-148b-3p
path:04662_12	B cell receptor signaling pathway	7/2923	12/26590	9.23378e-05	0.00407352	29760;695;4067;5777;971;118788;hsa-let-7b-5p	5336;29760;695;4067;6850;5777;971;933;118788;hsa-miR-346;hsa-let-7b-5p;hsa-miR-205-5p
path:04662_5	B cell receptor signaling pathway	13/2923	37/26590	9.25799e-05	0.00407352	10451;7409;5293;5296;930;5881;29760;695;4067;973;27071;hsa-miR-155-5p;hsa-let-7b-5p	10451;7409;7410;23533;5290;5291;5293;5294;5295;5296;8503;930;5879;5880;5881;5336;29760;695;4067;974;973;6850;27071;hsa-miR-155-5p;hsa-miR-148b-3p;hsa-miR-30a-5p;hsa-miR-29a-3p;hsa-miR-376a-3p;hsa-miR-126-3p;hsa-miR-133a-3p;hsa-miR-30c-5p;hsa-miR-194-5p;hs
path:04670_14	Leukocyte transendothelial migration	13/2923	37/26590	9.25799e-05	0.00407352	3689;3683;3684;5906;10451;7409;83593;2185;7070;3383;hsa-let-7c-3p;hsa-miR-155-5p;hsa-let-7c-5p	3689;50848;3683;3684;387;83700;2909;394;5906;5908;10451;7409;7410;83593;2185;7070;3383;hsa-miR-145-5p;hsa-miR-375;hsa-miR-122-5p;hsa-let-7c-3p;hsa-miR-155-5p;hsa-let-7c-5p;hsa-miR-31-5p;hsa-miR-185-5p;hsa-miR-200c-3p;hsa-miR-31-3p;hsa-miR-337-3p;hsa-miR-5
path:05145_16	Toxoplasmosis	10/2923	24/26590	0.000115801	0.00480718	7099;3306;3310;7097;hsa-miR-155-5p;hsa-let-7c-3p;hsa-miR-146b-5p;hsa-let-7c-5p;hsa-miR-19b-3p;hsa-miR-19a-3p	4615;3654;51135;7099;3303;3304;3305;3306;3310;3312;7097;hsa-miR-155-5p;hsa-miR-203a;hsa-miR-146a-5p;hsa-let-7c-3p;hsa-miR-146b-5p;hsa-let-7c-5p;hsa-let-7i-5p;hsa-miR-34a-5p;hsa-miR-16-5p;hsa-miR-1;hsa-miR-19b-3p;hsa-miR-105-5p;hsa-miR-19a-3p
path:05162_4	Measles	10/2923	24/26590	0.000115801	0.00480718	3665;23586;4792;64135;57506;hsa-let-7c-3p;hsa-miR-146b-5p;hsa-let-7c-5p;hsa-miR-155-5p;hsa-let-7a-5p	3654;51135;3665;23586;4792;4793;4790;5970;64135;57506;9641;29110;hsa-miR-146a-5p;hsa-let-7c-3p;hsa-miR-146b-5p;hsa-let-7c-5p;hsa-miR-30e-3p;hsa-miR-155-5p;hsa-miR-9-5p;hsa-let-7a-5p;hsa-miR-15a-5p;hsa-miR-124-3p;hsa-miR-221-3p;hsa-miR-200c-3p
path:05140_10	Leishmaniasis	8/2923	16/26590	0.000120286	0.00480718	7097;7099;hsa-miR-19b-3p;hsa-miR-19a-3p;hsa-let-7c-5p;hsa-let-7c-3p;hsa-miR-155-5p;hsa-miR-146b-5p	7097;7099;4615;3654;51135;7189;hsa-miR-19b-3p;hsa-miR-105-5p;hsa-miR-19a-3p;hsa-miR-146a-5p;hsa-let-7c-5p;hsa-let-7i-5p;hsa-let-7c-3p;hsa-miR-155-5p;hsa-miR-203a;hsa-miR-146b-5p
path:05145_2	Toxoplasmosis	8/2923	16/26590	0.000120286	0.00480718	7099;7097;hsa-miR-155-5p;hsa-let-7c-3p;hsa-miR-146b-5p;hsa-let-7c-5p;hsa-miR-19b-3p;hsa-miR-19a-3p	4615;3654;51135;7189;7099;7097;hsa-miR-155-5p;hsa-miR-203a;hsa-miR-146a-5p;hsa-let-7c-3p;hsa-miR-146b-5p;hsa-let-7c-5p;hsa-let-7i-5p;hsa-miR-19b-3p;hsa-miR-105-5p;hsa-miR-19a-3p
path:04622_6	RIG-I-like receptor signaling pathway	9/2923	20/26590	0.000125064	0.00480718	23586;64135;57506;9140;8737;hsa-miR-155-5p;hsa-let-7c-3p;hsa-miR-146b-5p;hsa-let-7c-5p	23586;64135;57506;55593;7187;10010;8772;7189;9474;9140;79671;340061;8717;8737;7186;hsa-miR-155-5p;hsa-miR-146a-5p;hsa-let-7c-3p;hsa-miR-146b-5p;hsa-let-7c-5p
path:04662_10	B cell receptor signaling pathway	9/2923	20/26590	0.000125064	0.00480718	10451;7409;930;5881;29760;695;4067;hsa-miR-155-5p;hsa-let-7b-5p	10451;7409;7410;930;5879;5880;5881;5336;29760;695;4067;6850;2885;hsa-miR-155-5p;hsa-miR-194-5p;hsa-miR-122-5p;hsa-miR-142-3p;hsa-miR-346;hsa-let-7b-5p;hsa-miR-205-5p
path:04670_4	Leukocyte transendothelial migration	13/2923	38/26590	0.000126635	0.00480718	3689;3683;3684;5906;10451;7409;83593;2185;7070;3383;hsa-miR-155-5p;hsa-let-7c-5p;hsa-let-7c-3p	3689;50848;3683;3688;3676;3684;83700;5906;5908;10451;7409;7410;10411;11069;83593;2185;7070;3383;hsa-miR-145-5p;hsa-miR-9-3p;hsa-miR-124-3p;hsa-miR-375;hsa-miR-183-5p;hsa-miR-30c-5p;hsa-miR-337-3p;hsa-miR-155-5p;hsa-miR-518b;hsa-miR-1;hsa-miR-23b-3p;hsa-mi
path:04610_12	Complement and coagulation cascades	11/2923	29/26590	0.000145417	0.00531183	1380;3426;1378;719;725;712;713;714;720;717;1604	2161;5340;1380;3426;1675;718;3075;1378;719;727;722;725;716;715;712;713;714;720;721;717;10747;5648;4179;1604;hsa-miR-146a-5p;hsa-miR-520b;hsa-miR-520e;hsa-miR-16-5p;hsa-miR-124-3p
path:05142_11	Chagas disease (American trypanosomiasis)	11/2923	29/26590	0.000145417	0.00531183	7097;54106;3459;4843;3586;hsa-miR-19b-3p;hsa-miR-19a-3p;hsa-miR-155-5p;hsa-let-7c-3p;hsa-miR-146b-5p;hsa-let-7c-5p	7097;54106;4615;3654;51135;3459;3460;4843;7132;3586;7040;7042;7043;10333;hsa-miR-19b-3p;hsa-miR-105-5p;hsa-miR-19a-3p;hsa-miR-146a-5p;hsa-miR-155-5p;hsa-miR-203a;hsa-let-7c-3p;hsa-miR-146b-5p;hsa-let-7c-5p;hsa-miR-26a-5p;hsa-miR-106a-5p;hsa-miR-633;hsa-mi
path:04064_13	NF-kappa B signaling pathway	25/2923	106/26590	0.000168156	0.00602871	330;4792;7124;4055;10673;958;7185;23586;5328;597;695;8837;388372;6351;hsa-let-7c-3p;hsa-let-7c-5p;hsa-miR-204-5p;hsa-miR-20a-5p;hsa-miR-29c-3p;hsa-let-7a-5p;hsa-miR-155-5p;hsa-miR-146b-5p;hsa-miR-125a-5p;hsa-miR-101-3p;hsa-let-7b-5p	598;596;329;330;4792;7186;7132;3553;7124;4055;7187;9020;1147;4791;4790;5970;6885;10673;115650;958;7128;7185;3576;8792;10454;23118;257397;23586;5328;597;695;8837;331;5743;388372;6351;9560;7412;hsa-miR-491-5p;hsa-let-7g-5p;hsa-let-7c-3p;hsa-miR-133a-3p;hsa-
path:05133_6	Pertussis	7/2923	13/26590	0.000181027	0.00637215	712;713;714;725;710;720;717	715;716;712;713;714;722;725;710;720;721;717;718;727
path:05161_34	Hepatitis B	9/2923	21/26590	0.000197545	0.00682942	6772;7097;hsa-miR-155-5p;hsa-let-7a-5p;hsa-miR-146b-5p;hsa-let-7c-3p;hsa-let-7c-5p;hsa-miR-19b-3p;hsa-miR-19a-3p	4790;5970;6772;7097;114609;4615;hsa-miR-146a-5p;hsa-miR-155-5p;hsa-miR-9-5p;hsa-let-7a-5p;hsa-miR-146b-5p;hsa-miR-15a-5p;hsa-miR-124-3p;hsa-miR-145-5p;hsa-let-7c-3p;hsa-let-7c-5p;hsa-miR-34a-5p;hsa-miR-19b-3p;hsa-miR-105-5p;hsa-miR-19a-3p;hsa-miR-203a
path:04610_8	Complement and coagulation cascades	11/2923	30/26590	0.0002069	0.00690618	2;3818;5265;5328;1380;3426;1378;719;720;717;1604	2161;2;3827;3818;5340;5265;5345;5328;5327;1380;3426;1675;718;3075;1378;719;727;720;721;717;4179;1604;hsa-miR-193b-3p;hsa-miR-23b-3p;hsa-miR-21-5p;hsa-miR-146a-5p;hsa-miR-520b;hsa-miR-520e;hsa-miR-16-5p;hsa-miR-124-3p
path:05162_7	Measles	11/2923	30/26590	0.0002069	0.00690618	6772;10379;3459;3717;3559;3560;3561;6777;hsa-let-7c-3p;hsa-let-7c-5p;hsa-miR-155-5p	3454;3455;3716;7297;6772;6773;10379;3459;3460;3717;3559;3560;3561;6774;6776;6777;10399;hsa-miR-17-5p;hsa-miR-145-5p;hsa-let-7c-3p;hsa-let-7c-5p;hsa-miR-34a-5p;hsa-miR-155-5p;hsa-miR-375;hsa-miR-135a-5p;hsa-miR-21-5p;hsa-miR-20b-5p;hsa-miR-337-3p;hsa-miR-2
path:04620_8	Toll-like receptor signaling pathway	14/2923	45/26590	0.000222562	0.00730305	8737;3665;6352;7124;3592;3593;388372;6351;hsa-let-7c-3p;hsa-miR-146b-5p;hsa-let-7c-5p;hsa-miR-155-5p;hsa-let-7a-5p;hsa-miR-125a-5p	1147;7189;3654;51135;4615;8737;3665;3663;6885;3576;114609;3553;3569;6352;7124;148022;414062;6348;6349;3592;3593;388372;6351;9560;hsa-miR-223-3p;hsa-miR-16-5p;hsa-miR-15a-5p;hsa-miR-23b-3p;hsa-miR-195-5p;hsa-miR-146a-5p;hsa-let-7c-3p;hsa-miR-146b-5p;hsa-le
path:04064_2	NF-kappa B signaling pathway	25/2923	109/26590	0.000267378	0.00852582	330;4792;8737;7124;4055;958;7185;23586;5328;597;695;8837;388372;6351;hsa-let-7c-3p;hsa-let-7c-5p;hsa-miR-204-5p;hsa-miR-20a-5p;hsa-miR-29c-3p;hsa-let-7a-5p;hsa-miR-155-5p;hsa-miR-146b-5p;hsa-miR-125a-5p;hsa-miR-101-3p;hsa-let-7b-5p	598;596;329;330;4792;7186;8737;7132;3553;7124;4055;7187;9020;1147;3551;4791;4790;5970;6885;115650;958;7128;7185;3576;8792;10454;23118;257397;23586;5328;597;695;8837;331;5743;388372;6351;9560;7412;hsa-miR-491-5p;hsa-let-7g-5p;hsa-let-7c-3p;hsa-miR-133a-3p;
path:04670_16	Leukocyte transendothelial migration	15/2923	51/26590	0.000268634	0.00852582	3689;3683;5906;10451;7409;3702;7294;83593;2185;7070;3383;hsa-let-7c-3p;hsa-miR-155-5p;hsa-let-7c-5p;hsa-miR-29c-3p	3689;50848;3683;387;83700;5879;5906;5908;10451;7409;7410;5880;3702;7294;83593;2185;7852;7070;3383;998;hsa-miR-145-5p;hsa-miR-375;hsa-miR-122-5p;hsa-let-7c-3p;hsa-miR-155-5p;hsa-let-7c-5p;hsa-miR-31-5p;hsa-miR-185-5p;hsa-miR-200c-3p;hsa-miR-31-3p;hsa-miR-1
path:04060_31	Cytokine-cytokine receptor interaction	5/2923	7/26590	0.000277494	0.00866498	4055;8740;4050;4049;7133	8764;4055;8740;4050;4049;7132;7133
path:05142_1	Chagas disease (American trypanosomiasis)	11/2923	31/26590	0.000289013	0.00888143	7097;54106;4843;5518;5521;hsa-miR-19b-3p;hsa-miR-19a-3p;hsa-miR-155-5p;hsa-let-7c-3p;hsa-miR-146b-5p;hsa-let-7c-5p	7097;54106;4615;3654;51135;7189;4843;5515;5516;5518;5519;5520;5521;5522;55844;10333;hsa-miR-19b-3p;hsa-miR-105-5p;hsa-miR-19a-3p;hsa-miR-146a-5p;hsa-miR-155-5p;hsa-miR-203a;hsa-let-7c-3p;hsa-miR-146b-5p;hsa-let-7c-5p;hsa-miR-26a-5p;hsa-miR-16-5p;hsa-miR-2
path:04380_22	Osteoclast differentiation	9/2923	22/26590	0.000301789	0.00912911	hsa-miR-204-5p;hsa-let-7c-3p;hsa-miR-140-5p;hsa-let-7c-5p;hsa-miR-20a-5p;hsa-miR-19b-3p;hsa-miR-18a-5p;hsa-miR-590-5p;hsa-miR-19a-3p	7040;7042;7046;7048;hsa-miR-633;hsa-miR-24-3p;hsa-miR-141-3p;hsa-miR-204-5p;hsa-let-7c-3p;hsa-miR-140-5p;hsa-miR-128-3p;hsa-let-7c-5p;hsa-miR-20a-5p;hsa-miR-372-3p;hsa-miR-302b-3p;hsa-miR-21-5p;hsa-miR-17-5p;hsa-miR-19b-3p;hsa-miR-18a-5p;hsa-miR-590-5p;hs
path:04060_57	Cytokine-cytokine receptor interaction	7/2923	14/26590	0.000327664	0.00946802	1232;1230;1234;6352;388372;6351;hsa-miR-125a-5p	1232;1230;1234;6352;414062;6348;6349;388372;6351;9560;hsa-miR-21-5p;hsa-miR-125a-5p;hsa-miR-98-5p;hsa-miR-195-5p
path:04151_19	PI3K-Akt signaling pathway	7/2923	14/26590	0.000327664	0.00946802	7097;7099;hsa-miR-19b-3p;hsa-miR-19a-3p;hsa-let-7c-5p;hsa-let-7c-3p;hsa-miR-155-5p	7097;7099;5879;hsa-miR-19b-3p;hsa-miR-105-5p;hsa-miR-19a-3p;hsa-miR-146a-5p;hsa-let-7c-5p;hsa-let-7i-5p;hsa-let-7c-3p;hsa-miR-194-5p;hsa-miR-122-5p;hsa-miR-142-3p;hsa-miR-155-5p
path:05150_6	Staphylococcus aureus infection	7/2923	14/26590	0.000327664	0.00946802	3383;3689;3683;3684;hsa-miR-155-5p;hsa-let-7c-5p;hsa-let-7c-3p	3383;3689;3683;3684;hsa-miR-222-3p;hsa-miR-17-3p;hsa-miR-31-5p;hsa-miR-155-5p;hsa-miR-221-3p;hsa-let-7c-5p;hsa-miR-17-5p;hsa-let-7c-3p;hsa-miR-21-5p;hsa-miR-1256
path:05166_9	HTLV-I infection	10/2923	27/26590	0.000365378	0.0102515	2224;22808;6237;hsa-let-7a-5p;hsa-let-7c-5p;hsa-let-7c-3p;hsa-miR-155-5p;hsa-miR-18a-3p;hsa-let-7b-5p;hsa-miR-20a-5p	2224;22800;22808;3265;3845;4893;6237;hsa-miR-124-3p;hsa-let-7a-5p;hsa-miR-181d-5p;hsa-miR-181a-5p;hsa-miR-143-3p;hsa-let-7c-5p;hsa-miR-622;hsa-let-7c-3p;hsa-miR-126-3p;hsa-miR-155-5p;hsa-miR-96-5p;hsa-miR-217;hsa-let-7g-5p;hsa-miR-18a-3p;hsa-miR-181c-5p;h
path:04064_1	NF-kappa B signaling pathway	24/2923	105/26590	0.000370664	0.0102515	330;4792;8737;3554;7124;958;7185;23586;5328;597;8837;388372;6351;hsa-let-7c-3p;hsa-let-7c-5p;hsa-miR-204-5p;hsa-miR-20a-5p;hsa-miR-29c-3p;hsa-let-7a-5p;hsa-miR-155-5p;hsa-miR-146b-5p;hsa-miR-125a-5p;hsa-miR-101-3p;hsa-let-7b-5p	598;596;329;330;4792;7186;8737;3554;3553;7124;7187;9020;1147;3551;4791;4790;5970;6885;958;7128;7185;3576;8792;10454;23118;257397;23586;5328;597;8837;331;5743;388372;6351;9560;7412;hsa-miR-491-5p;hsa-let-7g-5p;hsa-let-7c-3p;hsa-miR-133a-3p;hsa-miR-30a-5p;h
path:04064_14	NF-kappa B signaling pathway	24/2923	105/26590	0.000370664	0.0102515	330;4792;7124;10673;7185;6357;5328;597;695;8837;388372;6351;3383;hsa-let-7c-3p;hsa-let-7c-5p;hsa-miR-204-5p;hsa-miR-20a-5p;hsa-miR-29c-3p;hsa-let-7a-5p;hsa-miR-155-5p;hsa-miR-146b-5p;hsa-miR-125a-5p;hsa-miR-101-3p;hsa-let-7b-5p	598;596;329;330;4792;7186;3553;7124;9020;1147;4791;4790;5970;10673;115650;7128;7185;3576;6357;6387;5328;597;695;8837;331;5743;388372;6351;9560;7412;6366;6363;3383;hsa-miR-491-5p;hsa-let-7g-5p;hsa-let-7c-3p;hsa-miR-133a-3p;hsa-miR-30a-5p;hsa-miR-122-5p;hsa
path:05162_8	Measles	11/2923	32/26590	0.000396938	0.0106732	6772;3458;3459;3717;3559;3560;3561;6777;hsa-let-7c-3p;hsa-let-7c-5p;hsa-miR-155-5p	3454;3455;3716;6772;6773;3458;3459;3460;3717;3559;3560;3561;6774;6776;6777;hsa-miR-17-5p;hsa-miR-145-5p;hsa-let-7c-3p;hsa-let-7c-5p;hsa-miR-34a-5p;hsa-miR-15a-5p;hsa-miR-15b-5p;hsa-miR-16-5p;hsa-miR-29b-3p;hsa-miR-409-3p;hsa-miR-155-5p;hsa-miR-375;hsa-miR
path:05210_4	Colorectal cancer	11/2923	32/26590	0.000396938	0.0106732	hsa-miR-155-5p;hsa-miR-18a-5p;hsa-miR-204-5p;hsa-let-7c-3p;hsa-miR-140-5p;hsa-let-7c-5p;hsa-miR-130a-3p;hsa-miR-19a-3p;hsa-miR-20a-5p;hsa-miR-19b-3p;hsa-miR-590-5p	4087;4088;7046;4089;7048;hsa-miR-155-5p;hsa-miR-200b-3p;hsa-miR-200a-3p;hsa-miR-18a-5p;hsa-miR-204-5p;hsa-let-7c-3p;hsa-miR-140-5p;hsa-miR-128-3p;hsa-let-7c-5p;hsa-miR-26a-5p;hsa-miR-199a-5p;hsa-miR-130a-3p;hsa-miR-224-5p;hsa-miR-146a-5p;hsa-miR-182-5p;hs
path:04064_11	NF-kappa B signaling pathway	12/2923	37/26590	0.000403221	0.0106936	330;8740;4055;958;23586;695;4049;4050;hsa-miR-204-5p;hsa-miR-155-5p;hsa-let-7a-5p;hsa-miR-146b-5p	329;330;7186;7188;7132;8740;4055;7187;9020;4790;5970;6885;115650;958;8792;10454;23118;257397;23586;695;4049;4050;hsa-miR-204-5p;hsa-miR-34a-5p;hsa-miR-155-5p;hsa-miR-146a-5p;hsa-miR-9-5p;hsa-let-7a-5p;hsa-miR-146b-5p;hsa-miR-15a-5p;hsa-miR-124-3p;hsa-miR-
path:05140_1	Leishmaniasis	9/2923	23/26590	0.000447633	0.011654	2209;2212;2214;9103;1378;3684;3689;hsa-miR-101-3p;hsa-let-7b-5p	2209;2212;2214;2215;9103;1378;3684;3689;1432;5600;5603;6300;5743;hsa-miR-200a-3p;hsa-miR-24-3p;hsa-miR-141-3p;hsa-miR-125b-5p;hsa-miR-122-5p;hsa-miR-101-3p;hsa-miR-26b-5p;hsa-miR-16-5p;hsa-let-7b-5p;hsa-miR-137
path:04062_4	Chemokine signaling pathway	22/2923	94/26590	0.000451472	0.011654	10663;10803;1230;1232;1234;1235;1237;2833;643;729230;3055;4067;5293;5296;2784;2790;54331;3702;2185;1794;hsa-miR-155-5p;hsa-let-7b-5p	10663;10803;1230;1232;1233;1234;1235;1236;1237;1524;2826;2829;2833;3577;3579;643;729230;7852;5747;2268;3055;4067;6714;23533;5290;5291;5293;5294;5295;5296;8503;25759;399694;53358;6464;2770;2771;2773;10681;2782;2783;2784;2785;2786;2787;2788;2790;2791;2792;2
path:04066_12	HIF-1 signaling pathway	10/2923	28/26590	0.000512713	0.0129429	3091;7099;3458;3459;hsa-miR-20a-5p;hsa-let-7c-5p;hsa-let-7c-3p;hsa-miR-155-5p;hsa-let-7a-5p;hsa-miR-146b-5p	3091;7099;4790;5970;3458;3459;3460;hsa-miR-424-5p;hsa-miR-199b-5p;hsa-miR-107;hsa-miR-519c-3p;hsa-miR-20a-5p;hsa-miR-20b-5p;hsa-miR-138-5p;hsa-let-7c-5p;hsa-miR-146a-5p;hsa-let-7i-5p;hsa-let-7c-3p;hsa-miR-155-5p;hsa-miR-9-5p;hsa-let-7a-5p;hsa-miR-146b-5p;
path:04622_13	RIG-I-like receptor signaling pathway	8/2923	19/26590	0.00052146	0.0129429	23586;64135;57506;9140;hsa-miR-155-5p;hsa-let-7c-3p;hsa-miR-146b-5p;hsa-let-7c-5p	23586;64135;57506;7187;7189;9474;9140;79671;340061;8717;4214;7186;6885;hsa-miR-155-5p;hsa-miR-146a-5p;hsa-let-7c-3p;hsa-miR-146b-5p;hsa-let-7c-5p;hsa-miR-10a-5p
path:05323_5	Rheumatoid arthritis	8/2923	19/26590	0.00052146	0.0129429	7097;7099;hsa-miR-19b-3p;hsa-miR-19a-3p;hsa-let-7c-5p;hsa-let-7c-3p;hsa-miR-101-3p;hsa-miR-155-5p	7097;7099;2353;3725;hsa-miR-19b-3p;hsa-miR-105-5p;hsa-miR-19a-3p;hsa-miR-146a-5p;hsa-let-7c-5p;hsa-let-7i-5p;hsa-let-7c-3p;hsa-miR-101-3p;hsa-miR-139-5p;hsa-miR-221-3p;hsa-miR-181a-5p;hsa-miR-222-3p;hsa-miR-29b-3p;hsa-miR-155-5p;hsa-miR-30a-5p
path:05142_18	Chagas disease (American trypanosomiasis)	11/2923	33/26590	0.000536707	0.0131527	4792;355;841;8837;915;916;917;919;hsa-miR-155-5p;hsa-let-7a-5p;hsa-miR-146b-5p	4792;4790;5970;1147;3551;8517;355;8772;841;8837;915;916;917;919;hsa-miR-30e-3p;hsa-miR-146a-5p;hsa-miR-155-5p;hsa-miR-9-5p;hsa-let-7a-5p;hsa-miR-146b-5p;hsa-miR-15a-5p;hsa-miR-124-3p;hsa-miR-223-3p;hsa-miR-16-5p;hsa-miR-23b-3p;hsa-miR-195-5p;hsa-miR-200c-
path:05145_11	Toxoplasmosis	7/2923	15/26590	0.000556122	0.0134582	3717;6772;4261;3459;hsa-let-7c-3p;hsa-let-7c-5p;hsa-miR-155-5p	3716;3717;6772;4261;8651;3459;3460;hsa-miR-17-5p;hsa-miR-375;hsa-miR-135a-5p;hsa-miR-145-5p;hsa-let-7c-3p;hsa-let-7c-5p;hsa-miR-34a-5p;hsa-miR-155-5p
path:04670_13	Leukocyte transendothelial migration	16/2923	60/26590	0.000577079	0.0137929	3689;9564;3683;5829;10451;7409;3702;7294;2185;7070;3383;5906;hsa-let-7c-3p;hsa-miR-155-5p;hsa-let-7c-5p;hsa-miR-29c-3p	3689;9564;3683;6093;9475;5747;387;2909;394;5829;5879;10451;7409;7410;5880;3702;7294;2185;7070;3383;998;5906;5908;hsa-miR-584-5p;hsa-miR-146a-5p;hsa-miR-148b-3p;hsa-miR-138-5p;hsa-miR-124-3p;hsa-miR-7-5p;hsa-miR-193a-3p;hsa-miR-375;hsa-miR-122-5p;hsa-let-7
path:04620_4	Toll-like receptor signaling pathway	13/2923	44/26590	0.000646007	0.0147937	1326;3665;6352;4792;7124;3592;3593;388372;6351;hsa-miR-155-5p;hsa-let-7a-5p;hsa-miR-146b-5p;hsa-miR-125a-5p	1147;1326;4790;3665;3663;3551;3576;3553;3569;6352;4792;7124;8517;414062;6348;6349;3592;3593;388372;6351;9560;hsa-miR-223-3p;hsa-miR-16-5p;hsa-miR-15a-5p;hsa-miR-23b-3p;hsa-miR-195-5p;hsa-miR-375;hsa-miR-370-3p;hsa-miR-146a-5p;hsa-miR-155-5p;hsa-miR-9-5p;h
path:04060_19	Cytokine-cytokine receptor interaction	9/2923	24/26590	0.000646732	0.0147937	hsa-miR-204-5p;hsa-let-7c-3p;hsa-miR-140-5p;hsa-let-7c-5p;hsa-miR-20a-5p;hsa-miR-19b-3p;hsa-miR-18a-5p;hsa-miR-590-5p;hsa-miR-19a-3p	7046;7048;7043;7042;7040;hsa-miR-204-5p;hsa-let-7c-3p;hsa-miR-140-5p;hsa-miR-128-3p;hsa-let-7c-5p;hsa-miR-20a-5p;hsa-miR-372-3p;hsa-miR-302b-3p;hsa-miR-21-5p;hsa-miR-17-5p;hsa-miR-19b-3p;hsa-miR-18a-5p;hsa-miR-590-5p;hsa-miR-92a-3p;hsa-miR-19a-3p;hsa-miR-
path:05220_6	Chronic myeloid leukemia	9/2923	24/26590	0.000646732	0.0147937	hsa-miR-20a-5p;hsa-miR-19b-3p;hsa-miR-204-5p;hsa-miR-18a-5p;hsa-miR-590-5p;hsa-miR-19a-3p;hsa-let-7c-3p;hsa-miR-140-5p;hsa-let-7c-5p	7040;7042;7043;7048;7046;hsa-miR-633;hsa-miR-24-3p;hsa-miR-141-3p;hsa-miR-29a-3p;hsa-miR-20a-5p;hsa-miR-372-3p;hsa-miR-302b-3p;hsa-miR-21-5p;hsa-miR-17-5p;hsa-miR-19b-3p;hsa-miR-204-5p;hsa-miR-18a-5p;hsa-miR-590-5p;hsa-miR-92a-3p;hsa-miR-19a-3p;hsa-let-7c
path:04060_48	Cytokine-cytokine receptor interaction	4/2923	5/26590	0.0006648	0.0147937	3594;51561;3592;3593	3594;149233;51561;3592;3593
path:04060_49	Cytokine-cytokine receptor interaction	4/2923	5/26590	0.0006648	0.0147937	3594;51561;3592;3593	3594;3595;51561;3592;3593
path:05133_7	Pertussis	4/2923	5/26590	0.0006648	0.0147937	3592;3593;3394;3659	3592;3593;3394;3659;hsa-miR-383-5p
path:05202_3	Transcriptional misregulation in cancer	5/2923	8/26590	0.000672688	0.0147991	6688;929;3684;2209;hsa-miR-155-5p	6688;929;3684;2209;hsa-miR-155-5p;hsa-miR-34a-5p;hsa-miR-424-5p;hsa-miR-569
path:04064_17	NF-kappa B signaling pathway	12/2923	39/26590	0.000690841	0.0150277	330;3554;959;958;23586;353376;hsa-miR-204-5p;hsa-miR-155-5p;hsa-let-7a-5p;hsa-miR-146b-5p;hsa-let-7c-3p;hsa-let-7c-5p	329;330;4615;7186;3554;7187;9020;4790;5970;6885;959;958;7189;8792;10454;23118;257397;23586;353376;148022;hsa-miR-204-5p;hsa-miR-34a-5p;hsa-miR-155-5p;hsa-miR-203a;hsa-miR-146a-5p;hsa-miR-9-5p;hsa-let-7a-5p;hsa-miR-146b-5p;hsa-miR-15a-5p;hsa-miR-124-3p;hsa
path:04660_11	T cell receptor signaling pathway	11/2923	34/26590	0.000715255	0.0153859	10125;3702;7006;3937;hsa-let-7a-5p;hsa-let-7c-5p;hsa-let-7c-3p;hsa-miR-155-5p;hsa-miR-18a-3p;hsa-let-7b-5p;hsa-miR-20a-5p	2885;6654;6655;10125;3265;3845;4893;3702;7006;5335;27040;3937;hsa-miR-21-5p;hsa-let-7a-5p;hsa-miR-181d-5p;hsa-miR-181a-5p;hsa-miR-143-3p;hsa-let-7c-5p;hsa-miR-622;hsa-let-7c-3p;hsa-miR-126-3p;hsa-miR-155-5p;hsa-miR-96-5p;hsa-miR-217;hsa-let-7g-5p;hsa-miR-
path:04114_10	Oocyte meiosis	8/2923	20/26590	0.000785725	0.0160122	9088;5347;6790;5566;5567;hsa-miR-100-5p;hsa-miR-155-5p;hsa-let-7b-5p	983;9088;286151;995;5347;6790;64506;5566;5567;5568;5613;9748;hsa-miR-24-3p;hsa-miR-663a;hsa-miR-31-5p;hsa-miR-100-5p;hsa-miR-155-5p;hsa-miR-16-5p;hsa-let-7b-5p;hsa-miR-124-3p
path:04514_17	Cell adhesion molecules (CAMs)	8/2923	20/26590	0.000785725	0.0160122	3689;3683;10666;3383;3684;hsa-miR-155-5p;hsa-let-7c-5p;hsa-let-7c-3p	3689;3683;10666;3385;3383;3384;83700;3684;50848;hsa-miR-222-3p;hsa-miR-17-3p;hsa-miR-31-5p;hsa-miR-155-5p;hsa-miR-221-3p;hsa-let-7c-5p;hsa-miR-17-5p;hsa-let-7c-3p;hsa-miR-21-5p;hsa-miR-1256;hsa-miR-145-5p
path:04620_10	Toll-like receptor signaling pathway	8/2923	20/26590	0.000785725	0.0160122	3665;6373;3627;942;958;941;4283;hsa-let-7b-5p	3456;7187;3665;6373;3627;942;958;29110;9641;3661;941;4283;hsa-miR-34a-5p;hsa-miR-26a-5p;hsa-let-7b-5p;hsa-miR-145-5p;hsa-miR-486-5p;hsa-miR-224-5p;hsa-miR-221-3p;hsa-miR-200c-3p
path:05140_5	Leishmaniasis	8/2923	20/26590	0.000785725	0.0160122	3458;3717;6772;5777;3459;hsa-let-7c-3p;hsa-let-7c-5p;hsa-miR-155-5p	3458;3716;3717;6772;5777;3459;3460;hsa-miR-15a-5p;hsa-miR-15b-5p;hsa-miR-16-5p;hsa-miR-29b-3p;hsa-miR-409-3p;hsa-miR-17-5p;hsa-miR-375;hsa-miR-135a-5p;hsa-miR-145-5p;hsa-let-7c-3p;hsa-let-7c-5p;hsa-miR-34a-5p;hsa-miR-155-5p
path:05164_17	Influenza A	8/2923	20/26590	0.000785725	0.0160122	6772;10379;4261;3459;3717;hsa-let-7c-3p;hsa-let-7c-5p;hsa-miR-155-5p	3454;3455;3716;7297;6772;6773;10379;4261;9021;3459;3460;3717;hsa-miR-17-5p;hsa-miR-145-5p;hsa-let-7c-3p;hsa-let-7c-5p;hsa-miR-34a-5p;hsa-miR-155-5p;hsa-miR-375;hsa-miR-135a-5p
path:04062_6	Chemokine signaling pathway	20/2923	86/26590	0.000874882	0.0176435	10663;10803;1230;1232;1234;1235;1237;2833;643;729230;3055;4067;5293;5296;2784;2790;54331;3702;hsa-miR-155-5p;hsa-let-7b-5p	10663;10803;1230;1232;1233;1234;1235;1236;1237;1524;2826;2829;2833;3577;3579;643;729230;7852;5747;2268;3055;4067;6714;23533;5290;5291;5293;5294;5295;5296;8503;23236;5330;5331;5332;2770;2771;2773;10681;2782;2783;2784;2785;2786;2787;2788;2790;2791;2792;2793
path:04380_24	Osteoclast differentiation	12/2923	40/26590	0.000889221	0.0177478	1540;6772;3932;3554;1536;4688;4689;653361;hsa-let-7c-3p;hsa-miR-146b-5p;hsa-let-7c-5p;hsa-miR-155-5p	7186;7189;8792;1540;9846;9020;6885;10454;23118;6772;2534;3932;3554;7132;2274;8878;5879;1535;1536;27035;4688;4689;50508;653361;hsa-miR-146a-5p;hsa-let-7c-3p;hsa-miR-146b-5p;hsa-let-7c-5p;hsa-miR-181b-5p;hsa-miR-182-5p;hsa-miR-155-5p;hsa-miR-10a-5p;hsa-miR-
path:04914_4	Progesterone-mediated oocyte maturation	9/2923	25/26590	0.000912623	0.018029	993;5347;9088;245711;hsa-let-7c-3p;hsa-let-7c-5p;hsa-let-7b-5p;hsa-miR-100-5p;hsa-miR-155-5p	983;993;994;995;5347;9088;245711;387778;hsa-miR-24-3p;hsa-miR-663a;hsa-miR-31-5p;hsa-miR-15a-5p;hsa-let-7c-3p;hsa-miR-503-5p;hsa-miR-449b-5p;hsa-let-7c-5p;hsa-let-7b-5p;hsa-miR-21-5p;hsa-miR-449a;hsa-miR-34a-5p;hsa-miR-424-5p;hsa-miR-148a-3p;hsa-miR-100-5
path:04660_18	T cell receptor signaling pathway	11/2923	35/26590	0.000940463	0.0183913	3702;7006;10451;7409;4690;3937;7535;hsa-miR-155-5p;hsa-let-7c-3p;hsa-let-7c-5p;hsa-miR-29c-3p	3702;7006;5335;9402;10451;7409;7410;387;998;4690;8440;3937;7535;hsa-miR-34a-5p;hsa-miR-155-5p;hsa-miR-375;hsa-miR-122-5p;hsa-let-7c-3p;hsa-let-7c-5p;hsa-miR-31-5p;hsa-miR-185-5p;hsa-miR-200c-3p;hsa-miR-31-3p;hsa-miR-1;hsa-miR-224-5p;hsa-miR-195-5p;hsa-miR
path:04010_29	MAPK signaling pathway	10/2923	30/26590	0.000955589	0.0185002	355;hsa-miR-204-5p;hsa-let-7c-3p;hsa-miR-140-5p;hsa-let-7c-5p;hsa-miR-20a-5p;hsa-miR-19b-3p;hsa-miR-18a-5p;hsa-miR-590-5p;hsa-miR-19a-3p	4217;1616;7046;7048;355;7040;7042;7043;hsa-miR-21-5p;hsa-miR-204-5p;hsa-let-7c-3p;hsa-miR-140-5p;hsa-miR-128-3p;hsa-let-7c-5p;hsa-miR-20a-5p;hsa-miR-372-3p;hsa-miR-302b-3p;hsa-miR-17-5p;hsa-miR-19b-3p;hsa-miR-18a-5p;hsa-miR-590-5p;hsa-miR-92a-3p;hsa-miR-1
path:04350_8	TGF-beta signaling pathway	13/2923	46/26590	0.00102689	0.0196838	7124;3458;hsa-miR-155-5p;hsa-miR-18a-5p;hsa-miR-130a-3p;hsa-miR-20a-5p;hsa-miR-19b-3p;hsa-miR-204-5p;hsa-miR-590-5p;hsa-miR-19a-3p;hsa-let-7c-3p;hsa-miR-140-5p;hsa-let-7c-5p	4087;4088;4091;4092;4086;4090;4093;57154;64750;7048;7046;7124;3458;hsa-miR-155-5p;hsa-miR-200b-3p;hsa-miR-200a-3p;hsa-miR-18a-5p;hsa-miR-216a-5p;hsa-miR-21-5p;hsa-miR-217;hsa-miR-25-3p;hsa-miR-30c-5p;hsa-miR-26a-5p;hsa-miR-30a-5p;hsa-miR-16-5p;hsa-miR-30b
path:04610_9	Complement and coagulation cascades	8/2923	21/26590	0.00114768	0.0213645	1380;3426;629;1378;719;720;717;1604	2161;5340;1380;3426;1675;718;629;3075;1378;719;727;720;721;717;4179;1604;hsa-miR-146a-5p;hsa-miR-520b;hsa-miR-520e;hsa-miR-16-5p;hsa-miR-124-3p
path:05143_3	African trypanosomiasis	8/2923	21/26590	0.00114768	0.0213645	3458;7124;3383;169355;3620;hsa-miR-155-5p;hsa-let-7c-5p;hsa-let-7c-3p	3458;7124;3383;169355;3620;hsa-miR-15a-5p;hsa-miR-15b-5p;hsa-miR-16-5p;hsa-miR-29b-3p;hsa-miR-409-3p;hsa-miR-203a;hsa-miR-222-3p;hsa-miR-17-3p;hsa-miR-31-5p;hsa-miR-155-5p;hsa-miR-221-3p;hsa-let-7c-5p;hsa-miR-17-5p;hsa-let-7c-3p;hsa-miR-21-5p;hsa-miR-1256
path:05166_6	HTLV-I infection	8/2923	21/26590	0.00114768	0.0213645	3560;3561;6777;3105;3106;3107;3133;3134	821;811;3560;3561;3716;3718;6776;6777;3105;3106;3107;3133;3134;3135;hsa-miR-16-5p;hsa-miR-122-5p;hsa-miR-17-5p;hsa-miR-222-3p;hsa-miR-152-3p;hsa-miR-148a-3p;hsa-miR-148b-3p
path:04810_20	Regulation of actin cytoskeleton	19/2923	82/26590	0.00121929	0.0224813	50649;3071;28964;8874;5881;128239;10451;7409;5293;5296;22808;6237;hsa-miR-155-5p;hsa-let-7c-3p;hsa-let-7c-5p;hsa-let-7a-5p;hsa-miR-18a-3p;hsa-let-7b-5p;hsa-miR-20a-5p	50649;10152;10787;3071;23191;26999;10458;28964;10298;5058;5062;5063;56924;57144;8874;9459;5879;5880;5881;387;23365;9138;10788;128239;8826;10451;26230;7074;7409;7410;23533;5290;5291;5293;5294;5295;5296;8503;1793;22800;22808;3265;3845;4893;6237;hsa-miR-155-
path:04380_19	Osteoclast differentiation	9/2923	26/26590	0.00126075	0.0230265	695;7006;29760;3937;5532;814;hsa-let-7c-3p;hsa-miR-146b-5p;hsa-let-7c-5p	7186;7189;8792;9846;695;7006;6850;29760;3937;5336;11261;5530;5532;5533;5534;5535;63928;814;hsa-miR-146a-5p;hsa-let-7c-3p;hsa-miR-146b-5p;hsa-let-7c-5p;hsa-miR-346;hsa-miR-16-5p;hsa-miR-30a-5p;hsa-miR-145-5p
path:04620_13	Toll-like receptor signaling pathway	13/2923	47/26590	0.00127849	0.0231324	6352;7124;3592;3593;388372;6351;hsa-let-7c-3p;hsa-miR-146b-5p;hsa-let-7c-5p;hsa-miR-155-5p;hsa-let-7a-5p;hsa-miR-125a-5p;hsa-miR-101-3p	1147;7189;4790;3663;3576;3553;3569;6352;7124;414062;6348;6349;5970;2353;3725;3592;3593;388372;6351;9560;hsa-miR-223-3p;hsa-miR-16-5p;hsa-miR-15a-5p;hsa-miR-23b-3p;hsa-miR-195-5p;hsa-miR-146a-5p;hsa-let-7c-3p;hsa-miR-146b-5p;hsa-let-7c-5p;hsa-miR-155-5p;hs
path:00770_2	Pantothenate and CoA biosynthesis	3/2923	3/26590	0.00132719	0.0231482	51733;1807;1806	51733;1807;1806
path:04060_60	Cytokine-cytokine receptor interaction	3/2923	3/26590	0.00132719	0.0231482	10803;6370;hsa-miR-155-5p	10803;6370;hsa-miR-155-5p
path:04672_4	Intestinal immune network for IgA production	3/2923	3/26590	0.00132719	0.0231482	10803;6370;hsa-miR-155-5p	10803;6370;hsa-miR-155-5p
path:05162_13	Measles	3/2923	3/26590	0.00132719	0.0231482	3592;3593;2213	3592;3593;2213
path:04060_53	Cytokine-cytokine receptor interaction	5/2923	9/26590	0.00137631	0.0231977	1232;6355;6352;6357;hsa-miR-125a-5p	2826;1232;56477;6356;6355;6352;6357;hsa-miR-125a-5p;hsa-miR-98-5p
path:05169_2	Epstein-Barr virus infection	5/2923	9/26590	0.00137631	0.0231977	3105;3106;3107;3133;3134	3105;3106;3107;3133;3134;3135;hsa-miR-152-3p;hsa-miR-148a-3p;hsa-miR-148b-3p
path:05322_1	Systemic lupus erythematosus	5/2923	9/26590	0.00137631	0.0231977	720;717;712;713;714	720;721;718;717;716;712;713;714;715
path:05132_6	Salmonella infection	7/2923	17/26590	0.00137796	0.0231977	7099;929;hsa-miR-155-5p;hsa-let-7a-5p;hsa-miR-146b-5p;hsa-let-7c-5p;hsa-let-7c-3p	4790;5970;7099;929;7100;4615;hsa-miR-146a-5p;hsa-miR-155-5p;hsa-miR-9-5p;hsa-let-7a-5p;hsa-miR-146b-5p;hsa-miR-15a-5p;hsa-miR-124-3p;hsa-let-7c-5p;hsa-let-7i-5p;hsa-let-7c-3p;hsa-miR-203a
path:04064_7	NF-kappa B signaling pathway	12/2923	42/26590	0.0014293	0.0236506	330;8737;3554;958;7099;23586;353376;hsa-miR-204-5p;hsa-let-7c-3p;hsa-miR-146b-5p;hsa-let-7c-5p;hsa-miR-155-5p	329;330;3654;51135;4615;7186;7188;8737;8717;3554;9020;3551;6885;958;7189;8792;7099;10454;23118;257397;23586;353376;148022;hsa-miR-204-5p;hsa-miR-34a-5p;hsa-miR-146a-5p;hsa-let-7c-3p;hsa-miR-146b-5p;hsa-let-7c-5p;hsa-miR-155-5p;hsa-miR-203a;hsa-miR-200c-3p
path:05152_16	Tuberculosis	12/2923	42/26590	0.0014293	0.0236506	7097;7099;7096;841;54106;hsa-miR-19b-3p;hsa-miR-19a-3p;hsa-miR-155-5p;hsa-let-7c-5p;hsa-let-7c-3p;hsa-let-7a-5p;hsa-let-7b-5p	7097;4615;51135;7099;10333;7096;7132;8772;841;114609;54106;3439;3440;3441;3442;3443;3444;3445;3446;3447;3448;3449;3451;3452;7421;1594;3456;hsa-miR-19b-3p;hsa-miR-105-5p;hsa-miR-19a-3p;hsa-miR-146a-5p;hsa-miR-155-5p;hsa-miR-203a;hsa-let-7c-5p;hsa-let-7i-5p
path:04610_13	Complement and coagulation cascades	6/2923	13/26590	0.00151705	0.0240738	725;710;712;713;714;720	718;722;725;710;716;715;712;713;714;720;721;10747;5648
path:04660_22	T cell receptor signaling pathway	6/2923	13/26590	0.00151705	0.0240738	7535;916;919;3932;5788;5777	7535;916;919;2534;23624;867;868;3932;5788;5777;hsa-miR-34a-5p;hsa-miR-34b-3p;hsa-miR-34c-5p
path:05144_1	Malaria	6/2923	13/26590	0.00151705	0.0240738	3383;3683;3689;hsa-miR-155-5p;hsa-let-7c-5p;hsa-let-7c-3p	3383;3683;3689;hsa-miR-222-3p;hsa-miR-17-3p;hsa-miR-31-5p;hsa-miR-155-5p;hsa-miR-221-3p;hsa-let-7c-5p;hsa-miR-17-5p;hsa-let-7c-3p;hsa-miR-21-5p;hsa-miR-1256
path:05323_2	Rheumatoid arthritis	6/2923	13/26590	0.00151705	0.0240738	3683;3689;3383;hsa-miR-155-5p;hsa-let-7c-5p;hsa-let-7c-3p	3683;3689;3383;hsa-miR-222-3p;hsa-miR-17-3p;hsa-miR-31-5p;hsa-miR-155-5p;hsa-miR-221-3p;hsa-let-7c-5p;hsa-miR-17-5p;hsa-let-7c-3p;hsa-miR-21-5p;hsa-miR-1256
path:05416_7	Viral myocarditis	6/2923	13/26590	0.00151705	0.0240738	3683;3689;3383;hsa-miR-155-5p;hsa-let-7c-5p;hsa-let-7c-3p	3683;3689;3383;hsa-miR-222-3p;hsa-miR-17-3p;hsa-miR-31-5p;hsa-miR-155-5p;hsa-miR-221-3p;hsa-let-7c-5p;hsa-miR-17-5p;hsa-let-7c-3p;hsa-miR-21-5p;hsa-miR-1256
path:04520_1	Adherens junction	11/2923	37/26590	0.00156724	0.0246577	hsa-miR-130a-3p;hsa-miR-155-5p;hsa-miR-18a-5p;hsa-miR-19a-3p;hsa-miR-204-5p;hsa-let-7c-3p;hsa-miR-140-5p;hsa-let-7c-5p;hsa-miR-20a-5p;hsa-miR-19b-3p;hsa-miR-590-5p	4089;4087;4088;6615;7046;7048;2260;hsa-miR-26a-5p;hsa-miR-199a-5p;hsa-miR-130a-3p;hsa-miR-224-5p;hsa-miR-146a-5p;hsa-miR-182-5p;hsa-miR-454-3p;hsa-miR-17-5p;hsa-miR-155-5p;hsa-miR-18a-5p;hsa-miR-301a-3p;hsa-miR-19a-3p;hsa-miR-483-3p;hsa-miR-200b-3p;hsa-mi
path:04810_12	Regulation of actin cytoskeleton	13/2923	48/26590	0.00157932	0.0246577	5829;28964;8874;5881;22808;6237;hsa-miR-155-5p;hsa-let-7a-5p;hsa-let-7c-5p;hsa-let-7c-3p;hsa-miR-18a-3p;hsa-let-7b-5p;hsa-miR-20a-5p	5829;28964;10298;5058;5062;5063;56924;57144;8874;9459;5879;5880;5881;23365;9138;22800;22808;3265;3845;4893;6237;hsa-miR-137;hsa-miR-7-5p;hsa-miR-377-3p;hsa-miR-155-5p;hsa-miR-30c-5p;hsa-miR-194-5p;hsa-miR-122-5p;hsa-miR-142-3p;hsa-miR-124-3p;hsa-let-7a-5p
path:04380_16	Osteoclast differentiation	8/2923	22/26590	0.00163105	0.0248639	6772;10379;3458;3459;hsa-let-7c-3p;hsa-miR-146b-5p;hsa-let-7c-5p;hsa-miR-155-5p	7186;7189;3716;7297;6772;10379;3458;3459;3460;hsa-miR-146a-5p;hsa-let-7c-3p;hsa-miR-146b-5p;hsa-let-7c-5p;hsa-miR-17-5p;hsa-miR-145-5p;hsa-miR-34a-5p;hsa-miR-15a-5p;hsa-miR-15b-5p;hsa-miR-16-5p;hsa-miR-29b-3p;hsa-miR-409-3p;hsa-miR-155-5p
path:04650_3	Natural killer cell mediated cytotoxicity	8/2923	22/26590	0.00163105	0.0248639	7535;117157;4068;919;7305;5777;962;51744	2534;5335;5336;27040;6850;7535;117157;4068;919;2207;7305;5781;5777;962;2885;51744;hsa-miR-34a-5p;hsa-miR-34b-3p;hsa-miR-34c-5p;hsa-miR-489-3p;hsa-miR-23a-3p;hsa-miR-181a-5p
path:05168_6	Herpes simplex infection	8/2923	22/26590	0.00163105	0.0248639	54106;7097;hsa-miR-19b-3p;hsa-miR-19a-3p;hsa-miR-155-5p;hsa-let-7c-3p;hsa-miR-146b-5p;hsa-let-7c-5p	54106;7097;148022;4615;10454;23118;6885;7189;7874;hsa-miR-19b-3p;hsa-miR-105-5p;hsa-miR-19a-3p;hsa-miR-146a-5p;hsa-miR-221-3p;hsa-miR-155-5p;hsa-miR-203a;hsa-miR-23b-3p;hsa-miR-10a-5p;hsa-let-7c-3p;hsa-miR-146b-5p;hsa-let-7c-5p;hsa-miR-16-5p
path:04670_15	Leukocyte transendothelial migration	12/2923	43/26590	0.0017869	0.0270268	3689;3683;5293;5296;5906;10451;7409;3702;7294;83593;2185;hsa-miR-155-5p	3689;3683;23533;5290;5291;5293;5294;5295;5296;8503;5879;5906;5908;10451;7409;7410;10411;11069;3702;7294;83593;2185;7852;2770;2771;2773;hsa-miR-148b-3p;hsa-miR-30a-5p;hsa-miR-29a-3p;hsa-miR-376a-3p;hsa-miR-126-3p;hsa-miR-133a-3p;hsa-miR-30c-5p;hsa-miR-194-
path:04060_66	Cytokine-cytokine receptor interaction	4/2923	6/26590	0.00181992	0.0271028	2833;6373;3627;4283	2833;6373;3627;4283;57007;hsa-miR-34a-5p
path:05130_1	Pathogenic Escherichia coli infection	4/2923	6/26590	0.00181992	0.0271028	929;7099;hsa-let-7c-5p;hsa-let-7c-3p	929;7099;hsa-let-7c-5p;hsa-miR-146a-5p;hsa-let-7i-5p;hsa-let-7c-3p
path:04650_10	Natural killer cell mediated cytotoxicity	13/2923	49/26590	0.00193644	0.0286179	2185;5777;3383;5293;5296;5881;10451;7409;3689;3683;hsa-miR-155-5p;hsa-let-7c-5p;hsa-let-7c-3p	5335;5336;6452;2185;5781;5777;3383;3384;23533;5290;5291;5293;5294;5295;5296;8503;5879;5880;5881;10451;7409;7410;3689;3683;hsa-miR-34a-5p;hsa-miR-23b-3p;hsa-miR-489-3p;hsa-miR-23a-3p;hsa-miR-181a-5p;hsa-miR-222-3p;hsa-miR-17-3p;hsa-miR-31-5p;hsa-miR-155-5p
path:05152_26	Tuberculosis	11/2923	38/26590	0.00198946	0.0289593	7124;3592;3593;3606;51561;4843;hsa-miR-155-5p;hsa-let-7a-5p;hsa-miR-146b-5p;hsa-let-7c-3p;hsa-let-7c-5p	5894;1051;1054;4790;5970;7189;7124;3592;3593;3552;3553;3569;3606;51561;8767;6850;64170;10892;8915;4843;hsa-miR-7-5p;hsa-miR-125b-5p;hsa-miR-155-5p;hsa-miR-34a-5p;hsa-miR-146a-5p;hsa-miR-9-5p;hsa-let-7a-5p;hsa-miR-146b-5p;hsa-miR-15a-5p;hsa-miR-124-3p;hsa-
path:05200_45	Pathways in cancer	11/2923	38/26590	0.00198946	0.0289593	3091;hsa-miR-20a-5p;hsa-miR-204-5p;hsa-let-7c-3p;hsa-miR-140-5p;hsa-let-7c-5p;hsa-miR-19b-3p;hsa-miR-18a-5p;hsa-miR-590-5p;hsa-miR-19a-3p;hsa-miR-155-5p	2034;3091;7040;7042;7043;7046;7048;4087;4088;hsa-miR-185-5p;hsa-miR-424-5p;hsa-miR-199b-5p;hsa-miR-107;hsa-miR-519c-3p;hsa-miR-20a-5p;hsa-miR-20b-5p;hsa-miR-138-5p;hsa-miR-633;hsa-miR-24-3p;hsa-miR-141-3p;hsa-miR-29a-3p;hsa-miR-204-5p;hsa-let-7c-3p;hsa-mi
path:05150_3	Staphylococcus aureus infection	7/2923	18/26590	0.00204231	0.0292882	712;713;714;720;717;3426;719	1675;718;727;716;715;712;713;714;720;721;717;10747;5648;5340;3426;3075;719;hsa-miR-146a-5p
path:05162_6	Measles	7/2923	18/26590	0.00204231	0.0292882	3665;23586;64135;57506;hsa-miR-155-5p;hsa-let-7a-5p;hsa-miR-146b-5p	3665;23586;4790;5970;64135;57506;3661;9641;29110;hsa-miR-146a-5p;hsa-miR-155-5p;hsa-miR-9-5p;hsa-let-7a-5p;hsa-miR-146b-5p;hsa-miR-15a-5p;hsa-miR-124-3p;hsa-miR-221-3p;hsa-miR-200c-3p
path:04664_1	Fc epsilon RI signaling pathway	10/2923	33/26590	0.00216448	0.0307976	2206;5293;5296;3937;695;4067;10451;7409;hsa-let-7b-5p;hsa-miR-155-5p	2207;2206;23533;5290;5291;5293;5294;5295;5296;8503;9846;3937;695;6850;4067;27040;5335;5336;10451;7409;7410;hsa-miR-148b-3p;hsa-miR-30a-5p;hsa-miR-29a-3p;hsa-miR-376a-3p;hsa-miR-126-3p;hsa-miR-133a-3p;hsa-miR-30c-5p;hsa-miR-346;hsa-let-7b-5p;hsa-miR-205-5p
path:05166_1	HTLV-I infection	12/2923	44/26590	0.00221473	0.0307976	hsa-miR-204-5p;hsa-let-7c-3p;hsa-miR-140-5p;hsa-let-7c-5p;hsa-miR-20a-5p;hsa-miR-19b-3p;hsa-miR-18a-5p;hsa-miR-590-5p;hsa-miR-19a-3p;hsa-miR-155-5p;hsa-miR-130a-3p;hsa-miR-150-5p	6513;7040;7042;7043;7046;7048;4087;4088;4089;1387;2033;hsa-miR-633;hsa-miR-24-3p;hsa-miR-141-3p;hsa-miR-29a-3p;hsa-miR-204-5p;hsa-let-7c-3p;hsa-miR-140-5p;hsa-miR-128-3p;hsa-let-7c-5p;hsa-miR-20a-5p;hsa-miR-372-3p;hsa-miR-302b-3p;hsa-miR-21-5p;hsa-miR-17-
path:04010_27	MAPK signaling pathway	8/2923	23/26590	0.0022622	0.0307976	836;3554;7124;hsa-miR-155-5p;hsa-let-7c-3p;hsa-miR-146b-5p;hsa-let-7c-5p;hsa-let-7a-5p	6885;51295;23118;10454;7189;7186;836;3554;7850;7132;7124;hsa-miR-10a-5p;hsa-miR-23b-3p;hsa-miR-155-5p;hsa-miR-146a-5p;hsa-let-7c-3p;hsa-miR-146b-5p;hsa-let-7c-5p;hsa-miR-138-5p;hsa-let-7a-5p;hsa-miR-375;hsa-miR-30d-5p;hsa-miR-203a
path:04514_7	Cell adhesion molecules (CAMs)	8/2923	23/26590	0.0022622	0.0307976	3689;3683;10666;3383;hsa-let-7b-5p;hsa-miR-155-5p;hsa-let-7c-5p;hsa-let-7c-3p	3689;3683;5819;5817;10666;3385;3383;3384;83700;50848;hsa-miR-16-5p;hsa-let-7b-5p;hsa-miR-222-3p;hsa-miR-17-3p;hsa-miR-31-5p;hsa-miR-155-5p;hsa-miR-221-3p;hsa-let-7c-5p;hsa-miR-17-5p;hsa-let-7c-3p;hsa-miR-21-5p;hsa-miR-1256;hsa-miR-145-5p
path:04660_19	T cell receptor signaling pathway	8/2923	23/26590	0.0022622	0.0307976	3702;7006;10451;7409;4690;3937;7535;hsa-miR-155-5p	3702;7006;5335;9402;10451;7409;7410;10298;5058;5062;5063;56924;57144;4690;8440;3937;7535;hsa-miR-34a-5p;hsa-miR-155-5p;hsa-miR-7-5p;hsa-miR-377-3p;hsa-miR-34b-3p;hsa-miR-34c-5p
path:05162_5	Measles	8/2923	23/26590	0.0022622	0.0307976	3665;4792;57506;hsa-let-7c-3p;hsa-miR-146b-5p;hsa-let-7c-5p;hsa-miR-155-5p;hsa-let-7a-5p	3654;51135;3665;4792;4793;4790;5970;57506;7189;6885;23118;hsa-miR-146a-5p;hsa-let-7c-3p;hsa-miR-146b-5p;hsa-let-7c-5p;hsa-miR-30e-3p;hsa-miR-155-5p;hsa-miR-9-5p;hsa-let-7a-5p;hsa-miR-15a-5p;hsa-miR-124-3p;hsa-miR-10a-5p;hsa-miR-23b-3p
path:04064_22	NF-kappa B signaling pathway	9/2923	28/26590	0.00227482	0.0307976	8737;3554;7099;353376;929;hsa-let-7c-3p;hsa-miR-146b-5p;hsa-let-7c-5p;hsa-miR-155-5p	3654;51135;4615;8737;3554;6885;7189;7099;10454;23118;257397;114609;353376;148022;929;hsa-miR-146a-5p;hsa-let-7c-3p;hsa-miR-146b-5p;hsa-let-7c-5p;hsa-miR-155-5p;hsa-miR-203a;hsa-miR-10a-5p;hsa-let-7i-5p;hsa-miR-23b-3p;hsa-miR-195-5p;hsa-miR-145-5p;hsa-miR-
path:04660_23	T cell receptor signaling pathway	9/2923	28/26590	0.00227482	0.0307976	3937;7535;919;920;925;926;3932;5788;5777	27040;3937;7535;919;2534;920;925;926;23624;867;868;3932;5788;5777;1739;1432;5600;5603;6300;hsa-miR-34a-5p;hsa-miR-34b-3p;hsa-miR-34c-5p;hsa-miR-196b-5p;hsa-miR-200a-3p;hsa-miR-24-3p;hsa-miR-141-3p;hsa-miR-125b-5p;hsa-miR-122-5p
path:05200_46	Pathways in cancer	11/2923	39/26590	0.00249963	0.0332011	hsa-miR-204-5p;hsa-let-7c-3p;hsa-miR-140-5p;hsa-let-7c-5p;hsa-miR-20a-5p;hsa-miR-19b-3p;hsa-miR-18a-5p;hsa-miR-590-5p;hsa-miR-19a-3p;hsa-miR-155-5p;hsa-miR-130a-3p	7040;7042;7043;7046;7048;4087;4088;4089;hsa-miR-633;hsa-miR-24-3p;hsa-miR-141-3p;hsa-miR-29a-3p;hsa-miR-204-5p;hsa-let-7c-3p;hsa-miR-140-5p;hsa-miR-128-3p;hsa-let-7c-5p;hsa-miR-20a-5p;hsa-miR-372-3p;hsa-miR-302b-3p;hsa-miR-21-5p;hsa-miR-17-5p;hsa-miR-19b-
path:05212_13	Pancreatic cancer	11/2923	39/26590	0.00249963	0.0332011	hsa-miR-204-5p;hsa-let-7c-3p;hsa-miR-140-5p;hsa-let-7c-5p;hsa-miR-20a-5p;hsa-miR-19b-3p;hsa-miR-18a-5p;hsa-miR-590-5p;hsa-miR-19a-3p;hsa-miR-155-5p;hsa-miR-130a-3p	7040;7042;7043;7046;7048;4087;4088;4089;hsa-miR-633;hsa-miR-24-3p;hsa-miR-141-3p;hsa-miR-29a-3p;hsa-miR-204-5p;hsa-let-7c-3p;hsa-miR-140-5p;hsa-miR-128-3p;hsa-let-7c-5p;hsa-miR-20a-5p;hsa-miR-372-3p;hsa-miR-302b-3p;hsa-miR-21-5p;hsa-miR-17-5p;hsa-miR-19b-
path:05168_15	Herpes simplex infection	5/2923	10/26590	0.0025038	0.0332011	3665;23586;57506;64135;hsa-miR-155-5p	3661;3665;9641;29110;23586;57506;64135;hsa-miR-221-3p;hsa-miR-200c-3p;hsa-miR-155-5p
path:04064_3	NF-kappa B signaling pathway	21/2923	100/26590	0.00257968	0.0339746	330;4792;7124;7185;5328;597;695;8837;388372;6351;hsa-let-7c-3p;hsa-let-7c-5p;hsa-miR-204-5p;hsa-miR-20a-5p;hsa-miR-29c-3p;hsa-let-7a-5p;hsa-miR-155-5p;hsa-miR-146b-5p;hsa-miR-125a-5p;hsa-miR-101-3p;hsa-let-7b-5p	598;596;329;330;4792;7186;3553;7124;3551;4791;4790;5970;6885;7128;7185;3576;1457;1459;1460;5328;597;695;8837;331;5743;388372;6351;9560;7412;hsa-miR-491-5p;hsa-let-7g-5p;hsa-let-7c-3p;hsa-miR-133a-3p;hsa-miR-30a-5p;hsa-miR-122-5p;hsa-let-7c-5p;hsa-miR-34a-
path:05166_26	HTLV-I infection	13/2923	51/26590	0.00285084	0.0372921	hsa-miR-204-5p;hsa-let-7c-3p;hsa-miR-140-5p;hsa-let-7c-5p;hsa-miR-20a-5p;hsa-miR-19b-3p;hsa-miR-18a-5p;hsa-miR-590-5p;hsa-miR-19a-3p;hsa-miR-155-5p;hsa-miR-150-5p;hsa-miR-125a-5p;hsa-miR-605-5p	6513;7046;7048;4087;4088;1387;2033;6929;7157;4602;hsa-miR-204-5p;hsa-let-7c-3p;hsa-miR-140-5p;hsa-miR-128-3p;hsa-let-7c-5p;hsa-miR-20a-5p;hsa-miR-372-3p;hsa-miR-302b-3p;hsa-miR-21-5p;hsa-miR-17-5p;hsa-miR-19b-3p;hsa-miR-18a-5p;hsa-miR-590-5p;hsa-miR-92a-3
path:05168_18	Herpes simplex infection	7/2923	19/26590	0.00292947	0.0379658	3459;6772;10379;3717;hsa-miR-155-5p;hsa-let-7c-3p;hsa-let-7c-5p	3454;3455;3459;3460;3716;7297;6772;6773;10379;3717;9021;hsa-miR-155-5p;hsa-miR-17-5p;hsa-miR-145-5p;hsa-let-7c-3p;hsa-let-7c-5p;hsa-miR-34a-5p;hsa-miR-375;hsa-miR-135a-5p
path:04020_4	Calcium signaling pathway	24/2923	121/26590	0.0029682	0.0379658	3707;7416;7419;6546;2185;2767;2769;1139;3708;6261;774;805;292;8911;8912;hsa-let-7a-5p;hsa-miR-155-5p;hsa-let-7c-3p;hsa-let-7c-5p;hsa-miR-125a-5p;hsa-miR-19a-3p;hsa-let-7b-5p;hsa-miR-140-5p;hsa-miR-150-5p	3706;3707;80271;7416;7417;7419;10105;6543;6546;6547;5578;5579;5582;2185;51196;1956;2064;2065;2066;5156;5159;2767;2769;2776;9630;1139;22953;2902;2903;2905;2906;5023;5024;5025;5026;5027;9127;5335;5336;89869;113026;5333;84812;3708;3709;3710;6261;6262;6263;23
path:04666_2	Fc gamma R-mediated phagocytosis	9/2923	29/26590	0.00298078	0.0379658	2212;9103;2209;3055;4067;5788;5293;5296;hsa-let-7b-5p	2212;9103;2209;3055;4067;6850;5788;23533;5290;5291;5293;5294;5295;5296;8503;1398;1399;9846;hsa-let-7b-5p;hsa-miR-205-5p;hsa-miR-148b-3p;hsa-miR-30a-5p;hsa-miR-29a-3p;hsa-miR-376a-3p;hsa-miR-126-3p;hsa-miR-133a-3p;hsa-miR-30c-5p;hsa-miR-132-3p;hsa-miR-107
path:05152_6	Tuberculosis	9/2923	29/26590	0.00298078	0.0379658	5869;5289;805;6772;hsa-miR-130a-3p;hsa-miR-155-5p;hsa-let-7c-3p;hsa-let-7c-5p;hsa-let-7a-5p	5868;5869;5878;5289;8411;163688;51806;801;805;808;810;815;816;817;818;6772;842;hsa-miR-130a-3p;hsa-miR-155-5p;hsa-miR-193b-3p;hsa-miR-1;hsa-miR-219a-5p;hsa-miR-16-5p;hsa-miR-145-5p;hsa-let-7c-3p;hsa-let-7c-5p;hsa-miR-34a-5p;hsa-miR-133a-3p;hsa-let-7a-5p
path:04670_7	Leukocyte transendothelial migration	8/2923	24/26590	0.00306994	0.0388458	3689;3683;3684;5906;83593;hsa-miR-155-5p;hsa-let-7c-5p;hsa-let-7c-3p	3689;3683;3688;3676;58494;3684;5906;5908;10411;11069;83593;7412;hsa-miR-9-3p;hsa-miR-124-3p;hsa-miR-375;hsa-miR-183-5p;hsa-miR-30c-5p;hsa-miR-337-3p;hsa-miR-155-5p;hsa-miR-518b;hsa-miR-1;hsa-miR-126-3p;hsa-let-7c-5p;hsa-let-7c-3p
path:04650_9	Natural killer cell mediated cytotoxicity	12/2923	46/26590	0.00332112	0.0417512	2185;7535;10870;5777;5293;5296;5881;10451;7409;3689;3683;hsa-miR-155-5p	5335;5336;6452;2185;6850;7535;10870;5781;5777;23533;5290;5291;5293;5294;5295;5296;8503;5058;5879;5880;5881;10451;7409;7410;3689;3683;hsa-miR-34a-5p;hsa-miR-23b-3p;hsa-miR-34b-3p;hsa-miR-34c-5p;hsa-miR-489-3p;hsa-miR-23a-3p;hsa-miR-181a-5p;hsa-miR-148b-3p;
path:04064_9	NF-kappa B signaling pathway	13/2923	52/26590	0.00342521	0.0425077	330;4792;8737;4055;958;23586;695;hsa-miR-204-5p;hsa-let-7c-3p;hsa-miR-146b-5p;hsa-let-7c-5p;hsa-miR-155-5p;hsa-let-7a-5p	329;330;4792;3654;51135;4615;7186;7188;8737;8717;7132;4055;7187;9020;1147;3551;4790;5970;6885;115650;958;7189;8792;10454;23118;257397;23586;695;hsa-miR-204-5p;hsa-miR-34a-5p;hsa-miR-30e-3p;hsa-miR-146a-5p;hsa-let-7c-3p;hsa-miR-146b-5p;hsa-let-7c-5p;hsa-mi
path:04620_6	Toll-like receptor signaling pathway	13/2923	52/26590	0.00342521	0.0425077	1326;6352;7124;3592;3593;388372;6351;hsa-miR-155-5p;hsa-let-7a-5p;hsa-miR-146b-5p;hsa-miR-125a-5p;hsa-let-7b-5p;hsa-miR-101-3p	5594;5595;1326;4790;3576;3553;3569;6352;7124;414062;6348;6349;5604;5605;2353;3725;3592;3593;388372;6351;9560;hsa-miR-28-5p;hsa-miR-30a-5p;hsa-miR-320a;hsa-miR-199a-3p;hsa-miR-335-5p;hsa-miR-483-5p;hsa-miR-375;hsa-miR-370-3p;hsa-miR-146a-5p;hsa-miR-155-5p;
path:00240_1	Pyrimidine metabolism	22/2923	109/26590	0.00346836	0.0427691	50484;10621;11128;25885;5430;5433;5434;5440;4830;4831;129607;1503;115024;1806;5426;57804;1633;1890;hsa-miR-155-5p;hsa-let-7c-3p;hsa-let-7b-5p;hsa-let-7c-5p	50484;6240;6241;7372;87178;10621;10622;10623;11128;171568;221830;246721;25885;30834;51082;51728;5430;5431;5432;5433;5434;5435;5436;5437;5438;5439;5440;5441;548644;55703;55718;64425;661;84172;84265;9533;10201;29922;4830;4831;4832;4833;654364;8382;50808;129
path:04210_14	Apoptosis	10/2923	35/26590	0.00349948	0.0428797	841;8837;3656;3554;355;hsa-let-7a-5p;hsa-let-7c-3p;hsa-miR-146b-5p;hsa-let-7c-5p;hsa-miR-155-5p	841;843;8837;11213;3654;3656;51135;4615;8772;8717;3554;3556;7132;8793;8794;8795;8797;355;3552;3553;hsa-miR-19b-1-5p;hsa-let-7a-5p;hsa-miR-512-3p;hsa-miR-146a-5p;hsa-let-7c-3p;hsa-miR-146b-5p;hsa-let-7c-5p;hsa-miR-155-5p;hsa-miR-203a;hsa-miR-30a-5p;hsa-miR
path:04612_5	Antigen processing and presentation	6/2923	15/26590	0.00364439	0.0440972	10197;5721;7124;3458;hsa-miR-155-5p;hsa-let-7b-5p	10197;5720;5721;7124;3458;hsa-miR-155-5p;hsa-miR-16-5p;hsa-miR-124-3p;hsa-let-7b-5p;hsa-miR-1;hsa-miR-203a;hsa-miR-15a-5p;hsa-miR-15b-5p;hsa-miR-29b-3p;hsa-miR-409-3p
path:04623_5	Cytosolic DNA-sensing pathway	6/2923	15/26590	0.00364439	0.0440972	57506;23586;4792;hsa-miR-155-5p;hsa-let-7a-5p;hsa-miR-146b-5p	57506;340061;4790;5970;23586;4792;4793;hsa-miR-155-5p;hsa-miR-146a-5p;hsa-miR-9-5p;hsa-let-7a-5p;hsa-miR-146b-5p;hsa-miR-15a-5p;hsa-miR-124-3p;hsa-miR-30e-3p
path:05162_10	Measles	11/2923	41/26590	0.00383561	0.0454841	6772;3459;3559;3560;3561;5293;5296;6777;hsa-let-7c-3p;hsa-let-7c-5p;hsa-miR-155-5p	3454;3455;3716;6772;6773;3459;3460;3559;3560;3561;3558;23533;5290;5291;5293;5294;5295;5296;8503;3718;6774;6776;6777;hsa-miR-17-5p;hsa-miR-145-5p;hsa-let-7c-3p;hsa-let-7c-5p;hsa-miR-34a-5p;hsa-miR-155-5p;hsa-miR-181c-5p;hsa-miR-148b-3p;hsa-miR-30a-5p;hsa-m
path:05152_9	Tuberculosis	9/2923	30/26590	0.00384872	0.0454841	5289;805;6772;3717;4261;4843;hsa-let-7c-3p;hsa-let-7c-5p;hsa-let-7a-5p	5289;163688;51806;801;805;808;810;815;816;817;818;6772;3716;3717;4261;842;4843;hsa-miR-1;hsa-miR-219a-5p;hsa-miR-16-5p;hsa-miR-145-5p;hsa-let-7c-3p;hsa-let-7c-5p;hsa-miR-34a-5p;hsa-miR-17-5p;hsa-miR-375;hsa-miR-135a-5p;hsa-miR-133a-3p;hsa-let-7a-5p;hsa-mi
path:04060_30	Cytokine-cytokine receptor interaction	4/2923	7/26590	0.00387648	0.0454841	4055;8740;4050;4049	8771;8764;4055;8740;4050;4049;hsa-miR-34a-5p
path:04060_69	Cytokine-cytokine receptor interaction	4/2923	7/26590	0.00387648	0.0454841	4055;4049;7133;7124	8764;4055;4049;7132;7133;7124;hsa-miR-203a
path:04666_1	Fc gamma R-mediated phagocytosis	4/2923	7/26590	0.00387648	0.0454841	2213;3635;hsa-miR-155-5p;hsa-let-7b-5p	2213;3635;3636;hsa-miR-155-5p;hsa-miR-205-5p;hsa-let-7b-5p;hsa-miR-184
path:04064_8	NF-kappa B signaling pathway	12/2923	47/26590	0.00402144	0.0466199	330;4792;8737;7124;4055;958;23586;695;hsa-miR-204-5p;hsa-miR-155-5p;hsa-let-7a-5p;hsa-miR-146b-5p	329;330;4792;7186;7188;8737;8717;7132;7124;4055;7187;9020;1147;3551;4790;5970;6885;115650;958;8792;10454;23118;257397;23586;695;hsa-miR-204-5p;hsa-miR-34a-5p;hsa-miR-30e-3p;hsa-miR-203a;hsa-miR-155-5p;hsa-miR-223-3p;hsa-miR-16-5p;hsa-miR-15a-5p;hsa-miR-23
path:04650_15	Natural killer cell mediated cytotoxicity	12/2923	47/26590	0.00402144	0.0466199	3937;7535;5777;5293;5296;5881;10451;7409;3824;3802;3805;hsa-miR-155-5p	5335;5336;27040;6452;3937;6850;7535;5781;5777;23533;5290;5291;5293;5294;5295;5296;8503;2885;5879;5880;5881;10451;7409;7410;3824;3802;3803;3804;3805;57292;hsa-miR-34a-5p;hsa-miR-34b-3p;hsa-miR-34c-5p;hsa-miR-489-3p;hsa-miR-23a-3p;hsa-miR-181a-5p;hsa-miR-14
path:05145_17	Toxoplasmosis	7/2923	20/26590	0.0040838	0.0467979	3717;6772;3458;3459;hsa-let-7c-3p;hsa-let-7c-5p;hsa-miR-155-5p	3716;3717;6772;8651;3458;3459;3460;hsa-miR-17-5p;hsa-miR-375;hsa-miR-135a-5p;hsa-miR-145-5p;hsa-let-7c-3p;hsa-let-7c-5p;hsa-miR-34a-5p;hsa-miR-15a-5p;hsa-miR-15b-5p;hsa-miR-16-5p;hsa-miR-29b-3p;hsa-miR-409-3p;hsa-miR-155-5p
path:04114_15	Oocyte meiosis	8/2923	25/26590	0.00408515	0.0467979	10393;29945;991;9700;9985;hsa-let-7b-5p;hsa-let-7c-5p;hsa-let-7c-3p	10393;246184;25847;29882;29945;51433;51434;51529;64682;8697;8881;996;991;10744;9232;286151;9700;9985;hsa-miR-124-3p;hsa-let-7b-5p;hsa-miR-34a-5p;hsa-miR-16-5p;hsa-let-7c-5p;hsa-miR-30a-5p;hsa-let-7c-3p
path:00230_2	Purine metabolism	5/2923	11/26590	0.00417665	0.0472866	5634;10606;5198;hsa-let-7b-5p;hsa-miR-155-5p	221823;5631;5634;5471;2618;10606;5198;hsa-let-7b-5p;hsa-miR-376a-5p;hsa-miR-155-5p;hsa-miR-30a-5p
path:05133_3	Pertussis	5/2923	11/26590	0.00417665	0.0472866	7099;353376;hsa-let-7c-5p;hsa-let-7c-3p;hsa-miR-155-5p	7099;3661;353376;148022;hsa-let-7c-5p;hsa-miR-146a-5p;hsa-let-7i-5p;hsa-let-7c-3p;hsa-miR-155-5p;hsa-miR-30a-5p;hsa-miR-221-3p
path:04210_5	Apoptosis	16/2923	72/26590	0.00446187	0.050222	hsa-miR-204-5p;hsa-miR-20a-5p;hsa-miR-29c-3p;hsa-let-7a-5p;hsa-let-7c-5p;hsa-let-7c-3p;hsa-miR-101-5p;hsa-miR-101-3p;hsa-miR-374a-5p;hsa-miR-18a-5p;hsa-miR-100-5p;hsa-miR-125a-5p;hsa-miR-150-5p;hsa-miR-605-5p;hsa-miR-155-5p;hsa-miR-146b-5p	596;472;7157;4790;5970;hsa-miR-34a-5p;hsa-miR-204-5p;hsa-miR-21-5p;hsa-miR-15b-5p;hsa-miR-20a-5p;hsa-miR-16-5p;hsa-miR-181c-5p;hsa-miR-143-3p;hsa-miR-29c-3p;hsa-miR-181a-5p;hsa-let-7a-5p;hsa-miR-34b-5p;hsa-miR-195-5p;hsa-miR-29b-3p;hsa-miR-451a;hsa-miR-13
path:05152_14	Tuberculosis	11/2923	42/26590	0.00468946	0.0515366	7097;929;7099;7096;54106;hsa-miR-19b-3p;hsa-miR-19a-3p;hsa-miR-155-5p;hsa-let-7c-5p;hsa-let-7c-3p;hsa-let-7b-5p	7097;929;4615;51135;7099;10333;7096;8772;54106;3439;3440;3441;3442;3443;3444;3445;3446;3447;3448;3449;3451;3452;7421;1594;3329;3313;3456;hsa-miR-19b-3p;hsa-miR-105-5p;hsa-miR-19a-3p;hsa-miR-146a-5p;hsa-miR-155-5p;hsa-miR-203a;hsa-let-7c-5p;hsa-let-7i-5p;h
path:04064_4	NF-kappa B signaling pathway	12/2923	48/26590	0.00483549	0.0515366	330;4792;8737;3554;958;23586;hsa-miR-204-5p;hsa-let-7c-3p;hsa-miR-146b-5p;hsa-let-7c-5p;hsa-miR-155-5p;hsa-let-7a-5p	329;330;4792;3654;51135;4615;7186;8737;3554;3553;7187;9020;1147;3551;4790;5970;6885;958;7189;8792;10454;23118;257397;23586;hsa-miR-204-5p;hsa-miR-34a-5p;hsa-miR-30e-3p;hsa-miR-146a-5p;hsa-let-7c-3p;hsa-miR-146b-5p;hsa-let-7c-5p;hsa-miR-155-5p;hsa-miR-203a
path:04064_5	NF-kappa B signaling pathway	12/2923	48/26590	0.00483549	0.0515366	330;4792;8737;3554;958;23586;hsa-miR-204-5p;hsa-let-7c-3p;hsa-miR-146b-5p;hsa-let-7c-5p;hsa-miR-155-5p;hsa-let-7a-5p	329;330;4792;3654;51135;4615;7186;7188;8737;8717;3554;7187;9020;1147;3551;4790;5970;6885;958;7189;8792;10454;23118;257397;23586;hsa-miR-204-5p;hsa-miR-34a-5p;hsa-miR-30e-3p;hsa-miR-146a-5p;hsa-let-7c-3p;hsa-miR-146b-5p;hsa-let-7c-5p;hsa-miR-155-5p;hsa-miR
path:04620_19	Toll-like receptor signaling pathway	13/2923	54/26590	0.00485515	0.0515366	1326;6352;4792;7124;3592;3593;388372;6351;hsa-miR-155-5p;hsa-let-7a-5p;hsa-miR-146b-5p;hsa-miR-125a-5p;hsa-miR-101-3p	1147;1326;4790;3663;3551;3576;3553;3569;6352;4792;7124;8517;414062;6348;6349;5970;2353;3725;3592;3593;388372;6351;9560;hsa-miR-223-3p;hsa-miR-16-5p;hsa-miR-15a-5p;hsa-miR-23b-3p;hsa-miR-195-5p;hsa-miR-375;hsa-miR-370-3p;hsa-miR-146a-5p;hsa-miR-155-5p;hsa-
path:04060_15	Cytokine-cytokine receptor interaction	3/2923	4/26590	0.00487149	0.0515366	8807;8809;3606	8807;8809;3606;hsa-miR-346
path:04514_19	Cell adhesion molecules (CAMs)	3/2923	4/26590	0.00487149	0.0515366	80380;29126;5133	80380;29126;5133;hsa-miR-513a-5p
path:04514_21	Cell adhesion molecules (CAMs)	3/2923	4/26590	0.00487149	0.0515366	942;941;1493	942;941;940;1493
path:05134_4	Legionellosis	3/2923	4/26590	0.00487149	0.0515366	3684;3689;1378	3684;3689;1378;718
path:05164_18	Influenza A	3/2923	4/26590	0.00487149	0.0515366	4938;4939;6041	4938;4939;4940;6041
path:05168_17	Herpes simplex infection	3/2923	4/26590	0.00487149	0.0515366	4938;4939;6041	4938;4939;4940;6041
path:05323_3	Rheumatoid arthritis	3/2923	4/26590	0.00487149	0.0515366	941;942;1493	941;942;940;1493
path:04916_7	Melanogenesis	9/2923	31/26590	0.00490243	0.051582	3815;hsa-miR-146b-5p;hsa-let-7a-5p;hsa-let-7c-5p;hsa-let-7c-3p;hsa-miR-155-5p;hsa-miR-18a-3p;hsa-let-7b-5p;hsa-miR-20a-5p	3815;4254;5894;3265;3845;4893;hsa-miR-146b-5p;hsa-miR-221-3p;hsa-miR-222-3p;hsa-miR-7-5p;hsa-miR-125b-5p;hsa-let-7a-5p;hsa-miR-181d-5p;hsa-miR-181a-5p;hsa-miR-143-3p;hsa-let-7c-5p;hsa-miR-622;hsa-let-7c-3p;hsa-miR-126-3p;hsa-miR-155-5p;hsa-miR-96-5p;hsa-m
path:05164_16	Influenza A	6/2923	16/26590	0.00529396	0.0552892	23586;6772;3459;hsa-let-7c-3p;hsa-let-7c-5p;hsa-miR-155-5p	23586;3454;3455;3716;7297;6772;6773;9021;3459;3460;hsa-miR-17-5p;hsa-miR-145-5p;hsa-let-7c-3p;hsa-let-7c-5p;hsa-miR-34a-5p;hsa-miR-155-5p
path:04210_17	Apoptosis	8/2923	26/26590	0.00534043	0.0552892	841;8837;8737;3554;355;7124;hsa-let-7a-5p;hsa-miR-155-5p	841;843;8837;8772;8717;7186;8737;3554;3556;7132;8793;8794;8795;8797;355;7124;hsa-miR-19b-1-5p;hsa-let-7a-5p;hsa-miR-512-3p;hsa-miR-146a-5p;hsa-miR-30a-5p;hsa-miR-16-5p;hsa-miR-155-5p;hsa-miR-504-5p;hsa-miR-106a-5p;hsa-miR-203a
path:04620_22	Toll-like receptor signaling pathway	8/2923	26/26590	0.00534043	0.0552892	8737;3665;7099;353376;hsa-let-7c-3p;hsa-miR-146b-5p;hsa-let-7c-5p;hsa-miR-155-5p	7189;3654;51135;4615;7187;8737;3665;3663;6885;114609;7098;7099;353376;148022;hsa-miR-146a-5p;hsa-let-7c-3p;hsa-miR-146b-5p;hsa-let-7c-5p;hsa-miR-155-5p;hsa-miR-203a;hsa-miR-22-3p;hsa-miR-10a-5p;hsa-miR-145-5p;hsa-let-7i-5p;hsa-miR-30a-5p;hsa-miR-221-3p
path:04060_12	Cytokine-cytokine receptor interaction	7/2923	21/26590	0.00555186	0.0565705	23529;3976;hsa-miR-125a-5p;hsa-miR-204-5p;hsa-miR-211-5p;hsa-miR-155-5p;hsa-let-7a-5p	3572;9180;1489;23529;1270;3976;5008;3589;3569;hsa-miR-199a-5p;hsa-miR-346;hsa-miR-125a-5p;hsa-miR-125b-5p;hsa-miR-26a-5p;hsa-miR-223-3p;hsa-miR-379-5p;hsa-miR-204-5p;hsa-miR-211-5p;hsa-miR-155-5p;hsa-miR-365a-3p;hsa-let-7a-5p
path:04060_13	Cytokine-cytokine receptor interaction	7/2923	21/26590	0.00555186	0.0565705	23529;3976;hsa-miR-125a-5p;hsa-miR-204-5p;hsa-miR-211-5p;hsa-miR-155-5p;hsa-let-7a-5p	3572;3590;1489;23529;1270;3976;5008;3589;3569;hsa-miR-199a-5p;hsa-miR-346;hsa-miR-125a-5p;hsa-miR-125b-5p;hsa-miR-26a-5p;hsa-miR-223-3p;hsa-miR-379-5p;hsa-miR-204-5p;hsa-miR-211-5p;hsa-miR-155-5p;hsa-miR-365a-3p;hsa-let-7a-5p
path:04380_12	Osteoclast differentiation	7/2923	21/26590	0.00555186	0.0565705	6772;10379;3459;hsa-let-7c-3p;hsa-miR-146b-5p;hsa-let-7c-5p;hsa-miR-155-5p	7186;7189;3454;3455;3716;7297;6772;6773;10379;3459;3460;8651;9021;hsa-miR-146a-5p;hsa-let-7c-3p;hsa-miR-146b-5p;hsa-let-7c-5p;hsa-miR-17-5p;hsa-miR-145-5p;hsa-miR-34a-5p;hsa-miR-155-5p
path:05166_4	HTLV-I infection	9/2923	32/26590	0.00616681	0.0625076	4776;5532;3560;3561;3105;3106;3107;3133;3134	10725;4772;4773;4775;4776;11261;5530;5532;5533;5534;5535;63928;821;811;3560;3561;3105;3106;3107;3133;3134;3135;hsa-miR-31-5p;hsa-miR-24-3p;hsa-miR-184;hsa-miR-16-5p;hsa-miR-30a-5p;hsa-miR-145-5p;hsa-miR-122-5p;hsa-miR-152-3p;hsa-miR-148a-3p;hsa-miR-148b-3
path:04145_4	Phagosome	5/2923	12/26590	0.00651682	0.0650338	1536;4689;653361;4688;hsa-miR-155-5p	1536;27035;50508;1535;4689;653361;4688;5879;hsa-miR-194-5p;hsa-miR-122-5p;hsa-miR-142-3p;hsa-miR-155-5p
path:04620_18	Toll-like receptor signaling pathway	5/2923	12/26590	0.00651682	0.0650338	8737;hsa-let-7c-3p;hsa-miR-146b-5p;hsa-let-7c-5p;hsa-miR-155-5p	7189;8737;6885;10454;23118;hsa-miR-146a-5p;hsa-let-7c-3p;hsa-miR-146b-5p;hsa-let-7c-5p;hsa-miR-10a-5p;hsa-miR-23b-3p;hsa-miR-155-5p
path:05150_1	Staphylococcus aureus infection	5/2923	12/26590	0.00651682	0.0650338	629;720;717;3426;719	1675;718;629;727;720;721;717;5340;3426;3075;719;hsa-miR-146a-5p
path:04350_4	TGF-beta signaling pathway	10/2923	38/26590	0.00663967	0.06592	5518;hsa-let-7c-3p;hsa-miR-155-5p;hsa-let-7c-5p;hsa-miR-20a-5p;hsa-miR-19b-3p;hsa-miR-204-5p;hsa-miR-18a-5p;hsa-miR-590-5p;hsa-miR-19a-3p	6198;6199;5515;5516;5518;5519;387;57154;64750;7048;7040;7042;7043;hsa-miR-16-5p;hsa-miR-375;hsa-miR-122-5p;hsa-let-7c-3p;hsa-miR-155-5p;hsa-let-7c-5p;hsa-miR-31-5p;hsa-miR-185-5p;hsa-miR-200c-3p;hsa-miR-31-3p;hsa-miR-20a-5p;hsa-miR-372-3p;hsa-miR-302b-3p;
path:04810_16	Regulation of actin cytoskeleton	18/2923	88/26590	0.0066966	0.066146	50649;3071;28964;8874;5881;128239;10451;7409;22808;6237;hsa-miR-155-5p;hsa-miR-29c-3p;hsa-let-7c-3p;hsa-let-7c-5p;hsa-let-7a-5p;hsa-miR-18a-3p;hsa-let-7b-5p;hsa-miR-20a-5p	50649;10152;10787;3071;23191;26999;10458;3984;3985;340156;4638;85366;91807;28964;10298;5058;5062;5063;56924;57144;8874;9459;998;5879;5880;5881;387;23365;9138;10788;128239;8826;10451;26230;7074;7409;7410;1793;55970;22800;22808;3265;3845;4893;6237;hsa-miR-1
path:04350_6	TGF-beta signaling pathway	11/2923	44/26590	0.00684471	0.0664987	5518;hsa-let-7c-3p;hsa-miR-155-5p;hsa-let-7c-5p;hsa-miR-20a-5p;hsa-miR-19b-3p;hsa-miR-204-5p;hsa-miR-18a-5p;hsa-miR-590-5p;hsa-miR-19a-3p;hsa-miR-140-5p	4091;4092;5515;5516;5518;5519;387;57154;64750;7048;7046;7040;7042;7043;hsa-miR-216a-5p;hsa-miR-21-5p;hsa-miR-217;hsa-miR-25-3p;hsa-miR-16-5p;hsa-miR-375;hsa-miR-122-5p;hsa-let-7c-3p;hsa-miR-155-5p;hsa-let-7c-5p;hsa-miR-31-5p;hsa-miR-185-5p;hsa-miR-200c-3p
path:04064_19	NF-kappa B signaling pathway	12/2923	50/26590	0.00685515	0.0664987	330;8737;3554;958;23586;353376;hsa-miR-204-5p;hsa-let-7c-3p;hsa-miR-146b-5p;hsa-let-7c-5p;hsa-miR-155-5p;hsa-let-7a-5p	329;330;3654;51135;4615;7186;7188;8737;8717;3554;7187;9020;1147;3551;4790;5970;6885;958;7189;8792;10454;23118;257397;23586;353376;148022;hsa-miR-204-5p;hsa-miR-34a-5p;hsa-miR-146a-5p;hsa-let-7c-3p;hsa-miR-146b-5p;hsa-let-7c-5p;hsa-miR-155-5p;hsa-miR-203a;
path:04210_13	Apoptosis	8/2923	27/26590	0.0068697	0.0664987	836;840;841;8837;3554;355;hsa-let-7a-5p;hsa-miR-155-5p	836;840;637;841;843;8837;8772;3554;3556;7132;8793;8794;8795;8797;355;hsa-miR-138-5p;hsa-let-7a-5p;hsa-miR-375;hsa-miR-30d-5p;hsa-miR-19b-1-5p;hsa-miR-512-3p;hsa-miR-146a-5p;hsa-miR-30a-5p;hsa-miR-16-5p;hsa-miR-155-5p;hsa-miR-504-5p;hsa-miR-106a-5p
path:05166_5	HTLV-I infection	8/2923	27/26590	0.0068697	0.0664987	5532;3560;3561;3105;3106;3107;3133;3134	11261;5530;5532;5533;5534;5535;63928;821;811;3560;3561;3716;3718;3105;3106;3107;3133;3134;3135;hsa-miR-16-5p;hsa-miR-30a-5p;hsa-miR-145-5p;hsa-miR-122-5p;hsa-miR-17-5p;hsa-miR-152-3p;hsa-miR-148a-3p;hsa-miR-148b-3p
path:04145_2	Phagosome	4/2923	8/26590	0.00708028	0.0678585	5289;5869;hsa-miR-130a-3p;hsa-miR-155-5p	5289;8411;5868;5869;5878;hsa-miR-130a-3p;hsa-miR-155-5p;hsa-miR-193b-3p
path:04514_6	Cell adhesion molecules (CAMs)	4/2923	8/26590	0.00708028	0.0678585	3689;3683;10666;hsa-let-7b-5p	3689;3683;5819;25945;5817;10666;hsa-miR-16-5p;hsa-let-7b-5p
path:04010_31	MAPK signaling pathway	7/2923	22/26590	0.00738157	0.0690373	836;7124;hsa-miR-155-5p;hsa-let-7c-3p;hsa-miR-146b-5p;hsa-let-7c-5p;hsa-let-7a-5p	6885;4217;23118;10454;7189;7186;836;7132;7124;4214;hsa-miR-10a-5p;hsa-miR-23b-3p;hsa-miR-155-5p;hsa-miR-146a-5p;hsa-let-7c-3p;hsa-miR-146b-5p;hsa-let-7c-5p;hsa-miR-138-5p;hsa-let-7a-5p;hsa-miR-375;hsa-miR-30d-5p;hsa-miR-203a
path:04060_11	Cytokine-cytokine receptor interaction	7/2923	22/26590	0.00738157	0.0690373	23529;3976;hsa-miR-125a-5p;hsa-miR-204-5p;hsa-miR-211-5p;hsa-miR-155-5p;hsa-let-7a-5p	3977;3572;1271;1489;23529;1270;3976;5008;3589;3569;hsa-miR-199a-5p;hsa-miR-346;hsa-miR-125a-5p;hsa-miR-125b-5p;hsa-miR-26a-5p;hsa-miR-223-3p;hsa-miR-379-5p;hsa-miR-204-5p;hsa-miR-211-5p;hsa-miR-155-5p;hsa-miR-365a-3p;hsa-let-7a-5p
path:04210_18	Apoptosis	7/2923	22/26590	0.00738157	0.0690373	841;8837;3554;355;8743;hsa-let-7a-5p;hsa-miR-155-5p	841;843;8837;8772;3554;3556;7132;8793;8794;8795;8797;355;8743;hsa-miR-19b-1-5p;hsa-let-7a-5p;hsa-miR-512-3p;hsa-miR-146a-5p;hsa-miR-30a-5p;hsa-miR-16-5p;hsa-miR-155-5p;hsa-miR-504-5p;hsa-miR-106a-5p
path:04610_10	Complement and coagulation cascades	7/2923	22/26590	0.00738157	0.0690373	1380;3426;1378;719;720;717;1604	2161;5340;1380;3426;1675;718;3075;1378;728;719;729;727;720;721;717;4179;1604;hsa-miR-146a-5p;hsa-miR-520b;hsa-miR-520e;hsa-miR-16-5p;hsa-miR-124-3p
path:05140_8	Leishmaniasis	7/2923	22/26590	0.00738157	0.0690373	3717;6772;5777;3459;hsa-let-7c-3p;hsa-let-7c-5p;hsa-miR-155-5p	3716;3717;6772;5777;5594;5595;3459;3460;hsa-miR-17-5p;hsa-miR-375;hsa-miR-135a-5p;hsa-miR-145-5p;hsa-let-7c-3p;hsa-let-7c-5p;hsa-miR-34a-5p;hsa-miR-28-5p;hsa-miR-30a-5p;hsa-miR-320a;hsa-miR-199a-3p;hsa-miR-335-5p;hsa-miR-483-5p;hsa-miR-155-5p
path:00512_1	Mucin type O-Glycan biosynthesis	9/2923	33/26590	0.00766768	0.071027	9245;2650;2590;26290;442117;50614;51809;hsa-miR-129-5p;hsa-let-7b-5p	9245;2650;9334;55808;192134;100528030;11226;11227;114805;117248;168391;2589;2590;2591;26290;374378;442117;50614;51809;55568;57452;63917;64409;79623;79695;8693;hsa-miR-30a-5p;hsa-miR-129-5p;hsa-let-7b-5p;hsa-miR-16-5p;hsa-miR-378a-3p;hsa-miR-17-3p;hsa-miR-
path:05034_7	Alcoholism	9/2923	33/26590	0.00766768	0.071027	814;805;hsa-let-7a-5p;hsa-let-7c-5p;hsa-let-7c-3p;hsa-miR-155-5p;hsa-miR-18a-3p;hsa-let-7b-5p;hsa-miR-20a-5p	814;163688;51806;801;805;808;810;10645;84254;3265;3845;4893;hsa-miR-1;hsa-let-7a-5p;hsa-miR-181d-5p;hsa-miR-181a-5p;hsa-miR-143-3p;hsa-let-7c-5p;hsa-miR-622;hsa-let-7c-3p;hsa-miR-126-3p;hsa-miR-155-5p;hsa-miR-96-5p;hsa-miR-217;hsa-let-7g-5p;hsa-miR-18a-3p
path:04380_11	Osteoclast differentiation	10/2923	39/26590	0.00806728	0.0740201	1540;6772;10379;3932;3554;3459;hsa-let-7c-3p;hsa-miR-146b-5p;hsa-let-7c-5p;hsa-miR-155-5p	7186;7189;8792;1540;9846;9020;6885;10454;23118;3716;7297;6772;10379;2534;3932;3554;3459;3460;7132;2274;8878;5879;hsa-miR-146a-5p;hsa-let-7c-3p;hsa-miR-146b-5p;hsa-let-7c-5p;hsa-miR-181b-5p;hsa-miR-182-5p;hsa-miR-155-5p;hsa-miR-10a-5p;hsa-miR-23b-3p;hsa-mi
path:05152_23	Tuberculosis	10/2923	39/26590	0.00806728	0.0740201	7097;7099;7096;54106;hsa-miR-19b-3p;hsa-miR-19a-3p;hsa-miR-155-5p;hsa-let-7c-5p;hsa-let-7c-3p;hsa-let-7b-5p	7097;4615;51135;7099;10333;7096;8772;114609;54106;3439;3440;3441;3442;3443;3444;3445;3446;3447;3448;3449;3451;3452;7421;1594;820;3456;hsa-miR-19b-3p;hsa-miR-105-5p;hsa-miR-19a-3p;hsa-miR-146a-5p;hsa-miR-155-5p;hsa-miR-203a;hsa-let-7c-5p;hsa-let-7i-5p;hsa-
path:04630_2	Jak-STAT signaling pathway	23/2923	124/26590	0.00831774	0.0759582	5293;5296;30837;6772;6775;6777;5777;3717;1439;1441;3459;3559;3560;3561;3587;3594;3601;50615;5618;hsa-let-7c-3p;hsa-let-7c-5p;hsa-miR-155-5p;hsa-let-7a-5p	10000;207;208;23533;5290;5291;5293;5294;5295;5296;8503;5781;122809;30837;8651;8835;9021;9655;6772;6773;6774;6775;6776;6777;6778;5777;23624;867;868;10254;8027;3716;3717;3718;7297;116379;1271;1438;1439;1441;149233;163702;2057;2690;3454;3455;3459;3460;3559;3
path:05152_3	Tuberculosis	14/2923	64/26590	0.0086978	0.079056	6772;4261;7124;3592;3593;3606;51561;4843;hsa-let-7c-3p;hsa-let-7c-5p;hsa-miR-155-5p;hsa-let-7a-5p;hsa-miR-146b-5p;hsa-miR-20a-5p	5894;6772;1051;1054;4261;5594;5595;4790;5970;7189;7124;3592;3593;3552;3553;3569;3606;51561;8767;64170;10892;8915;5599;5601;5602;1432;5600;5603;6300;4843;hsa-miR-7-5p;hsa-miR-125b-5p;hsa-miR-145-5p;hsa-let-7c-3p;hsa-let-7c-5p;hsa-miR-34a-5p;hsa-miR-155-5p;
path:04810_23	Regulation of actin cytoskeleton	15/2923	71/26590	0.00938247	0.0815122	28964;5881;10451;7409;5293;5296;22808;6237;hsa-miR-155-5p;hsa-let-7a-5p;hsa-let-7c-5p;hsa-let-7c-3p;hsa-miR-18a-3p;hsa-let-7b-5p;hsa-miR-20a-5p	28964;10298;5058;5062;5063;56924;57144;9459;5879;5880;5881;23365;9138;10451;26230;7074;7409;7410;369;4342;5894;673;23533;5290;5291;5293;5294;5295;5296;8503;22800;22808;3265;3845;4893;6237;6654;6655;hsa-miR-7-5p;hsa-miR-377-3p;hsa-miR-155-5p;hsa-miR-30c-5p
path:04064_20	NF-kappa B signaling pathway	9/2923	34/26590	0.00943145	0.0815122	3554;958;23586;353376;hsa-miR-155-5p;hsa-let-7a-5p;hsa-miR-146b-5p;hsa-let-7c-3p;hsa-let-7c-5p	4615;7186;3554;9020;4790;5970;6885;958;7189;8792;8600;10454;23118;257397;23586;353376;148022;hsa-miR-155-5p;hsa-miR-203a;hsa-miR-146a-5p;hsa-miR-9-5p;hsa-let-7a-5p;hsa-miR-146b-5p;hsa-miR-15a-5p;hsa-miR-124-3p;hsa-miR-10a-5p;hsa-miR-486-5p;hsa-miR-224-5p;
path:04064_23	NF-kappa B signaling pathway	9/2923	34/26590	0.00943145	0.0815122	3554;958;23586;353376;hsa-miR-155-5p;hsa-let-7a-5p;hsa-miR-146b-5p;hsa-let-7c-3p;hsa-let-7c-5p	4615;7186;3554;9020;4790;5970;6885;958;7189;8792;10454;23118;257397;23586;353376;148022;7706;hsa-miR-155-5p;hsa-miR-203a;hsa-miR-146a-5p;hsa-miR-9-5p;hsa-let-7a-5p;hsa-miR-146b-5p;hsa-miR-15a-5p;hsa-miR-124-3p;hsa-miR-10a-5p;hsa-miR-486-5p;hsa-miR-224-5p;
path:04114_17	Oocyte meiosis	9/2923	34/26590	0.00943145	0.0815122	991;5347;9985;5518;hsa-let-7c-5p;hsa-let-7c-3p;hsa-let-7b-5p;hsa-miR-100-5p;hsa-miR-155-5p	983;991;6500;8454;9978;286151;23291;8945;815;816;817;818;5347;9985;151648;5515;5516;5518;5519;hsa-miR-24-3p;hsa-miR-663a;hsa-miR-31-5p;hsa-miR-16-5p;hsa-miR-34a-5p;hsa-let-7c-5p;hsa-miR-30a-5p;hsa-let-7c-3p;hsa-let-7b-5p;hsa-miR-10a-5p;hsa-miR-183-5p;hsa-
path:04060_14	Cytokine-cytokine receptor interaction	7/2923	23/26590	0.00962129	0.0815122	23529;3976;hsa-miR-125a-5p;hsa-miR-204-5p;hsa-miR-211-5p;hsa-miR-155-5p;hsa-let-7a-5p	3572;3570;1489;23529;1270;3976;5008;3589;3569;hsa-miR-23a-3p;hsa-miR-124-3p;hsa-miR-199a-5p;hsa-miR-346;hsa-miR-125a-5p;hsa-miR-125b-5p;hsa-miR-26a-5p;hsa-miR-223-3p;hsa-miR-379-5p;hsa-miR-204-5p;hsa-miR-211-5p;hsa-miR-155-5p;hsa-miR-365a-3p;hsa-let-7a-5p
path:04210_19	Apoptosis	7/2923	23/26590	0.00962129	0.0815122	841;8837;3554;355;356;hsa-let-7a-5p;hsa-miR-155-5p	841;843;8837;8772;3554;3556;7132;8793;8794;8795;8797;355;356;hsa-miR-19b-1-5p;hsa-let-7a-5p;hsa-miR-512-3p;hsa-miR-146a-5p;hsa-miR-30a-5p;hsa-miR-16-5p;hsa-miR-155-5p;hsa-miR-504-5p;hsa-miR-106a-5p;hsa-miR-21-5p
path:05160_3	Hepatitis C	7/2923	23/26590	0.00962129	0.0815122	57506;4792;hsa-miR-155-5p;hsa-let-7a-5p;hsa-miR-146b-5p;hsa-let-7c-3p;hsa-let-7c-5p	57506;4790;5970;4792;8517;7189;27102;440275;5610;9451;8717;7186;hsa-miR-155-5p;hsa-miR-146a-5p;hsa-miR-9-5p;hsa-let-7a-5p;hsa-miR-146b-5p;hsa-miR-15a-5p;hsa-miR-124-3p;hsa-miR-30e-3p;hsa-let-7c-3p;hsa-let-7c-5p;hsa-miR-375
path:05164_29	Influenza A	7/2923	23/26590	0.00962129	0.0815122	6772;3458;3459;3717;hsa-let-7c-3p;hsa-let-7c-5p;hsa-miR-155-5p	3454;3455;3716;6772;6773;9021;3458;3459;3460;3717;hsa-miR-17-5p;hsa-miR-145-5p;hsa-let-7c-3p;hsa-let-7c-5p;hsa-miR-34a-5p;hsa-miR-15a-5p;hsa-miR-15b-5p;hsa-miR-16-5p;hsa-miR-29b-3p;hsa-miR-409-3p;hsa-miR-155-5p;hsa-miR-375;hsa-miR-135a-5p
path:05168_19	Herpes simplex infection	7/2923	23/26590	0.00962129	0.0815122	3459;6772;3717;3458;hsa-miR-155-5p;hsa-let-7c-3p;hsa-let-7c-5p	3454;3455;3459;3460;3716;6772;6773;3717;3458;9021;hsa-miR-155-5p;hsa-miR-17-5p;hsa-miR-145-5p;hsa-let-7c-3p;hsa-let-7c-5p;hsa-miR-34a-5p;hsa-miR-375;hsa-miR-135a-5p;hsa-miR-15a-5p;hsa-miR-15b-5p;hsa-miR-16-5p;hsa-miR-29b-3p;hsa-miR-409-3p
path:00062_1	Fatty acid elongation	5/2923	13/26590	0.00964168	0.0815122	51102;3030;3032;3033;hsa-miR-155-5p	5538;9374;51102;1892;3030;10449;3032;3033;hsa-miR-16-5p;hsa-miR-155-5p;hsa-miR-1;hsa-miR-124-3p;hsa-miR-193b-3p
path:04144_7	Endocytosis	5/2923	13/26590	0.00964168	0.0815122	11267;27183;hsa-let-7b-5p;hsa-miR-19a-3p;hsa-miR-155-5p	11267;57132;25978;27243;27183;9525;51534;hsa-miR-9-5p;hsa-miR-124-3p;hsa-miR-1;hsa-let-7b-5p;hsa-miR-19a-3p;hsa-miR-155-5p
path:04144_8	Endocytosis	5/2923	13/26590	0.00964168	0.0815122	27183;51510;hsa-let-7b-5p;hsa-miR-19a-3p;hsa-miR-155-5p	57132;25978;27243;27183;9525;51534;51510;hsa-miR-9-5p;hsa-miR-124-3p;hsa-miR-1;hsa-let-7b-5p;hsa-miR-19a-3p;hsa-miR-155-5p
path:04610_14	Complement and coagulation cascades	5/2923	13/26590	0.00964168	0.0815122	725;712;713;714;720	718;722;725;716;715;712;713;714;720;721;4153;10747;5648
path:04622_11	RIG-I-like receptor signaling pathway	5/2923	13/26590	0.00964168	0.0815122	57506;841;8737;hsa-miR-155-5p;hsa-let-7a-5p	57506;7187;10010;8772;841;843;8517;8717;8737;hsa-miR-155-5p;hsa-miR-146a-5p;hsa-miR-19b-1-5p;hsa-let-7a-5p
path:04662_13	B cell receptor signaling pathway	5/2923	13/26590	0.00964168	0.0815122	10451;7409;29760;695;hsa-miR-155-5p	10451;7409;7410;25780;5336;29760;695;6850;6654;6655;2885;hsa-miR-155-5p;hsa-miR-346
path:05134_1	Legionellosis	5/2923	13/26590	0.00964168	0.0815122	58484;3606;4671;840;hsa-miR-155-5p	58484;29108;834;3553;3606;4671;840;4615;hsa-miR-21-5p;hsa-miR-346;hsa-miR-221-3p;hsa-miR-155-5p;hsa-miR-203a
path:04064_21	NF-kappa B signaling pathway	10/2923	40/26590	0.00971954	0.0818132	8737;3554;958;7099;23586;353376;hsa-let-7c-3p;hsa-miR-146b-5p;hsa-let-7c-5p;hsa-miR-155-5p	3654;51135;4615;7186;7188;8737;8717;3554;9020;3551;6885;958;7189;8792;7099;10454;23118;257397;23586;114609;353376;148022;hsa-miR-146a-5p;hsa-let-7c-3p;hsa-miR-146b-5p;hsa-let-7c-5p;hsa-miR-155-5p;hsa-miR-203a;hsa-miR-200c-3p;hsa-miR-218-5p;hsa-miR-199a-5p
path:00240_2	Pyrimidine metabolism	20/2923	105/26590	0.00993659	0.0830494	50484;10621;11128;25885;5430;5433;5434;5440;4830;4831;129607;1503;115024;5426;57804;1633;hsa-miR-155-5p;hsa-let-7c-3p;hsa-let-7b-5p;hsa-let-7c-5p	50484;6240;6241;7372;87178;10621;10622;10623;11128;171568;221830;246721;25885;30834;51082;51728;5430;5431;5432;5433;5434;5435;5436;5437;5438;5439;5440;5441;548644;55703;55718;64425;661;84172;84265;9533;10201;29922;4830;4831;4832;4833;654364;8382;50808;129
path:04510_5	Focal adhesion	23/2923	126/26590	0.0100703	0.0830494	3690;3696;3655;29780;64098;5293;5296;5829;5881;10451;7409;71;hsa-let-7a-5p;hsa-miR-155-5p;hsa-let-7c-5p;hsa-let-7c-3p;hsa-miR-29c-3p;hsa-let-7b-5p;hsa-miR-625-5p;hsa-miR-19a-3p;hsa-miR-19b-3p;hsa-miR-20a-5p;hsa-miR-18a-5p	3688;3690;3691;3693;3694;3695;3696;22801;3655;3672;3673;3674;3675;3676;3678;3679;3680;3685;8515;8516;998;10000;207;208;5170;29780;55742;64098;3611;5728;23533;5290;5291;5293;5294;5295;5296;8503;5747;5829;1398;1399;1793;5879;5880;5881;10451;7409;7410;60;71;
path:04020_2	Calcium signaling pathway	22/2923	119/26590	0.0100774	0.0830494	3707;4843;7416;7419;6546;814;5532;2185;1139;3708;6261;774;805;292;5350;5566;5567;8911;8912;hsa-miR-155-5p;hsa-miR-150-5p;hsa-let-7b-5p	3706;3707;80271;107;109;114;5136;5137;5153;4842;4843;4846;7416;7417;7419;10105;6543;6546;6547;814;815;816;817;818;11261;5530;5532;5533;5534;5535;63928;5578;5579;5582;2185;1139;22953;2902;2903;2905;2906;5023;5024;5025;5026;5027;9127;340156;4638;85366;91807
path:05162_2	Measles	6/2923	18/26590	0.0101238	0.0830494	3665;57506;hsa-miR-155-5p;hsa-let-7c-3p;hsa-miR-146b-5p;hsa-let-7c-5p	4615;3654;51135;3665;57506;1147;7189;hsa-miR-155-5p;hsa-miR-203a;hsa-miR-146a-5p;hsa-let-7c-3p;hsa-miR-146b-5p;hsa-let-7c-5p;hsa-miR-223-3p;hsa-miR-16-5p;hsa-miR-15a-5p;hsa-miR-23b-3p;hsa-miR-195-5p
path:05164_14	Influenza A	6/2923	18/26590	0.0101238	0.0830494	6772;3459;hsa-let-7b-5p;hsa-let-7c-3p;hsa-let-7c-5p;hsa-miR-155-5p	3454;3455;3456;3716;7297;6772;6773;9021;3459;3460;hsa-miR-34a-5p;hsa-miR-26a-5p;hsa-let-7b-5p;hsa-miR-145-5p;hsa-miR-17-5p;hsa-let-7c-3p;hsa-let-7c-5p;hsa-miR-155-5p
path:05166_2	HTLV-I infection	6/2923	18/26590	0.0101238	0.0830494	3383;3683;3689;hsa-miR-155-5p;hsa-let-7c-5p;hsa-let-7c-3p	7094;83660;3383;3683;3689;hsa-miR-124-3p;hsa-miR-194-5p;hsa-miR-132-3p;hsa-miR-222-3p;hsa-miR-17-3p;hsa-miR-31-5p;hsa-miR-155-5p;hsa-miR-221-3p;hsa-let-7c-5p;hsa-miR-17-5p;hsa-let-7c-3p;hsa-miR-21-5p;hsa-miR-1256
path:04630_4	Jak-STAT signaling pathway	28/2923	162/26590	0.0103449	0.0845048	5293;5296;30837;10379;6772;6775;6777;5777;3717;1439;1441;3459;3559;3560;3561;3587;3594;3601;50615;5618;hsa-miR-20a-5p;hsa-let-7b-5p;hsa-let-7c-5p;hsa-miR-19a-3p;hsa-miR-155-5p;hsa-let-7c-3p;hsa-let-7a-5p;hsa-miR-150-5p	595;894;896;4609;23533;5290;5291;5293;5294;5295;5296;8503;5781;1154;5292;122809;30837;8651;8835;9021;9655;1387;2033;10379;6772;6773;6774;6775;6776;6777;6778;10401;51588;8554;9063;5777;23624;867;868;10254;8027;3716;3717;3718;7297;116379;1271;1438;1439;1441
path:04630_3	Jak-STAT signaling pathway	26/2923	148/26590	0.0107059	0.0870863	5293;5296;30837;6772;6775;6777;5777;3717;1439;1441;3459;3559;3560;3561;3587;3594;3601;50615;5618;hsa-miR-20a-5p;hsa-let-7b-5p;hsa-let-7c-5p;hsa-miR-19a-3p;hsa-miR-155-5p;hsa-let-7c-3p;hsa-let-7a-5p	595;894;896;4609;23533;5290;5291;5293;5294;5295;5296;8503;2885;5781;122809;30837;8651;8835;9021;9655;6772;6773;6774;6775;6776;6777;6778;5777;23624;867;868;10254;8027;3716;3717;3718;7297;116379;1271;1438;1439;1441;149233;163702;2057;2690;3454;3455;3459;346
path:04350_9	TGF-beta signaling pathway	8/2923	29/26590	0.0108893	0.0879977	654;hsa-miR-19b-3p;hsa-miR-129-5p;hsa-miR-100-5p;hsa-miR-20a-5p;hsa-miR-19a-3p;hsa-miR-130a-3p;hsa-miR-342-3p	269;659;151449;268;353500;392255;650;652;653;654;655;656;8200;9241;8646;hsa-miR-19b-3p;hsa-miR-181c-5p;hsa-miR-21-5p;hsa-miR-92a-3p;hsa-miR-17-5p;hsa-miR-129-5p;hsa-miR-302c-3p;hsa-miR-100-5p;hsa-miR-20a-5p;hsa-miR-19a-3p;hsa-miR-130a-3p;hsa-miR-34a-5p;hs
path:04510_6	Focal adhesion	23/2923	127/26590	0.0110523	0.0879977	29780;64098;5293;5296;5829;2324;4233;5881;10451;7409;hsa-let-7b-5p;hsa-miR-625-5p;hsa-miR-19a-3p;hsa-miR-19b-3p;hsa-miR-20a-5p;hsa-miR-18a-5p;hsa-let-7a-5p;hsa-miR-155-5p;hsa-let-7c-3p;hsa-let-7c-5p;hsa-miR-125a-5p;hsa-miR-100-5p;hsa-miR-140-5p	10000;207;208;5170;29780;55742;64098;3611;5728;23533;5290;5291;5293;5294;5295;5296;8503;5747;5829;3265;1956;2064;2321;2324;3480;3791;4233;5156;5159;5879;5880;5881;10451;7409;7410;2932;hsa-miR-122-5p;hsa-miR-15a-5p;hsa-miR-16-5p;hsa-miR-519d-3p;hsa-miR-302
path:04650_11	Natural killer cell mediated cytotoxicity	12/2923	53/26590	0.0110651	0.0879977	3937;7535;10870;919;7305;5777;5293;5296;5881;10451;7409;hsa-miR-155-5p	5335;5336;27040;3937;6850;7535;10870;919;2207;7305;5781;5777;23533;5290;5291;5293;5294;5295;5296;8503;2885;25759;399694;53358;6464;5879;5880;5881;10451;7409;7410;hsa-miR-34a-5p;hsa-miR-34b-3p;hsa-miR-34c-5p;hsa-miR-489-3p;hsa-miR-23a-3p;hsa-miR-181a-5p;hs
path:04670_5	Leukocyte transendothelial migration	12/2923	53/26590	0.0110651	0.0879977	3689;9564;3683;5829;10451;7409;3383;5906;hsa-let-7c-3p;hsa-miR-155-5p;hsa-let-7c-5p;hsa-miR-204-5p	3689;9564;3683;6093;9475;5578;5579;5582;5747;387;2909;394;5829;10451;7409;7410;4478;7430;3383;5335;5336;5906;5908;hsa-miR-584-5p;hsa-miR-146a-5p;hsa-miR-148b-3p;hsa-miR-138-5p;hsa-miR-124-3p;hsa-miR-7-5p;hsa-miR-193a-3p;hsa-miR-375;hsa-miR-122-5p;hsa-let-
path:04060_21	Cytokine-cytokine receptor interaction	3/2923	5/26590	0.0111815	0.0879977	23495;608;10673	115650;23495;608;10673;8741
path:04060_36	Cytokine-cytokine receptor interaction	3/2923	5/26590	0.0111815	0.0879977	1436;1435;hsa-miR-130a-3p	1436;1435;hsa-miR-130a-3p;hsa-miR-148b-3p;hsa-miR-130b-3p
path:04672_1	Intestinal immune network for IgA production	3/2923	5/26590	0.0111815	0.0879977	10673;23495;608	8741;10673;115650;23495;608
path:05152_8	Tuberculosis	3/2923	5/26590	0.0111815	0.0879977	3689;3684;1378	3689;3684;3687;1378;718
path:04062_7	Chemokine signaling pathway	14/2923	66/26590	0.0114308	0.0892957	3055;4067;5293;5296;3702;2185;1794;hsa-let-7b-5p;hsa-let-7a-5p;hsa-let-7c-5p;hsa-let-7c-3p;hsa-miR-155-5p;hsa-miR-18a-3p;hsa-miR-20a-5p	5747;2268;3055;4067;6714;23533;5290;5291;5293;5294;5295;5296;8503;25759;399694;53358;6464;2770;2771;2773;2885;9844;3702;2185;3265;3845;4893;1794;hsa-miR-138-5p;hsa-miR-7-5p;hsa-miR-193a-3p;hsa-let-7b-5p;hsa-miR-205-5p;hsa-miR-23b-3p;hsa-miR-33a-5p;hsa-miR
path:00270_5	Cysteine and methionine metabolism	9/2923	35/26590	0.0114848	0.0892957	1491;191;259307;hsa-miR-155-5p;hsa-let-7b-5p;hsa-miR-140-5p;hsa-miR-342-3p;hsa-miR-29c-3p;hsa-miR-101-3p	6898;1491;875;4548;635;27430;4143;4144;10768;191;23382;1786;1788;1789;29947;259307;hsa-miR-155-5p;hsa-let-7b-5p;hsa-miR-193b-3p;hsa-miR-30a-5p;hsa-miR-16-5p;hsa-miR-148a-3p;hsa-miR-140-5p;hsa-miR-152-3p;hsa-miR-301b;hsa-miR-342-3p;hsa-miR-185-5p;hsa-miR-1
path:04380_21	Osteoclast differentiation	9/2923	35/26590	0.0114848	0.0892957	1540;6772;3932;3554;7124;hsa-let-7c-3p;hsa-miR-146b-5p;hsa-let-7c-5p;hsa-miR-155-5p	7186;7189;8792;1540;9846;9020;6885;10454;23118;6772;2534;3932;3554;7124;7132;2274;8878;5879;hsa-miR-146a-5p;hsa-let-7c-3p;hsa-miR-146b-5p;hsa-let-7c-5p;hsa-miR-181b-5p;hsa-miR-182-5p;hsa-miR-155-5p;hsa-miR-10a-5p;hsa-miR-23b-3p;hsa-miR-145-5p;hsa-miR-34a-
path:00350_1	Tyrosine metabolism	2/2923	2/26590	0.0120806	0.0906514	1638;7306	1638;7306
path:04060_23	Cytokine-cytokine receptor interaction	2/2923	2/26590	0.0120806	0.0906514	7293;7292	7293;7292
path:04060_26	Cytokine-cytokine receptor interaction	2/2923	2/26590	0.0120806	0.0906514	939;970	939;970
path:04060_63	Cytokine-cytokine receptor interaction	2/2923	2/26590	0.0120806	0.0906514	10663;58191	10663;58191
path:04060_64	Cytokine-cytokine receptor interaction	2/2923	2/26590	0.0120806	0.0906514	643;10563	643;10563
path:04514_16	Cell adhesion molecules (CAMs)	2/2923	2/26590	0.0120806	0.0906514	965;914	965;914
path:04514_23	Cell adhesion molecules (CAMs)	2/2923	2/26590	0.0120806	0.0906514	29851;23308	29851;23308
path:04672_6	Intestinal immune network for IgA production	2/2923	2/26590	0.0120806	0.0906514	3600;3601	3600;3601
path:04672_10	Intestinal immune network for IgA production	2/2923	2/26590	0.0120806	0.0906514	29851;23308	29851;23308
path:04062_11	Chemokine signaling pathway	13/2923	60/26590	0.0121634	0.0909203	3055;4067;5293;5296;10451;7409;3702;1794;hsa-let-7b-5p;hsa-let-7c-3p;hsa-miR-155-5p;hsa-let-7c-5p;hsa-miR-29c-3p	2268;3055;4067;6714;387;23533;5290;5291;5293;5294;5295;5296;8503;9844;10451;7409;7410;3702;998;26230;7074;5058;1794;5879;5880;57580;hsa-let-7b-5p;hsa-miR-205-5p;hsa-miR-23b-3p;hsa-miR-33a-5p;hsa-miR-375;hsa-miR-122-5p;hsa-let-7c-3p;hsa-miR-155-5p;hsa-let-
path:04010_30	MAPK signaling pathway	7/2923	24/26590	0.0123189	0.0910283	836;3554;hsa-miR-155-5p;hsa-let-7c-3p;hsa-miR-146b-5p;hsa-let-7c-5p;hsa-let-7a-5p	6885;51295;23118;10454;7189;836;3554;7850;7132;3552;3553;hsa-miR-10a-5p;hsa-miR-23b-3p;hsa-miR-155-5p;hsa-miR-146a-5p;hsa-let-7c-3p;hsa-miR-146b-5p;hsa-let-7c-5p;hsa-miR-138-5p;hsa-let-7a-5p;hsa-miR-375;hsa-miR-30d-5p;hsa-miR-191-5p;hsa-miR-21-5p
path:05100_7	Bacterial invasion of epithelial cells	7/2923	24/26590	0.0123189	0.0910283	71;5829;9564;hsa-let-7c-5p;hsa-let-7c-3p;hsa-let-7b-5p;hsa-miR-625-5p	3678;3688;60;71;5829;9564;3611;hsa-let-7c-5p;hsa-let-7c-3p;hsa-miR-148b-3p;hsa-miR-31-5p;hsa-miR-92a-3p;hsa-miR-9-3p;hsa-miR-124-3p;hsa-miR-375;hsa-miR-183-5p;hsa-miR-1;hsa-miR-644a;hsa-let-7b-5p;hsa-miR-16-5p;hsa-miR-137;hsa-miR-542-3p;hsa-miR-145-5p;hsa
path:05160_5	Hepatitis C	7/2923	24/26590	0.0123189	0.0910283	23586;57506;4792;hsa-miR-155-5p;hsa-let-7c-3p;hsa-miR-146b-5p;hsa-let-7c-5p	23586;57506;7187;148022;4792;8517;1147;3551;7189;hsa-miR-155-5p;hsa-miR-221-3p;hsa-miR-30e-3p;hsa-miR-223-3p;hsa-miR-16-5p;hsa-miR-15a-5p;hsa-miR-23b-3p;hsa-miR-195-5p;hsa-miR-200c-3p;hsa-miR-218-5p;hsa-miR-199a-5p;hsa-miR-146a-5p;hsa-let-7c-3p;hsa-miR-14
path:04650_24	Natural killer cell mediated cytotoxicity	12/2923	54/26590	0.0128394	0.0941556	5532;7535;10870;5777;5293;5296;5881;10451;7409;3689;3683;hsa-miR-155-5p	11261;5530;5532;5533;5534;5535;63928;5335;5336;27040;5578;5579;5582;6452;6850;7535;10870;5781;5777;23533;5290;5291;5293;5294;5295;5296;8503;5879;5880;5881;10451;7409;7410;3689;3683;hsa-miR-16-5p;hsa-miR-30a-5p;hsa-miR-145-5p;hsa-miR-34a-5p;hsa-miR-34b-3p;
path:05222_9	Small cell lung cancer	12/2923	54/26590	0.0128394	0.0941556	330;4843;4792;7185;hsa-miR-204-5p;hsa-miR-101-3p;hsa-let-7b-5p;hsa-let-7c-3p;hsa-let-7c-5p;hsa-miR-146b-5p;hsa-miR-155-5p;hsa-let-7a-5p	112401;329;330;331;79444;4843;5743;1147;3551;8517;4792;598;7185;7186;7187;7188;7189;9618;4790;5970;hsa-miR-204-5p;hsa-miR-34a-5p;hsa-miR-200c-3p;hsa-miR-181a-5p;hsa-miR-429;hsa-miR-200b-3p;hsa-miR-181b-5p;hsa-miR-34a-3p;hsa-miR-26a-5p;hsa-miR-101-3p;hsa-m
path:04144_2	Endocytosis	18/2923	94/26590	0.0132434	0.0967515	29924;1436;3815;4233;5979;6455;hsa-miR-32-5p;hsa-miR-605-5p;hsa-let-7b-5p;hsa-let-7c-3p;hsa-miR-146b-5p;hsa-let-7c-5p;hsa-let-7a-5p;hsa-miR-155-5p;hsa-miR-125a-5p;hsa-miR-19a-3p;hsa-miR-100-5p;hsa-miR-140-5p	10193;11059;23327;23624;4193;4734;57154;64750;7189;83737;867;868;22905;29924;55040;2060;1436;1956;2065;2066;2261;2263;2264;2321;3480;3791;3815;4233;4914;5156;5979;30011;51100;56904;6455;6456;6457;hsa-miR-504-5p;hsa-miR-32-5p;hsa-miR-605-5p;hsa-miR-145-5p;
path:05166_27	HTLV-I infection	11/2923	48/26590	0.0134054	0.0975672	hsa-miR-155-5p;hsa-let-7a-5p;hsa-miR-146b-5p;hsa-miR-150-5p;hsa-miR-125a-5p;hsa-miR-605-5p;hsa-miR-101-5p;hsa-miR-101-3p;hsa-miR-374a-5p;hsa-miR-18a-5p;hsa-miR-100-5p	4790;5970;387332;6908;9519;1387;2033;7157;1111;11200;472;545;hsa-miR-146a-5p;hsa-miR-155-5p;hsa-miR-9-5p;hsa-let-7a-5p;hsa-miR-146b-5p;hsa-miR-15a-5p;hsa-miR-124-3p;hsa-miR-324-3p;hsa-miR-150-5p;hsa-miR-1285-3p;hsa-miR-125a-5p;hsa-miR-10b-5p;hsa-miR-30d-5
path:05162_3	Measles	10/2923	42/26590	0.0137826	0.0999369	6772;3459;3559;3560;3561;6777;hsa-let-7b-5p;hsa-let-7c-3p;hsa-let-7c-5p;hsa-miR-155-5p	3439;3440;3441;3442;3443;3444;3445;3446;3447;3448;3449;3451;3452;3456;3454;3455;3716;7297;6772;6773;3459;3460;3559;3560;3561;6774;6776;6777;10399;hsa-miR-34a-5p;hsa-miR-26a-5p;hsa-let-7b-5p;hsa-miR-145-5p;hsa-miR-17-5p;hsa-let-7c-3p;hsa-let-7c-5p;hsa-miR-
path:04114_6	Oocyte meiosis	9/2923	36/26590	0.0138545	0.100083	9088;991;5347;5518;hsa-let-7c-5p;hsa-let-7c-3p;hsa-let-7b-5p;hsa-miR-100-5p;hsa-miR-155-5p	983;9088;991;6500;8454;9978;286151;995;23291;8945;815;816;817;818;5347;64506;5515;5516;5518;5519;9748;hsa-miR-24-3p;hsa-miR-663a;hsa-miR-31-5p;hsa-miR-16-5p;hsa-miR-34a-5p;hsa-let-7c-5p;hsa-miR-30a-5p;hsa-let-7c-3p;hsa-let-7b-5p;hsa-miR-10a-5p;hsa-miR-183
path:04810_4	Regulation of actin cytoskeleton	13/2923	61/26590	0.0139431	0.100349	10163;50649;3071;81624;8874;5881;128239;10451;7409;hsa-miR-155-5p;hsa-miR-29c-3p;hsa-let-7c-3p;hsa-let-7c-5p	10163;50649;10152;10787;3071;23191;26999;10458;55740;81624;10298;5058;5062;5063;56924;57144;8874;9459;998;5879;5880;5881;387;10788;128239;8826;10451;26230;7074;7409;7410;1793;hsa-miR-1;hsa-miR-146a-5p;hsa-miR-34a-5p;hsa-miR-155-5p;hsa-miR-30a-5p;hsa-miR-1
path:04110_2	Cell cycle	14/2923	68/26590	0.0147898	0.106048	10393;29945;701;5347;9088;991;993;hsa-let-7b-5p;hsa-miR-100-5p;hsa-miR-155-5p;hsa-miR-20a-5p;hsa-miR-374a-5p;hsa-let-7c-5p;hsa-let-7c-3p	51343;10393;246184;25847;29882;29945;51433;51434;51529;64682;8697;8881;996;983;701;5347;10459;4085;9184;8555;8556;2810;9088;10744;9232;5925;10912;1647;4616;991;994;995;993;85417;891;9133;hsa-miR-124-3p;hsa-let-7b-5p;hsa-miR-34a-5p;hsa-miR-16-5p;hsa-miR-24
path:04510_10	Focal adhesion	33/2923	204/26590	0.0151548	0.108265	3690;3696;2318;29780;64098;5293;5296;5829;1277;1285;1286;22798;3915;50509;6696;7450;2324;4233;9564;71;hsa-let-7a-5p;hsa-miR-155-5p;hsa-let-7b-5p;hsa-miR-19a-3p;hsa-miR-19b-3p;hsa-miR-20a-5p;hsa-miR-18a-5p;hsa-miR-29c-3p;hsa-let-7c-5p;hsa-let-7c-3p;hsa-miR	3688;3690;3691;3693;3694;3695;3696;2316;2317;2318;29780;55742;64098;7408;5728;23533;5290;5291;5293;5294;5295;5296;8503;7094;83660;81;87;88;89;5747;824;5829;2909;394;5578;5579;5582;6714;5923;10319;1101;1277;1278;1280;1281;1282;1284;1285;1286;1287;1288;1289
path:04660_24	T cell receptor signaling pathway	7/2923	25/26590	0.0155209	0.110472	3937;7535;919;3932;5777;1493;5133	27040;3937;7535;919;2534;23624;867;868;3932;5777;1493;5133;1739;1432;5600;5603;6300;hsa-miR-34a-5p;hsa-miR-34b-3p;hsa-miR-34c-5p;hsa-miR-200a-3p;hsa-miR-24-3p;hsa-miR-141-3p;hsa-miR-125b-5p;hsa-miR-122-5p
path:04666_3	Fc gamma R-mediated phagocytosis	13/2923	62/26590	0.0159157	0.112455	2212;9103;2209;3055;4067;5293;5296;10451;7409;4651;hsa-let-7b-5p;hsa-miR-155-5p;hsa-miR-130a-3p	2212;9103;2209;3055;4067;6850;23533;5290;5291;5293;5294;5295;5296;8503;27040;5335;5336;10000;207;208;10451;7409;7410;5337;5338;4651;9846;382;10059;1759;1785;26052;273;hsa-let-7b-5p;hsa-miR-205-5p;hsa-miR-148b-3p;hsa-miR-30a-5p;hsa-miR-29a-3p;hsa-miR-376a-
path:05152_24	Tuberculosis	13/2923	62/26590	0.0159157	0.112455	7124;3592;3593;3606;51561;64127;4843;hsa-miR-155-5p;hsa-let-7a-5p;hsa-miR-146b-5p;hsa-let-7c-3p;hsa-let-7c-5p;hsa-miR-20a-5p	5894;1051;1054;5594;5595;4790;5970;7189;7124;3592;3593;3552;3553;3569;3606;51561;64127;8767;64170;10892;8915;5599;5601;5602;1432;5600;5603;6300;4843;hsa-miR-7-5p;hsa-miR-125b-5p;hsa-miR-155-5p;hsa-miR-34a-5p;hsa-miR-28-5p;hsa-miR-30a-5p;hsa-miR-320a;hsa-m
path:04512_7	ECM-receptor interaction	17/2923	89/26590	0.0161411	0.113549	22798;3915;1277;1285;1286;50509;7450;6696;3690;961;hsa-miR-29c-3p;hsa-let-7c-5p;hsa-let-7c-3p;hsa-miR-155-5p;hsa-let-7b-5p;hsa-let-7a-5p;hsa-miR-20a-5p	10319;22798;284217;3908;3909;3910;3911;3912;3913;3914;3915;3918;1277;1278;1280;1281;1282;1284;1285;1286;1287;1288;1289;1290;1291;1292;1293;1301;1302;131873;255631;50509;85301;3371;63923;7143;7148;7450;3381;7448;6696;2335;1311;7057;7058;7059;7060;3690;3688
path:04350_5	TGF-beta signaling pathway	10/2923	43/26590	0.0162358	0.113549	5518;hsa-let-7c-3p;hsa-miR-155-5p;hsa-let-7c-5p;hsa-miR-20a-5p;hsa-miR-19b-3p;hsa-miR-204-5p;hsa-miR-18a-5p;hsa-miR-590-5p;hsa-miR-19a-3p	5515;5516;5518;5519;6093;9475;387;57154;64750;7048;7040;7042;7043;hsa-miR-16-5p;hsa-miR-584-5p;hsa-miR-146a-5p;hsa-miR-148b-3p;hsa-miR-138-5p;hsa-miR-124-3p;hsa-miR-375;hsa-miR-122-5p;hsa-let-7c-3p;hsa-miR-155-5p;hsa-let-7c-5p;hsa-miR-31-5p;hsa-miR-185-5p
path:04062_3	Chemokine signaling pathway	19/2923	103/26590	0.0163411	0.113549	3055;4067;5829;5293;5296;2784;2790;54331;9564;3702;2185;1794;hsa-let-7b-5p;hsa-miR-155-5p;hsa-let-7a-5p;hsa-let-7c-5p;hsa-let-7c-3p;hsa-miR-18a-3p;hsa-miR-20a-5p	5747;2268;3055;4067;6714;5829;23533;5290;5291;5293;5294;5295;5296;8503;25759;399694;53358;6464;2770;2771;2773;10681;2782;2783;2784;2785;2786;2787;2788;2790;2791;2792;2793;51764;54331;55970;59345;94235;9564;9844;3702;2185;10000;207;208;3265;3845;4893;1794;
path:04110_11	Cell cycle	8/2923	31/26590	0.0164224	0.113549	10393;29945;9700;991;hsa-let-7b-5p;hsa-let-7c-5p;hsa-let-7c-3p;hsa-miR-155-5p	10393;246184;25847;29882;29945;51433;51434;51529;64682;8697;8881;996;10744;9232;9700;27127;8243;991;9126;10274;10735;5885;hsa-miR-124-3p;hsa-let-7b-5p;hsa-miR-34a-5p;hsa-miR-16-5p;hsa-let-7e-5p;hsa-let-7c-5p;hsa-let-7c-3p;hsa-miR-30a-5p;hsa-miR-155-5p
path:04664_2	Fc epsilon RI signaling pathway	8/2923	31/26590	0.0164224	0.113549	5293;5296;3937;4067;10451;7409;hsa-let-7b-5p;hsa-miR-155-5p	2207;2534;23533;5290;5291;5293;5294;5295;5296;8503;9846;3937;6850;4067;27040;5335;5336;10451;7409;7410;hsa-miR-148b-3p;hsa-miR-30a-5p;hsa-miR-29a-3p;hsa-miR-376a-3p;hsa-miR-126-3p;hsa-miR-133a-3p;hsa-miR-30c-5p;hsa-let-7b-5p;hsa-miR-205-5p;hsa-miR-34a-5p;
path:04664_6	Fc epsilon RI signaling pathway	8/2923	31/26590	0.0164224	0.113549	5293;5296;3937;4067;10451;7409;hsa-let-7b-5p;hsa-miR-155-5p	2207;23533;5290;5291;5293;5294;5295;5296;8503;9846;3937;6850;4067;27040;5335;5336;2885;10451;7409;7410;hsa-miR-148b-3p;hsa-miR-30a-5p;hsa-miR-29a-3p;hsa-miR-376a-3p;hsa-miR-126-3p;hsa-miR-133a-3p;hsa-miR-30c-5p;hsa-let-7b-5p;hsa-miR-205-5p;hsa-miR-34a-5p;
path:00270_1	Cysteine and methionine metabolism	9/2923	37/26590	0.0165669	0.113736	262;191;259307;hsa-miR-155-5p;hsa-let-7b-5p;hsa-miR-140-5p;hsa-miR-342-3p;hsa-miR-29c-3p;hsa-miR-101-3p	6898;55256;262;875;4548;635;27430;4143;4144;10768;191;23382;1786;1788;1789;29947;259307;hsa-miR-193b-3p;hsa-miR-762;hsa-miR-155-5p;hsa-let-7b-5p;hsa-miR-30a-5p;hsa-miR-16-5p;hsa-miR-148a-3p;hsa-miR-140-5p;hsa-miR-152-3p;hsa-miR-301b;hsa-miR-342-3p;hsa-miR
path:04961_5	Endocrine and other factor-regulated calcium reabsorption	9/2923	37/26590	0.0165669	0.113736	2099;5566;5567;477;481;hsa-miR-19a-3p;hsa-miR-130a-3p;hsa-miR-19b-3p;hsa-miR-18a-5p	56302;7421;8766;9365;5578;5579;5582;2099;5566;5567;5568;5613;23439;476;477;478;480;481;482;483;486;hsa-miR-206;hsa-miR-19a-3p;hsa-miR-222-3p;hsa-miR-26a-5p;hsa-miR-193b-3p;hsa-miR-130a-3p;hsa-miR-19b-3p;hsa-miR-18a-5p;hsa-miR-20b-5p;hsa-miR-221-3p;hsa-miR
path:04670_2	Leukocyte transendothelial migration	12/2923	56/26590	0.0170308	0.116007	5293;5296;1536;4688;653361;4689;10451;7409;hsa-miR-155-5p;hsa-miR-204-5p;hsa-let-7c-5p;hsa-let-7c-3p	4313;4318;3688;3676;23533;5290;5291;5293;5294;5295;5296;8503;1432;5600;5603;6300;1536;27035;50508;1535;4688;653361;5879;4689;10451;7409;7410;4478;7430;7412;hsa-miR-21-5p;hsa-miR-338-3p;hsa-miR-451a;hsa-miR-9-3p;hsa-miR-124-3p;hsa-miR-375;hsa-miR-183-5p;hs
path:04510_8	Focal adhesion	35/2923	221/26590	0.0171989	0.116007	3690;3696;3655;2318;29780;64098;5293;5296;5829;1277;1285;1286;22798;3915;50509;6696;7450;2324;4233;9564;71;hsa-let-7a-5p;hsa-miR-155-5p;hsa-let-7c-5p;hsa-let-7c-3p;hsa-let-7b-5p;hsa-miR-625-5p;hsa-miR-19a-3p;hsa-miR-19b-3p;hsa-miR-20a-5p;hsa-miR-18a-5p;hs	3688;3690;3691;3693;3694;3695;3696;22801;3655;3672;3673;3674;3675;3676;3678;3679;3680;3685;8515;8516;2316;2317;2318;29780;55742;64098;3611;7408;5728;23533;5290;5291;5293;5294;5295;5296;8503;7094;83660;81;87;88;89;5747;824;5829;5578;5579;5582;6714;5923;103
path:05140_7	Leishmaniasis	6/2923	20/26590	0.0174559	0.116007	4792;hsa-miR-155-5p;hsa-let-7a-5p;hsa-miR-146b-5p;hsa-let-7c-3p;hsa-let-7c-5p	4792;4793;4790;5970;7189;10454;23118;6885;hsa-miR-30e-3p;hsa-miR-146a-5p;hsa-miR-155-5p;hsa-miR-9-5p;hsa-let-7a-5p;hsa-miR-146b-5p;hsa-miR-15a-5p;hsa-miR-124-3p;hsa-let-7c-3p;hsa-let-7c-5p;hsa-miR-23b-3p;hsa-miR-10a-5p
path:05161_19	Hepatitis B	6/2923	20/26590	0.0174559	0.116007	7419;4776;7124;hsa-miR-155-5p;hsa-let-7a-5p;hsa-miR-146b-5p	7419;4790;5970;10725;4772;4773;4775;4776;7124;hsa-miR-146a-5p;hsa-miR-155-5p;hsa-miR-9-5p;hsa-let-7a-5p;hsa-miR-146b-5p;hsa-miR-15a-5p;hsa-miR-124-3p;hsa-miR-31-5p;hsa-miR-24-3p;hsa-miR-184;hsa-miR-203a
path:05162_17	Measles	6/2923	20/26590	0.0174559	0.116007	3665;hsa-miR-155-5p;hsa-let-7c-3p;hsa-miR-146b-5p;hsa-let-7c-5p;hsa-miR-125a-5p	4615;3654;51135;3665;7189;7128;6885;23118;hsa-miR-155-5p;hsa-miR-203a;hsa-miR-146a-5p;hsa-let-7c-3p;hsa-miR-146b-5p;hsa-let-7c-5p;hsa-miR-21-5p;hsa-miR-29a-3p;hsa-miR-125a-5p;hsa-miR-125b-5p;hsa-miR-10a-5p;hsa-miR-23b-3p
path:05168_4	Herpes simplex infection	6/2923	20/26590	0.0174559	0.116007	4792;841;836;hsa-miR-155-5p;hsa-let-7a-5p;hsa-miR-146b-5p	4790;5970;4792;4793;8772;841;836;54205;hsa-miR-146a-5p;hsa-miR-155-5p;hsa-miR-9-5p;hsa-let-7a-5p;hsa-miR-146b-5p;hsa-miR-15a-5p;hsa-miR-124-3p;hsa-miR-30e-3p;hsa-miR-19b-1-5p;hsa-miR-138-5p;hsa-miR-375;hsa-miR-30d-5p
path:04512_4	ECM-receptor interaction	16/2923	83/26590	0.0176975	0.116007	22798;3915;1277;1285;1286;50509;7450;6696;3690;hsa-miR-29c-3p;hsa-let-7c-5p;hsa-let-7c-3p;hsa-miR-155-5p;hsa-let-7b-5p;hsa-let-7a-5p;hsa-miR-20a-5p	10319;22798;284217;3908;3909;3910;3911;3912;3913;3914;3915;3918;1277;1278;1280;1281;1282;1284;1285;1286;1287;1288;1289;1290;1291;1292;1293;1301;1302;131873;255631;50509;85301;3371;63923;7143;7148;2815;2812;2811;2814;7450;3381;7448;6696;2335;1311;7057;7058
path:00983_2	Drug metabolism - other enzymes	4/2923	10/26590	0.0177366	0.116007	1890;1806;1807;51733	151531;7378;1890;1806;1807;51733;7372;1548;1549;1553
path:04060_6	Cytokine-cytokine receptor interaction	4/2923	10/26590	0.0177366	0.116007	3561;3560;3601;3600	3565;3561;3560;3601;59067;3600;3578;3574;3558;hsa-miR-181c-5p
path:04060_7	Cytokine-cytokine receptor interaction	4/2923	10/26590	0.0177366	0.116007	3561;3560;3559;3600	3565;3561;3560;3559;59067;3600;3578;3574;3558;hsa-miR-181c-5p
path:04623_2	Cytosolic DNA-sensing pathway	4/2923	10/26590	0.0177366	0.116007	81030;3665;57506;hsa-miR-155-5p	81030;29110;9641;3661;3665;57506;340061;hsa-miR-221-3p;hsa-miR-200c-3p;hsa-miR-155-5p
path:05145_9	Toxoplasmosis	4/2923	10/26590	0.0177366	0.116007	7124;836;841;hsa-let-7a-5p	7124;836;841;7132;hsa-miR-203a;hsa-miR-138-5p;hsa-let-7a-5p;hsa-miR-375;hsa-miR-30d-5p;hsa-miR-19b-1-5p
path:05200_59	Pathways in cancer	4/2923	10/26590	0.0177366	0.116007	355;841;356;hsa-let-7a-5p	355;8772;841;356;hsa-miR-146a-5p;hsa-miR-504-5p;hsa-miR-106a-5p;hsa-miR-19b-1-5p;hsa-let-7a-5p;hsa-miR-21-5p
path:05202_2	Transcriptional misregulation in cancer	4/2923	10/26590	0.0177366	0.116007	64332;hsa-miR-155-5p;hsa-let-7a-5p;hsa-miR-146b-5p	64332;4790;5970;hsa-miR-124-3p;hsa-miR-146a-5p;hsa-miR-155-5p;hsa-miR-9-5p;hsa-let-7a-5p;hsa-miR-146b-5p;hsa-miR-15a-5p
path:04512_6	ECM-receptor interaction	17/2923	90/26590	0.017922	0.116762	22798;3915;1277;1285;1286;50509;7450;6696;3690;3696;hsa-miR-29c-3p;hsa-let-7c-5p;hsa-let-7c-3p;hsa-miR-155-5p;hsa-let-7b-5p;hsa-let-7a-5p;hsa-miR-20a-5p	10319;22798;284217;3908;3909;3910;3911;3912;3913;3914;3915;3918;1277;1278;1280;1281;1282;1284;1285;1286;1287;1288;1289;1290;1291;1292;1293;1301;1302;131873;255631;50509;85301;3371;63923;7143;7148;7450;3381;7448;6696;2335;1311;7057;7058;7059;7060;3690;3688
path:04510_23	Focal adhesion	18/2923	97/26590	0.018013	0.116762	3690;3696;3655;10627;29780;64098;5829;5881;10451;7409;71;hsa-let-7a-5p;hsa-miR-155-5p;hsa-let-7c-5p;hsa-let-7c-3p;hsa-miR-29c-3p;hsa-let-7b-5p;hsa-miR-625-5p	3688;3690;3691;3693;3694;3695;3696;22801;3655;3672;3673;3674;3675;3676;3678;3679;3680;3685;8515;8516;998;103910;10398;10627;29895;4633;4636;58498;93408;1729;29780;55742;64098;3611;7414;7408;7791;5747;5829;1398;1399;1793;5879;5880;5881;10451;7409;7410;60;7
path:04064_10	NF-kappa B signaling pathway	11/2923	50/26590	0.0180845	0.116762	330;8737;958;23586;353376;hsa-miR-204-5p;hsa-let-7c-3p;hsa-miR-146b-5p;hsa-let-7c-5p;hsa-miR-155-5p;hsa-let-7a-5p	329;330;3654;51135;4615;7186;7188;8737;8717;7132;7187;9020;1147;3551;4790;5970;6885;958;7189;8792;10454;23118;257397;23586;353376;148022;hsa-miR-204-5p;hsa-miR-34a-5p;hsa-miR-146a-5p;hsa-let-7c-3p;hsa-miR-146b-5p;hsa-let-7c-5p;hsa-miR-155-5p;hsa-miR-203a;
path:05152_15	Tuberculosis	13/2923	63/26590	0.0180933	0.116762	7124;3592;3593;3606;51561;3656;4843;hsa-miR-155-5p;hsa-let-7a-5p;hsa-miR-146b-5p;hsa-let-7c-3p;hsa-let-7c-5p;hsa-miR-20a-5p	5894;1051;1054;5594;5595;4790;5970;7189;7124;3592;3593;3552;3553;3569;3606;51561;8767;64170;10892;8915;5599;5601;5602;1432;5600;5603;6300;3654;3656;4843;hsa-miR-7-5p;hsa-miR-125b-5p;hsa-miR-155-5p;hsa-miR-34a-5p;hsa-miR-28-5p;hsa-miR-30a-5p;hsa-miR-320a;h
path:00740_1	Riboflavin metabolism	5/2923	15/26590	0.0186675	0.118493	80308;55;55312;645;hsa-let-7b-5p	5167;5169;80308;51205;52;53;54;55;93650;55312;645;hsa-let-7b-5p;hsa-miR-16-5p;hsa-miR-30a-5p;hsa-miR-1
path:03015_7	mRNA surveillance pathway	5/2923	15/26590	0.0186675	0.118493	2935;hsa-miR-155-5p;hsa-let-7c-3p;hsa-let-7c-5p;hsa-let-7b-5p	4686;5976;26019;23049;23381;9887;23293;2107;23708;2935;22916;hsa-miR-155-5p;hsa-let-7c-3p;hsa-let-7c-5p;hsa-let-7b-5p
path:04660_17	T cell receptor signaling pathway	5/2923	15/26590	0.0186675	0.118493	10125;3702;7006;3937;7535	2885;6654;6655;10125;3702;7006;5335;27040;9402;3937;7535;hsa-miR-21-5p;hsa-miR-34a-5p;hsa-miR-34b-3p;hsa-miR-34c-5p
path:05161_31	Hepatitis B	5/2923	15/26590	0.0186675	0.118493	3665;23586;57506;64135;hsa-miR-155-5p	1654;8653;29110;9641;3661;3665;148022;23586;57506;64135;hsa-miR-124-3p;hsa-miR-16-5p;hsa-miR-221-3p;hsa-miR-200c-3p;hsa-miR-155-5p
path:05161_33	Hepatitis B	5/2923	15/26590	0.0186675	0.118493	7099;353376;hsa-let-7c-5p;hsa-let-7c-3p;hsa-miR-155-5p	29110;9641;3661;7098;148022;7099;353376;hsa-miR-221-3p;hsa-miR-200c-3p;hsa-let-7c-5p;hsa-miR-146a-5p;hsa-let-7i-5p;hsa-let-7c-3p;hsa-miR-155-5p;hsa-miR-30a-5p
path:04020_1	Calcium signaling pathway	22/2923	126/26590	0.0190279	0.119848	3707;4843;7416;7419;6546;814;5532;2185;952;1139;3708;6261;774;805;292;5350;8911;8912;57620;hsa-miR-155-5p;hsa-miR-150-5p;hsa-let-7b-5p	3706;3707;80271;107;109;114;5136;5137;5153;4842;4843;4846;7416;7417;7419;10105;6543;6546;6547;814;815;816;817;818;11261;5530;5532;5533;5534;5535;63928;5578;5579;5582;2185;683;952;51196;1139;22953;2902;2903;2905;2906;5023;5024;5025;5026;5027;9127;5335;5336
path:04510_12	Focal adhesion	32/2923	200/26590	0.0191784	0.119848	3690;3696;2318;29780;64098;5293;5296;5829;1277;1285;1286;22798;3915;50509;6696;7450;2324;4233;9564;hsa-let-7a-5p;hsa-miR-155-5p;hsa-let-7b-5p;hsa-miR-19a-3p;hsa-miR-19b-3p;hsa-miR-20a-5p;hsa-miR-18a-5p;hsa-miR-29c-3p;hsa-let-7c-5p;hsa-let-7c-3p;hsa-miR-12	3688;3690;3691;3693;3694;3695;3696;2316;2317;2318;29780;55742;64098;7408;5728;23533;5290;5291;5293;5294;5295;5296;8503;7094;83660;81;87;88;89;5747;824;5829;5578;5579;5582;6714;2534;5923;10319;1101;1277;1278;1280;1281;1282;1284;1285;1286;1287;1288;1289;129
path:04210_15	Apoptosis	7/2923	26/26590	0.0192716	0.119848	3656;8737;3554;hsa-miR-155-5p;hsa-let-7c-3p;hsa-miR-146b-5p;hsa-let-7c-5p	9020;1147;3551;8517;11213;3654;3656;51135;7186;8737;3554;3556;7132;hsa-miR-155-5p;hsa-miR-223-3p;hsa-miR-16-5p;hsa-miR-15a-5p;hsa-miR-23b-3p;hsa-miR-195-5p;hsa-miR-200c-3p;hsa-miR-218-5p;hsa-miR-199a-5p;hsa-miR-146a-5p;hsa-let-7c-3p;hsa-miR-146b-5p;hsa-le
path:04360_14	Axon guidance	7/2923	26/26590	0.0192716	0.119848	5881;1944;27289;hsa-miR-155-5p;hsa-miR-19a-3p;hsa-let-7c-5p;hsa-let-7c-3p	5879;5880;5881;2534;1808;1942;1943;1944;1945;1946;29984;27289;5361;5362;55558;1020;2242;hsa-miR-194-5p;hsa-miR-122-5p;hsa-miR-142-3p;hsa-miR-155-5p;hsa-miR-19a-3p;hsa-miR-218-5p;hsa-miR-210-3p;hsa-let-7c-5p;hsa-let-7c-3p
path:04610_2	Complement and coagulation cascades	7/2923	26/26590	0.0192716	0.119848	2;3818;5265;5328;5054;hsa-let-7b-5p;hsa-miR-155-5p	2161;2147;5627;5624;2;3818;5340;5265;5345;5328;5327;5054;718;hsa-let-7b-5p;hsa-miR-16-5p;hsa-miR-1;hsa-miR-155-5p;hsa-miR-193b-3p;hsa-miR-23b-3p;hsa-miR-21-5p;hsa-miR-30c-5p;hsa-miR-138-5p;hsa-miR-143-3p;hsa-miR-145-5p;hsa-miR-301a-3p;hsa-miR-99a-5p
path:05166_12	HTLV-I infection	7/2923	26/26590	0.0192716	0.119848	10393;29945;991;701;hsa-let-7b-5p;hsa-let-7c-5p;hsa-let-7c-3p	10393;246184;29882;29945;51433;51434;51529;64682;8697;8881;996;991;10744;9232;701;4085;9184;hsa-miR-124-3p;hsa-let-7b-5p;hsa-miR-34a-5p;hsa-miR-16-5p;hsa-let-7c-5p;hsa-miR-30a-5p;hsa-let-7c-3p;hsa-miR-192-5p;hsa-miR-1
path:04510_7	Focal adhesion	25/2923	148/26590	0.0193144	0.119848	3690;3696;29780;64098;5293;5296;5829;2324;4233;9564;10451;7409;hsa-let-7a-5p;hsa-miR-155-5p;hsa-let-7b-5p;hsa-miR-625-5p;hsa-miR-19a-3p;hsa-miR-19b-3p;hsa-miR-20a-5p;hsa-miR-18a-5p;hsa-let-7c-3p;hsa-let-7c-5p;hsa-miR-125a-5p;hsa-miR-100-5p;hsa-miR-140-5p	3688;3690;3691;3693;3694;3695;3696;10000;207;208;5170;29780;55742;64098;3611;5728;23533;5290;5291;5293;5294;5295;5296;8503;5747;824;5829;5578;5579;5582;6714;5923;3265;2885;1956;2064;2321;2324;3480;3791;4233;5156;5159;25759;399694;53358;6464;9564;10451;740
path:04810_24	Regulation of actin cytoskeleton	12/2923	57/26590	0.0194766	0.120469	50649;3071;8874;5881;128239;10451;7409;9564;hsa-miR-155-5p;hsa-let-7c-3p;hsa-let-7c-5p;hsa-let-7b-5p	50649;10152;10787;3071;23191;26999;10458;10298;5058;5062;5063;56924;57144;8874;9459;5879;5880;5881;387;10788;128239;8826;2909;10451;26230;7074;7409;7410;1793;1398;1399;9564;5747;hsa-miR-155-5p;hsa-miR-30a-5p;hsa-miR-7-5p;hsa-miR-377-3p;hsa-miR-30c-5p;hsa-
path:05142_8	Chagas disease (American trypanosomiasis)	9/2923	38/26590	0.0196478	0.121141	4792;5518;5521;841;hsa-let-7c-3p;hsa-miR-146b-5p;hsa-let-7c-5p;hsa-miR-155-5p;hsa-let-7a-5p	7189;4792;4790;5970;1147;3551;8517;5515;5516;5518;5519;5520;5521;5522;55844;841;hsa-miR-146a-5p;hsa-let-7c-3p;hsa-miR-146b-5p;hsa-let-7c-5p;hsa-miR-30e-3p;hsa-miR-155-5p;hsa-miR-9-5p;hsa-let-7a-5p;hsa-miR-15a-5p;hsa-miR-124-3p;hsa-miR-223-3p;hsa-miR-16-5p
path:00010_7	Glycolysis / Gluconeogenesis	8/2923	32/26590	0.019841	0.121174	226;2203;2821;5236;3101;83440;hsa-miR-155-5p;hsa-miR-125a-5p	226;229;230;5211;5213;5214;2203;8789;2821;5236;55276;3098;3099;3101;80201;2645;2538;57818;83440;hsa-miR-122-5p;hsa-miR-124-3p;hsa-miR-520a-3p;hsa-miR-520e;hsa-miR-520b;hsa-miR-34a-5p;hsa-miR-30a-5p;hsa-miR-1;hsa-miR-155-5p;hsa-miR-143-3p;hsa-miR-125b-5p;h
path:04961_6	Endocrine and other factor-regulated calcium reabsorption	8/2923	32/26590	0.019841	0.121174	2099;5566;5567;hsa-let-7b-5p;hsa-miR-19a-3p;hsa-miR-130a-3p;hsa-miR-19b-3p;hsa-miR-18a-5p	56302;7421;8766;9365;5578;5579;5582;23236;5330;5331;5332;2099;5566;5567;5568;5613;hsa-let-7b-5p;hsa-miR-1;hsa-miR-206;hsa-miR-19a-3p;hsa-miR-222-3p;hsa-miR-26a-5p;hsa-miR-193b-3p;hsa-miR-130a-3p;hsa-miR-19b-3p;hsa-miR-18a-5p;hsa-miR-20b-5p;hsa-miR-221-3p;
path:05161_27	Hepatitis B	8/2923	32/26590	0.019841	0.121174	355;356;1959;hsa-miR-204-5p;hsa-miR-211-5p;hsa-miR-150-5p;hsa-miR-100-5p;hsa-let-7a-5p	10488;1385;1386;1388;148327;468;64764;84699;90993;9586;355;356;1387;2033;1959;1960;hsa-miR-200b-3p;hsa-miR-34b-5p;hsa-miR-203a;hsa-miR-103a-3p;hsa-miR-182-5p;hsa-miR-214-3p;hsa-miR-204-5p;hsa-miR-211-5p;hsa-miR-146a-5p;hsa-miR-504-5p;hsa-miR-106a-5p;hsa-m
path:00630_3	Glyoxylate and dicarboxylate metabolism	3/2923	6/26590	0.0205431	0.124286	84693;hsa-let-7b-5p;hsa-miR-155-5p	84693;5095;5096;4594;hsa-let-7b-5p;hsa-miR-155-5p
path:05142_4	Chagas disease (American trypanosomiasis)	3/2923	6/26590	0.0205431	0.124286	712;713;714	811;712;713;714;hsa-miR-16-5p;hsa-miR-122-5p
path:05164_11	Influenza A	3/2923	6/26590	0.0205431	0.124286	3665;51284;hsa-miR-155-5p	3665;51284;4615;51135;hsa-miR-155-5p;hsa-miR-203a
path:04114_5	Oocyte meiosis	11/2923	51/26590	0.0208337	0.124873	10393;29945;991;5347;805;5532;hsa-let-7b-5p;hsa-let-7c-5p;hsa-let-7c-3p;hsa-miR-100-5p;hsa-miR-155-5p	983;10393;246184;25847;29882;29945;51433;51434;51529;64682;8697;8881;996;991;10744;9232;26271;286151;815;816;817;818;5347;163688;51806;801;805;808;810;11261;5530;5532;5533;5534;5535;63928;hsa-miR-24-3p;hsa-miR-663a;hsa-miR-31-5p;hsa-miR-124-3p;hsa-let-7b-
path:04810_5	Regulation of actin cytoskeleton	11/2923	51/26590	0.0208337	0.124873	10163;50649;3071;8874;5881;128239;10451;7409;hsa-miR-155-5p;hsa-let-7c-3p;hsa-let-7c-5p	10163;8936;55845;50649;10152;10787;3071;23191;26999;10458;10298;5058;5062;5063;56924;57144;8874;9459;5879;5880;5881;387;10788;128239;8826;10451;26230;7074;7409;7410;1793;hsa-miR-1;hsa-miR-146a-5p;hsa-miR-34a-5p;hsa-miR-155-5p;hsa-miR-30a-5p;hsa-miR-7-5p;h
path:04810_6	Regulation of actin cytoskeleton	11/2923	51/26590	0.0208337	0.124873	10297;50649;3071;8874;5881;128239;10451;7409;hsa-miR-155-5p;hsa-let-7c-3p;hsa-let-7c-5p	10297;324;50649;10152;10787;3071;23191;26999;10458;10298;5058;5062;5063;56924;57144;8874;9459;5879;5880;5881;387;10788;128239;8826;10451;26230;7074;7409;7410;1793;hsa-miR-155-5p;hsa-miR-210-3p;hsa-miR-27a-3p;hsa-miR-106b-5p;hsa-miR-30a-5p;hsa-miR-7-5p;hsa
path:04620_11	Toll-like receptor signaling pathway	6/2923	21/26590	0.0222175	0.131942	8737;3665;hsa-let-7c-3p;hsa-miR-146b-5p;hsa-let-7c-5p;hsa-miR-155-5p	7189;3654;51135;4615;8737;3665;3663;6885;114609;10454;148022;hsa-miR-146a-5p;hsa-let-7c-3p;hsa-miR-146b-5p;hsa-let-7c-5p;hsa-miR-155-5p;hsa-miR-203a;hsa-miR-22-3p;hsa-miR-10a-5p;hsa-miR-145-5p;hsa-miR-221-3p
path:05152_10	Tuberculosis	6/2923	21/26590	0.0222175	0.131942	6772;3717;4261;4843;hsa-let-7c-3p;hsa-let-7c-5p	815;816;817;818;6772;3716;3717;3460;4261;4843;hsa-miR-1;hsa-miR-219a-5p;hsa-miR-16-5p;hsa-miR-145-5p;hsa-let-7c-3p;hsa-let-7c-5p;hsa-miR-34a-5p;hsa-miR-17-5p;hsa-miR-375;hsa-miR-135a-5p;hsa-miR-26a-5p
path:05168_22	Herpes simplex infection	6/2923	21/26590	0.0222175	0.131942	355;841;836;hsa-miR-155-5p;hsa-let-7a-5p;hsa-miR-146b-5p	4790;5970;355;7132;8772;841;836;54205;hsa-miR-146a-5p;hsa-miR-155-5p;hsa-miR-9-5p;hsa-let-7a-5p;hsa-miR-146b-5p;hsa-miR-15a-5p;hsa-miR-124-3p;hsa-miR-504-5p;hsa-miR-106a-5p;hsa-miR-19b-1-5p;hsa-miR-138-5p;hsa-miR-375;hsa-miR-30d-5p
path:04540_11	Gap junction	9/2923	39/26590	0.023122	0.136061	5154;80310;hsa-let-7a-5p;hsa-miR-155-5p;hsa-let-7c-3p;hsa-let-7c-5p;hsa-let-7b-5p;hsa-miR-140-5p;hsa-miR-146b-3p	2697;57369;10746;6714;2885;1956;5156;5159;1950;5154;5155;56034;80310;hsa-miR-1;hsa-miR-206;hsa-miR-520b;hsa-miR-26a-5p;hsa-miR-205-5p;hsa-miR-23b-3p;hsa-miR-33a-5p;hsa-miR-16-5p;hsa-miR-7-5p;hsa-miR-30a-5p;hsa-miR-27a-3p;hsa-let-7a-5p;hsa-miR-146a-5p;hsa-
path:05100_9	Bacterial invasion of epithelial cells	9/2923	39/26590	0.023122	0.136061	10094;71;5829;9564;hsa-miR-155-5p;hsa-let-7b-5p;hsa-miR-625-5p;hsa-let-7c-3p;hsa-let-7c-5p	79658;10092;10093;10094;10095;10109;10552;81873;60;71;5829;9564;3611;7414;387;hsa-miR-22-3p;hsa-miR-30a-5p;hsa-miR-1;hsa-miR-31-5p;hsa-miR-155-5p;hsa-miR-124-3p;hsa-miR-335-5p;hsa-miR-16-5p;hsa-miR-644a;hsa-let-7b-5p;hsa-miR-137;hsa-miR-542-3p;hsa-miR-145
path:05161_29	Hepatitis B	9/2923	39/26590	0.023122	0.136061	hsa-miR-20a-5p;hsa-miR-155-5p;hsa-miR-130a-3p;hsa-miR-18a-5p;hsa-miR-19a-3p;hsa-miR-204-5p;hsa-let-7c-3p;hsa-miR-140-5p;hsa-let-7c-5p	1386;4214;5599;5601;5602;3725;4089;7040;7042;7043;7046;hsa-miR-214-3p;hsa-miR-141-3p;hsa-miR-20a-5p;hsa-miR-17-5p;hsa-miR-199a-3p;hsa-miR-93-5p;hsa-miR-106b-5p;hsa-miR-155-5p;hsa-miR-30a-5p;hsa-miR-26a-5p;hsa-miR-199a-5p;hsa-miR-130a-3p;hsa-miR-224-5p;hsa
path:00410_5	beta-Alanine metabolism	7/2923	27/26590	0.0236123	0.137192	2571;51733;1807;1806;218;hsa-miR-155-5p;hsa-let-7b-5p	18;57571;2571;2572;217;219;223;224;501;51733;1807;1806;84735;218;220;221;222;55748;hsa-miR-16-5p;hsa-miR-1;hsa-miR-34a-5p;hsa-miR-155-5p;hsa-miR-145-5p;hsa-miR-124-3p;hsa-miR-30a-5p;hsa-let-7b-5p;hsa-miR-24-3p
path:04620_21	Toll-like receptor signaling pathway	7/2923	27/26590	0.0236123	0.137192	8737;3665;353376;hsa-let-7c-3p;hsa-miR-146b-5p;hsa-let-7c-5p;hsa-miR-155-5p	7189;3654;51135;4615;7187;8737;3665;3663;6885;114609;29110;9641;7098;353376;148022;hsa-miR-146a-5p;hsa-let-7c-3p;hsa-miR-146b-5p;hsa-let-7c-5p;hsa-miR-155-5p;hsa-miR-203a;hsa-miR-22-3p;hsa-miR-10a-5p;hsa-miR-145-5p;hsa-miR-221-3p;hsa-miR-200c-3p;hsa-miR-3
path:04660_20	T cell receptor signaling pathway	7/2923	27/26590	0.0236123	0.137192	3702;7006;3937;7535;919;3932;5777	2885;3702;7006;5335;27040;9402;3937;7535;919;23624;867;868;3932;5777;1739;1432;5600;5603;6300;hsa-miR-34a-5p;hsa-miR-34b-3p;hsa-miR-34c-5p;hsa-miR-200a-3p;hsa-miR-24-3p;hsa-miR-141-3p;hsa-miR-125b-5p;hsa-miR-122-5p
path:04961_1	Endocrine and other factor-regulated calcium reabsorption	7/2923	27/26590	0.0236123	0.137192	2099;5566;5567;hsa-miR-19a-3p;hsa-miR-130a-3p;hsa-miR-19b-3p;hsa-miR-18a-5p	56302;7421;793;8766;9365;5578;5579;5582;2099;5566;5567;5568;5613;hsa-miR-206;hsa-miR-19a-3p;hsa-miR-222-3p;hsa-miR-26a-5p;hsa-miR-193b-3p;hsa-miR-130a-3p;hsa-miR-19b-3p;hsa-miR-18a-5p;hsa-miR-20b-5p;hsa-miR-221-3p;hsa-miR-22-3p;hsa-miR-18b-5p;hsa-miR-29b-
path:04145_5	Phagosome	8/2923	33/26590	0.0237364	0.137192	1778;10376;84790;10381;10382;10383;347688;hsa-miR-155-5p	338382;7879;1778;1780;1781;1783;51143;79659;10376;112714;113457;51807;7277;7278;7846;79861;84790;10381;10382;10383;203068;347688;347733;7280;81027;84617;hsa-miR-1;hsa-miR-30a-5p;hsa-miR-155-5p;hsa-miR-193b-3p;hsa-miR-30a-3p;hsa-miR-16-5p;hsa-miR-200c-3p
path:04062_10	Chemokine signaling pathway	19/2923	107/26590	0.0237392	0.137192	3055;4067;5293;5296;2784;2790;54331;10451;7409;3702;2185;1794;hsa-let-7b-5p;hsa-miR-155-5p;hsa-let-7a-5p;hsa-let-7c-5p;hsa-let-7c-3p;hsa-miR-18a-3p;hsa-miR-20a-5p	5747;2268;3055;4067;6714;23533;5290;5291;5293;5294;5295;5296;8503;25759;399694;53358;6464;2770;2771;2773;10681;2782;2783;2784;2785;2786;2787;2788;2790;2791;2792;2793;51764;54331;55970;59345;94235;9844;10451;7409;7410;3702;2185;10000;207;208;3265;3845;4893
path:04540_1	Gap junction	15/2923	79/26590	0.0240723	0.138702	5592;5566;5567;10381;10382;10383;347688;10376;84790;hsa-let-7b-5p;hsa-miR-155-5p;hsa-let-7a-5p;hsa-let-7c-3p;hsa-let-7c-5p;hsa-miR-140-5p	1453;5578;5579;5582;2697;57369;5598;10746;5607;5592;5593;983;5566;5567;5568;5613;7082;10381;10382;10383;203068;347688;347733;7280;81027;84617;6714;10376;112714;113457;51807;7277;7278;7846;79861;84790;5594;5595;1956;5156;5159;hsa-let-7b-5p;hsa-miR-1;hsa-mi
path:00380_5	Tryptophan metabolism	5/2923	16/26590	0.0247464	0.141324	169355;3620;8564;hsa-miR-155-5p;hsa-let-7b-5p	847;169355;3620;125061;130013;23498;8942;8564;6999;51166;56267;883;hsa-miR-30a-5p;hsa-miR-30b-5p;hsa-miR-155-5p;hsa-let-7b-5p
path:04151_3	PI3K-Akt signaling pathway	5/2923	16/26590	0.0247464	0.141324	57521;64223;7249;hsa-miR-100-5p;hsa-miR-155-5p	1978;6198;6199;57521;2475;64223;6009;7249;7248;hsa-miR-125b-5p;hsa-miR-99a-5p;hsa-miR-144-3p;hsa-miR-16-5p;hsa-miR-100-5p;hsa-miR-99b-5p;hsa-miR-155-5p
path:04623_4	Cytosolic DNA-sensing pathway	5/2923	16/26590	0.0247464	0.141324	57506;23586;hsa-miR-155-5p;hsa-let-7a-5p;hsa-miR-146b-5p	29110;9641;57506;340061;4790;5970;23586;hsa-miR-221-3p;hsa-miR-200c-3p;hsa-miR-155-5p;hsa-miR-146a-5p;hsa-miR-9-5p;hsa-let-7a-5p;hsa-miR-146b-5p;hsa-miR-15a-5p;hsa-miR-124-3p
path:00240_5	Pyrimidine metabolism	4/2923	11/26590	0.0254851	0.142434	1806;1807;51733;1890	139596;151531;7378;1806;1807;51733;4860;1890;hsa-miR-1;hsa-miR-133a-3p;hsa-miR-16-5p
path:05132_11	Salmonella infection	4/2923	11/26590	0.0254851	0.142434	3458;3459;4843;hsa-miR-155-5p	3458;3459;3460;4843;hsa-miR-15a-5p;hsa-miR-15b-5p;hsa-miR-16-5p;hsa-miR-29b-3p;hsa-miR-409-3p;hsa-miR-155-5p;hsa-miR-26a-5p
path:05134_2	Legionellosis	4/2923	11/26590	0.0254851	0.142434	4792;hsa-miR-155-5p;hsa-let-7a-5p;hsa-miR-146b-5p	4790;5970;4792;hsa-miR-146a-5p;hsa-miR-155-5p;hsa-miR-9-5p;hsa-let-7a-5p;hsa-miR-146b-5p;hsa-miR-15a-5p;hsa-miR-124-3p;hsa-miR-30e-3p
path:05150_4	Staphylococcus aureus infection	4/2923	11/26590	0.0254851	0.142434	712;713;714;720	718;716;715;712;713;714;720;721;4153;10747;5648
path:05161_25	Hepatitis B	4/2923	11/26590	0.0254851	0.142434	355;356;841;hsa-let-7a-5p	355;356;8772;841;843;hsa-miR-146a-5p;hsa-miR-504-5p;hsa-miR-106a-5p;hsa-miR-21-5p;hsa-miR-19b-1-5p;hsa-let-7a-5p
path:05168_11	Herpes simplex infection	4/2923	11/26590	0.0254851	0.142434	7124;355;841;hsa-let-7a-5p	7124;355;7132;8772;841;hsa-miR-203a;hsa-miR-146a-5p;hsa-miR-504-5p;hsa-miR-106a-5p;hsa-miR-19b-1-5p;hsa-let-7a-5p
path:05168_21	Herpes simplex infection	4/2923	11/26590	0.0254851	0.142434	355;356;841;hsa-let-7a-5p	355;7132;356;8772;841;hsa-miR-146a-5p;hsa-miR-504-5p;hsa-miR-106a-5p;hsa-miR-21-5p;hsa-miR-19b-1-5p;hsa-let-7a-5p
path:04064_12	NF-kappa B signaling pathway	10/2923	46/26590	0.0255292	0.142434	330;4792;4055;958;23586;695;hsa-miR-204-5p;hsa-miR-155-5p;hsa-let-7a-5p;hsa-miR-146b-5p	329;330;4792;7186;7132;4055;7187;9020;1147;8517;3551;4791;4790;5970;6885;115650;958;8792;10454;23118;257397;23586;5336;6850;695;hsa-miR-204-5p;hsa-miR-34a-5p;hsa-miR-30e-3p;hsa-miR-155-5p;hsa-miR-223-3p;hsa-miR-16-5p;hsa-miR-15a-5p;hsa-miR-23b-3p;hsa-miR-
path:04010_1	MAPK signaling pathway	13/2923	66/26590	0.0259779	0.144106	5906;5566;5567;22808;6237;10125;hsa-let-7b-5p;hsa-miR-155-5p;hsa-let-7a-5p;hsa-let-7c-5p;hsa-let-7c-3p;hsa-miR-18a-3p;hsa-miR-20a-5p	5923;5924;5605;5604;4342;5894;673;5921;4763;5578;5579;5582;5906;5908;5566;5567;5568;5613;9693;5922;22800;22808;3265;3845;4893;6237;10125;10235;115727;25780;6654;6655;hsa-let-7b-5p;hsa-miR-424-5p;hsa-miR-34a-5p;hsa-miR-497-5p;hsa-miR-7-5p;hsa-miR-125b-5p;h
path:04510_21	Focal adhesion	13/2923	66/26590	0.0259779	0.144106	3690;3696;3655;5829;9564;5881;71;hsa-let-7a-5p;hsa-miR-155-5p;hsa-let-7c-5p;hsa-let-7c-3p;hsa-miR-625-5p;hsa-let-7b-5p	3688;3690;3691;3693;3694;3695;3696;22801;3655;3672;3673;3674;3675;3676;3678;3679;3680;3685;8515;8516;3611;5747;5829;9564;1398;1399;2889;1793;5879;5880;5881;60;71;hsa-miR-9-3p;hsa-miR-124-3p;hsa-miR-375;hsa-miR-183-5p;hsa-let-7a-5p;hsa-miR-30c-5p;hsa-miR-1
path:04020_5	Calcium signaling pathway	17/2923	94/26590	0.0265928	0.147096	3707;7416;7419;6546;2185;2767;2769;1139;3708;6261;774;805;292;8911;8912;hsa-miR-150-5p;hsa-let-7b-5p	3706;3707;80271;107;109;114;7416;7417;7419;10105;6543;6546;6547;5578;5579;5582;2185;51196;2767;2769;2776;9630;1139;22953;2902;2903;2905;2906;5023;5024;5025;5026;5027;9127;5335;5336;89869;113026;5333;84812;3708;3709;3710;6261;6262;6263;23236;5330;5331;5332
path:04010_12	MAPK signaling pathway	9/2923	40/26590	0.027013	0.147732	5154;hsa-let-7b-5p;hsa-miR-140-5p;hsa-miR-100-5p;hsa-let-7a-5p;hsa-miR-155-5p;hsa-let-7c-3p;hsa-let-7c-5p;hsa-miR-146b-3p	6654;6655;2885;5156;5159;2260;2261;2263;2264;1956;4914;4915;5154;5155;hsa-miR-34a-5p;hsa-let-7b-5p;hsa-miR-140-5p;hsa-miR-224-5p;hsa-miR-133b;hsa-miR-424-5p;hsa-miR-99a-5p;hsa-miR-100-5p;hsa-miR-125b-5p;hsa-miR-19b-1-5p;hsa-miR-16-5p;hsa-miR-7-5p;hsa-miR-
path:04650_14	Natural killer cell mediated cytotoxicity	9/2923	40/26590	0.027013	0.147732	3937;7535;919;7305;5293;5296;51744;9437;2214	2534;27040;3937;6850;7535;919;2207;7305;23533;5290;5291;5293;5294;5295;5296;8503;25759;399694;53358;6464;51744;259197;9437;2214;2215;hsa-miR-34a-5p;hsa-miR-34b-3p;hsa-miR-34c-5p;hsa-miR-148b-3p;hsa-miR-30a-5p;hsa-miR-29a-3p;hsa-miR-376a-3p;hsa-miR-126-3p;
path:04660_12	T cell receptor signaling pathway	9/2923	40/26590	0.027013	0.147732	10125;hsa-let-7a-5p;hsa-let-7c-5p;hsa-let-7c-3p;hsa-miR-155-5p;hsa-miR-18a-3p;hsa-let-7b-5p;hsa-miR-20a-5p;hsa-miR-101-3p	6654;6655;10125;3265;3845;4893;2353;3725;5335;5894;hsa-miR-21-5p;hsa-let-7a-5p;hsa-miR-181d-5p;hsa-miR-181a-5p;hsa-miR-143-3p;hsa-let-7c-5p;hsa-miR-622;hsa-let-7c-3p;hsa-miR-126-3p;hsa-miR-155-5p;hsa-miR-96-5p;hsa-miR-217;hsa-let-7g-5p;hsa-miR-18a-3p;hsa-
path:05130_2	Pathogenic Escherichia coli infection	9/2923	40/26590	0.027013	0.147732	10376;84790;10381;10382;10383;347688;hsa-let-7c-3p;hsa-miR-155-5p;hsa-let-7c-5p	10376;112714;113457;51807;7277;7278;7846;79861;84790;6093;9475;9181;387;10381;10382;10383;203068;347688;347733;7280;81027;84617;hsa-miR-193b-3p;hsa-miR-30a-3p;hsa-miR-16-5p;hsa-miR-584-5p;hsa-miR-146a-5p;hsa-miR-148b-3p;hsa-miR-138-5p;hsa-miR-124-3p;hsa-m
path:05012_2	Parkinson's disease	6/2923	22/26590	0.0277809	0.151078	292;7416;7419;836;hsa-let-7a-5p;hsa-miR-155-5p	54205;27429;10105;291;292;293;7416;7417;7419;83447;842;836;317;hsa-miR-16-5p;hsa-miR-21-5p;hsa-miR-124-3p;hsa-miR-133a-3p;hsa-let-7a-5p;hsa-miR-138-5p;hsa-miR-375;hsa-miR-30d-5p;hsa-miR-155-5p
path:05143_2	African trypanosomiasis	6/2923	22/26590	0.0277809	0.151078	3458;7124;3383;hsa-miR-155-5p;hsa-let-7c-5p;hsa-let-7c-3p	3458;7124;6401;7412;3383;hsa-miR-15a-5p;hsa-miR-15b-5p;hsa-miR-16-5p;hsa-miR-29b-3p;hsa-miR-409-3p;hsa-miR-203a;hsa-miR-155-5p;hsa-miR-221-3p;hsa-miR-31-5p;hsa-miR-17-3p;hsa-miR-1256;hsa-miR-17-5p;hsa-miR-222-3p;hsa-miR-126-3p;hsa-let-7c-5p;hsa-let-7c-3p;
path:04062_8	Chemokine signaling pathway	12/2923	60/26590	0.0283833	0.153274	3055;4067;5293;5296;3702;hsa-let-7b-5p;hsa-let-7a-5p;hsa-let-7c-5p;hsa-let-7c-3p;hsa-miR-155-5p;hsa-miR-18a-3p;hsa-miR-20a-5p	5747;2268;3055;4067;6714;23533;5290;5291;5293;5294;5295;5296;8503;25759;399694;53358;6464;2885;3702;3265;3845;4893;6654;6655;hsa-miR-138-5p;hsa-miR-7-5p;hsa-miR-193a-3p;hsa-let-7b-5p;hsa-miR-205-5p;hsa-miR-23b-3p;hsa-miR-33a-5p;hsa-miR-148b-3p;hsa-miR-30a
path:00010_8	Glycolysis / Gluconeogenesis	7/2923	28/26590	0.0285805	0.153274	2203;2821;5236;3101;83440;hsa-miR-155-5p;hsa-miR-125a-5p	5211;5213;5214;2203;8789;2821;5236;55276;3098;3099;3101;80201;2645;130589;2538;57818;83440;hsa-miR-520a-3p;hsa-miR-520e;hsa-miR-520b;hsa-miR-34a-5p;hsa-miR-30a-5p;hsa-miR-1;hsa-miR-155-5p;hsa-miR-143-3p;hsa-miR-125b-5p;hsa-miR-125a-5p;hsa-miR-23a-3p
path:00520_4	Amino sugar and nucleotide sugar metabolism	7/2923	28/26590	0.0285805	0.153274	132789;3101;3074;1116;hsa-let-7b-5p;hsa-miR-155-5p;hsa-miR-125a-5p	55577;5238;6675;91373;10007;132789;51005;2673;9945;3098;3099;3101;80201;64841;5973;3073;3074;1116;1118;27159;hsa-let-7b-5p;hsa-miR-155-5p;hsa-miR-30a-5p;hsa-miR-34a-5p;hsa-miR-16-5p;hsa-miR-143-3p;hsa-miR-125b-5p;hsa-miR-125a-5p
path:00520_5	Amino sugar and nucleotide sugar metabolism	7/2923	28/26590	0.0285805	0.153274	132789;5236;3101;2821;hsa-let-7b-5p;hsa-miR-155-5p;hsa-miR-125a-5p	55577;5238;10007;132789;51005;4351;5372;5373;5236;55276;2673;9945;3098;3099;3101;80201;64841;2821;2645;hsa-let-7b-5p;hsa-miR-34a-5p;hsa-miR-30a-5p;hsa-miR-1;hsa-miR-16-5p;hsa-miR-155-5p;hsa-miR-143-3p;hsa-miR-125b-5p;hsa-miR-125a-5p
path:04914_9	Progesterone-mediated oocyte maturation	7/2923	28/26590	0.0285805	0.153274	993;9088;245711;hsa-let-7c-3p;hsa-let-7c-5p;hsa-let-7b-5p;hsa-miR-155-5p	983;993;994;995;9088;1017;245711;387778;hsa-miR-24-3p;hsa-miR-663a;hsa-miR-31-5p;hsa-miR-15a-5p;hsa-let-7c-3p;hsa-miR-503-5p;hsa-miR-449b-5p;hsa-let-7c-5p;hsa-let-7b-5p;hsa-miR-21-5p;hsa-miR-449a;hsa-miR-34a-5p;hsa-miR-424-5p;hsa-miR-148a-3p;hsa-miR-103a-
path:05221_3	Acute myeloid leukemia	14/2923	74/26590	0.0294654	0.157583	6688;6777;3815;5293;5296;hsa-let-7c-5p;hsa-let-7a-5p;hsa-let-7c-3p;hsa-miR-155-5p;hsa-miR-18a-3p;hsa-let-7b-5p;hsa-miR-20a-5p;hsa-miR-150-5p;hsa-miR-146b-5p	3845;4893;2322;6688;1050;6774;6776;6777;3265;6654;6655;2885;3815;10000;207;208;23533;5290;5291;5293;5294;5295;5296;8503;hsa-let-7c-5p;hsa-let-7a-5p;hsa-miR-622;hsa-let-7c-3p;hsa-miR-126-3p;hsa-miR-155-5p;hsa-miR-96-5p;hsa-miR-217;hsa-let-7g-5p;hsa-miR-18a
path:05218_4	Melanoma	18/2923	103/26590	0.0314162	0.167553	4233;2246;2247;2258;5154;80310;5293;5296;hsa-let-7a-5p;hsa-miR-155-5p;hsa-let-7c-3p;hsa-let-7c-5p;hsa-miR-100-5p;hsa-let-7b-5p;hsa-miR-140-5p;hsa-miR-146b-3p;hsa-miR-18a-3p;hsa-miR-20a-5p	673;1956;2260;3480;4233;5156;5159;1950;2246;2247;2248;2249;2250;2251;2252;2253;2254;2255;2256;2257;2258;2259;26281;26291;27006;3082;3479;5154;5155;56034;80310;8074;8817;8822;8823;9965;23533;5290;5291;5293;5294;5295;5296;8503;369;5894;3265;3845;4893;hsa-mi
path:03013_7	RNA transport	5/2923	17/26590	0.0319615	0.168024	5901;8021;11097;hsa-miR-155-5p;hsa-let-7b-5p	5901;7514;10482;55998;56000;56001;728343;8021;4927;11097;hsa-miR-29a-3p;hsa-miR-16-5p;hsa-miR-193b-3p;hsa-miR-30a-5p;hsa-miR-155-5p;hsa-let-7b-5p;hsa-miR-34a-5p
path:05010_2	Alzheimer's disease	5/2923	17/26590	0.0319615	0.168024	hsa-miR-20a-5p;hsa-miR-130a-3p;hsa-miR-101-3p;hsa-let-7a-5p;hsa-miR-29c-3p	351;322;2597;8883;hsa-miR-20a-5p;hsa-miR-15a-5p;hsa-miR-520c-3p;hsa-miR-16-5p;hsa-miR-130a-3p;hsa-miR-17-5p;hsa-miR-101-3p;hsa-miR-106b-5p;hsa-miR-106a-5p;hsa-let-7d-5p;hsa-let-7a-5p;hsa-miR-644a;hsa-miR-29c-3p
path:04110_5	Cell cycle	13/2923	68/26590	0.0324771	0.168024	10393;29945;701;5347;9088;991;993;hsa-let-7b-5p;hsa-miR-100-5p;hsa-miR-155-5p;hsa-miR-20a-5p;hsa-let-7c-5p;hsa-let-7c-3p	51343;10393;246184;25847;29882;29945;51433;51434;51529;64682;8697;8881;996;983;701;5347;10459;4085;9184;8555;8556;9088;494551;7465;10744;9232;5925;991;994;995;993;85417;891;9133;1022;902;hsa-miR-124-3p;hsa-let-7b-5p;hsa-miR-34a-5p;hsa-miR-16-5p;hsa-miR-24
path:04725_11	Cholinergic synapse	13/2923	68/26590	0.0324771	0.168024	5566;5567;814;hsa-miR-204-5p;hsa-miR-211-5p;hsa-let-7a-5p;hsa-let-7c-5p;hsa-let-7c-3p;hsa-miR-155-5p;hsa-miR-18a-3p;hsa-let-7b-5p;hsa-miR-20a-5p;hsa-miR-101-3p	5566;5567;5568;5613;5594;5595;10488;1385;148327;468;64764;84699;90993;9586;814;815;816;817;818;3265;3845;4893;5604;2353;hsa-miR-28-5p;hsa-miR-30a-5p;hsa-miR-320a;hsa-miR-199a-3p;hsa-miR-335-5p;hsa-miR-483-5p;hsa-miR-200b-3p;hsa-miR-34b-5p;hsa-miR-203a;hsa
path:00230_4	Purine metabolism	3/2923	7/26590	0.0330431	0.168024	10606;5198;hsa-miR-155-5p	5471;2618;158;10606;5198;hsa-miR-155-5p;hsa-miR-30a-5p
path:00970_2	Aminoacyl-tRNA biosynthesis	3/2923	7/26590	0.0330431	0.168024	92935;hsa-let-7b-5p;hsa-miR-155-5p	4141;92935;123263;hsa-miR-16-5p;hsa-let-7b-5p;hsa-miR-155-5p;hsa-miR-1
path:04060_29	Cytokine-cytokine receptor interaction	3/2923	7/26590	0.0330431	0.168024	4055;356;8740	8771;8764;4055;356;8740;hsa-miR-34a-5p;hsa-miR-21-5p
path:04650_16	Natural killer cell mediated cytotoxicity	3/2923	7/26590	0.0330431	0.168024	836;3002;hsa-let-7a-5p	637;836;3002;hsa-miR-138-5p;hsa-let-7a-5p;hsa-miR-375;hsa-miR-30d-5p
path:05142_2	Chagas disease (American trypanosomiasis)	3/2923	7/26590	0.0330431	0.168024	7099;hsa-let-7c-5p;hsa-let-7c-3p	7099;148022;hsa-let-7c-5p;hsa-miR-146a-5p;hsa-let-7i-5p;hsa-let-7c-3p;hsa-miR-221-3p
path:04722_12	Neurotrophin signaling pathway	8/2923	35/26590	0.0330722	0.168024	5906;hsa-let-7a-5p;hsa-let-7c-5p;hsa-let-7c-3p;hsa-miR-155-5p;hsa-miR-18a-3p;hsa-let-7b-5p;hsa-miR-20a-5p	3265;3845;4893;5604;5605;673;2889;5906;5908;hsa-let-7a-5p;hsa-miR-181d-5p;hsa-miR-181a-5p;hsa-miR-143-3p;hsa-let-7c-5p;hsa-miR-622;hsa-let-7c-3p;hsa-miR-126-3p;hsa-miR-155-5p;hsa-miR-96-5p;hsa-miR-217;hsa-let-7g-5p;hsa-miR-18a-3p;hsa-miR-181c-5p;hsa-let-7
path:05161_16	Hepatitis B	8/2923	35/26590	0.0330722	0.168024	2185;hsa-miR-155-5p;hsa-let-7a-5p;hsa-let-7c-5p;hsa-let-7c-3p;hsa-miR-18a-3p;hsa-let-7b-5p;hsa-miR-20a-5p	6774;3716;2185;6714;2885;3265;3845;4893;hsa-miR-155-5p;hsa-miR-21-5p;hsa-miR-20b-5p;hsa-miR-337-3p;hsa-miR-17-5p;hsa-miR-23b-3p;hsa-miR-205-5p;hsa-miR-33a-5p;hsa-let-7a-5p;hsa-miR-181d-5p;hsa-miR-181a-5p;hsa-miR-143-3p;hsa-let-7c-5p;hsa-miR-622;hsa-let-7c
path:00230_5	Purine metabolism	26/2923	163/26590	0.0332705	0.168024	50484;27115;50940;5140;10621;11128;25885;5430;5433;5434;5440;5426;57804;4830;4831;270;271;272;115024;3615;5152;1633;hsa-miR-155-5p;hsa-let-7c-3p;hsa-let-7b-5p;hsa-let-7c-5p	50484;6240;6241;471;158;87178;10846;27115;50940;5136;5137;5138;5139;5140;5141;5142;5143;5144;5150;5151;5153;8622;107;108;109;111;112;113;114;115;196883;55811;10621;10622;10623;11128;171568;221830;246721;25885;30834;51082;51728;5430;5431;5432;5433;5434;543
path:04510_11	Focal adhesion	10/2923	48/26590	0.0335292	0.168024	10627;4659;29780;64098;5829;71;hsa-let-7b-5p;hsa-let-7c-3p;hsa-miR-155-5p;hsa-let-7c-5p	103910;10398;10627;29895;4633;4636;58498;93408;1729;4659;5499;5500;5501;6093;9475;29780;55742;64098;7408;5829;2909;394;387;5923;60;71;hsa-let-7b-5p;hsa-miR-30a-5p;hsa-miR-584-5p;hsa-miR-146a-5p;hsa-miR-148b-3p;hsa-miR-138-5p;hsa-miR-124-3p;hsa-miR-1;hsa-m
path:04650_12	Natural killer cell mediated cytotoxicity	10/2923	48/26590	0.0335292	0.168024	3937;7535;3932;919;7305;5777;5293;5296;3824;51744	2534;27040;3937;6850;7535;3932;919;2207;7305;5781;5777;23533;5290;5291;5293;5294;5295;5296;8503;25759;399694;53358;6464;3824;51744;9436;3806;3808;3809;3810;hsa-miR-34a-5p;hsa-miR-34b-3p;hsa-miR-34c-5p;hsa-miR-489-3p;hsa-miR-23a-3p;hsa-miR-181a-5p;hsa-miR-
path:04514_10	Cell adhesion molecules (CAMs)	2/2923	3/26590	0.0335874	0.168024	9019;hsa-miR-155-5p	4359;9019;hsa-miR-155-5p
path:04672_3	Intestinal immune network for IgA production	2/2923	3/26590	0.0335874	0.168024	941;942	941;942;940
path:04672_9	Intestinal immune network for IgA production	2/2923	3/26590	0.0335874	0.168024	4055;hsa-miR-155-5p	4055;9020;hsa-miR-155-5p
path:04940_1	Type I diabetes mellitus	2/2923	3/26590	0.0335874	0.168024	941;942	940;941;942
path:05150_5	Staphylococcus aureus infection	2/2923	3/26590	0.0335874	0.168024	2357;2358	2357;2358;2359
path:05320_3	Autoimmune thyroid disease	2/2923	3/26590	0.0335874	0.168024	941;942	941;942;940
path:05322_2	Systemic lupus erythematosus	2/2923	3/26590	0.0335874	0.168024	941;942	941;942;940
path:05330_3	Allograft rejection	2/2923	3/26590	0.0335874	0.168024	941;942	941;942;940
path:05332_2	Graft-versus-host disease	2/2923	3/26590	0.0335874	0.168024	941;942	940;941;942
path:05416_4	Viral myocarditis	2/2923	3/26590	0.0335874	0.168024	941;942	940;941;942
path:04610_7	Complement and coagulation cascades	6/2923	23/26590	0.0341902	0.168523	2;3818;5265;5328;5054;hsa-miR-155-5p	2161;5624;2;3818;5329;5340;5265;5345;5328;5327;5054;718;hsa-miR-155-5p;hsa-miR-16-5p;hsa-miR-193b-3p;hsa-miR-23b-3p;hsa-miR-21-5p;hsa-miR-30c-5p;hsa-miR-138-5p;hsa-miR-143-3p;hsa-miR-145-5p;hsa-miR-301a-3p;hsa-miR-99a-5p
path:00250_2	Alanine, aspartate and glutamate metabolism	7/2923	29/26590	0.0342096	0.168523	259307;2806;8528;790;2571;8659;hsa-miR-155-5p	443;91703;56954;440;259307;2805;2806;8528;445;122622;159;790;2746;2747;2571;2572;2752;27165;2744;1373;8659;2673;9945;5471;hsa-miR-155-5p;hsa-miR-16-5p;hsa-miR-34a-5p;hsa-miR-1;hsa-miR-29a-3p
path:04141_16	Protein processing in endoplasmic reticulum	7/2923	29/26590	0.0342096	0.168523	3306;3310;7321;80331;85479;hsa-miR-155-5p;hsa-let-7b-5p	3303;3304;3305;3306;3310;3312;9978;10477;51619;7321;7322;7323;7324;7325;10294;285126;3300;3301;3337;54788;80331;85479;10273;hsa-miR-34a-5p;hsa-miR-16-5p;hsa-miR-1;hsa-miR-155-5p;hsa-let-7b-5p;hsa-miR-30a-5p
path:04141_20	Protein processing in endoplasmic reticulum	7/2923	29/26590	0.0342096	0.168523	3306;3310;7321;80331;85479;hsa-miR-155-5p;hsa-let-7b-5p	3303;3304;3305;3306;3310;3312;10477;51619;7321;7322;7323;7324;7325;10294;285126;3300;3301;3337;54788;80331;85479;10273;5071;hsa-miR-34a-5p;hsa-miR-16-5p;hsa-miR-1;hsa-miR-155-5p;hsa-let-7b-5p;hsa-miR-30a-5p
path:04961_7	Endocrine and other factor-regulated calcium reabsorption	7/2923	29/26590	0.0342096	0.168523	2099;5566;5567;hsa-miR-19a-3p;hsa-miR-130a-3p;hsa-miR-19b-3p;hsa-miR-18a-5p	56302;7421;8766;9365;5578;5579;5582;2099;5566;5567;5568;5613;112;115;hsa-miR-206;hsa-miR-19a-3p;hsa-miR-222-3p;hsa-miR-26a-5p;hsa-miR-193b-3p;hsa-miR-130a-3p;hsa-miR-19b-3p;hsa-miR-18a-5p;hsa-miR-20b-5p;hsa-miR-221-3p;hsa-miR-22-3p;hsa-miR-18b-5p;hsa-miR-
path:05161_17	Hepatitis B	7/2923	29/26590	0.0342096	0.168523	hsa-let-7a-5p;hsa-let-7c-5p;hsa-let-7c-3p;hsa-miR-155-5p;hsa-miR-18a-3p;hsa-let-7b-5p;hsa-miR-20a-5p	6714;2885;3265;3845;4893;4214;hsa-miR-205-5p;hsa-miR-23b-3p;hsa-miR-33a-5p;hsa-let-7a-5p;hsa-miR-181d-5p;hsa-miR-181a-5p;hsa-miR-143-3p;hsa-let-7c-5p;hsa-miR-622;hsa-let-7c-3p;hsa-miR-126-3p;hsa-miR-155-5p;hsa-miR-96-5p;hsa-miR-217;hsa-let-7g-5p;hsa-miR-1
path:00280_5	Valine, leucine and isoleucine degradation	4/2923	12/26590	0.0349692	0.169675	3032;84693;hsa-miR-155-5p;hsa-let-7b-5p	10449;30;3032;4594;84693;5095;5096;4329;hsa-miR-124-3p;hsa-miR-193b-3p;hsa-miR-155-5p;hsa-let-7b-5p
path:00770_1	Pantothenate and CoA biosynthesis	4/2923	12/26590	0.0349692	0.169675	80347;79717;8875;8876	80347;5167;5169;53354;55229;79646;80025;60490;79717;8875;8876;60496
path:04610_1	Complement and coagulation cascades	4/2923	12/26590	0.0349692	0.169675	2;3818;hsa-let-7b-5p;hsa-miR-155-5p	2161;2147;2159;2155;2;7035;3827;3818;hsa-let-7b-5p;hsa-miR-16-5p;hsa-miR-1;hsa-miR-155-5p
path:04621_7	NOD-like receptor signaling pathway	4/2923	12/26590	0.0349692	0.169675	22861;838;58484;4671	22861;114548;29108;834;838;22900;58484;4671;59082;260434;4210;hsa-miR-221-3p
path:05142_14	Chagas disease (American trypanosomiasis)	4/2923	12/26590	0.0349692	0.169675	2767;2769;1636;hsa-let-7b-5p	624;2767;2769;2776;9630;23236;5330;5331;5332;1636;hsa-let-7b-5p;hsa-miR-1
path:05150_2	Staphylococcus aureus infection	4/2923	12/26590	0.0349692	0.169675	720;717;3426;719	1675;718;727;720;721;717;728;5340;3426;3075;719;hsa-miR-146a-5p
path:05152_21	Tuberculosis	12/2923	62/26590	0.0357606	0.172934	7124;3592;3593;3606;51561;4843;hsa-miR-155-5p;hsa-let-7a-5p;hsa-miR-146b-5p;hsa-let-7c-3p;hsa-let-7c-5p;hsa-miR-20a-5p	5894;1051;1054;5594;5595;4790;5970;7189;7124;7132;3592;3593;3552;3553;3569;3606;51561;8767;64170;10892;8915;5599;5601;5602;1432;5600;5603;6300;4843;hsa-miR-7-5p;hsa-miR-125b-5p;hsa-miR-155-5p;hsa-miR-34a-5p;hsa-miR-28-5p;hsa-miR-30a-5p;hsa-miR-320a;hsa-mi
path:04151_7	PI3K-Akt signaling pathway	24/2923	149/26590	0.0358195	0.172934	1436;2324;3815;4233;1435;1944;2246;2247;2258;5154;80310;hsa-let-7a-5p;hsa-miR-155-5p;hsa-let-7c-3p;hsa-let-7c-5p;hsa-miR-100-5p;hsa-miR-146b-5p;hsa-let-7b-5p;hsa-miR-140-5p;hsa-miR-130a-3p;hsa-miR-146b-3p;hsa-miR-150-5p;hsa-miR-125a-5p;hsa-miR-20a-5p	3667;1436;1956;1969;2260;2261;2263;2264;2321;2324;3480;3643;3791;3815;4233;4804;5156;5159;7010;1435;1942;1943;1944;1945;1946;1950;2246;2247;2248;2249;2250;2251;2252;2253;2254;2255;2256;2257;2258;2259;2277;26281;26291;27006;284;285;3082;3479;3630;4254;4803
path:04670_6	Leukocyte transendothelial migration	9/2923	42/26590	0.0361321	0.17315	9564;5829;10451;7409;3383;5906;hsa-let-7c-3p;hsa-miR-155-5p;hsa-let-7c-5p	9564;4301;6494;6093;9475;5747;387;2909;394;5829;10451;7409;7410;3383;5906;5908;hsa-miR-124-3p;hsa-miR-584-5p;hsa-miR-146a-5p;hsa-miR-148b-3p;hsa-miR-138-5p;hsa-miR-7-5p;hsa-miR-193a-3p;hsa-miR-375;hsa-miR-122-5p;hsa-let-7c-3p;hsa-miR-155-5p;hsa-let-7c-5p;
path:04720_1	Long-term potentiation	13/2923	69/26590	0.0361326	0.17315	814;5532;805;5566;5567;3708;hsa-let-7a-5p;hsa-let-7c-5p;hsa-let-7c-3p;hsa-miR-155-5p;hsa-miR-18a-3p;hsa-let-7b-5p;hsa-miR-20a-5p	5578;5579;5582;814;815;816;817;818;11261;5530;5532;5533;5534;5535;63928;163688;51806;801;805;808;810;2902;2903;2904;2905;2906;5566;5567;5568;5613;775;107;114;2890;2891;3265;3845;4893;2911;2915;3708;3709;3710;hsa-miR-1;hsa-miR-219a-5p;hsa-miR-16-5p;hsa-miR
path:04810_26	Regulation of actin cytoskeleton	13/2923	69/26590	0.0361326	0.17315	5881;9564;3655;3683;3684;3689;3690;3696;hsa-miR-155-5p;hsa-let-7c-3p;hsa-let-7c-5p;hsa-let-7b-5p;hsa-let-7a-5p	5879;5880;5881;387;2909;1793;1398;1399;9564;5747;1445;22801;3655;3672;3673;3674;3675;3676;3678;3679;3680;3681;3682;3683;3684;3685;3687;3688;3689;3690;3691;3693;3694;3695;3696;8515;8516;hsa-miR-194-5p;hsa-miR-122-5p;hsa-miR-142-3p;hsa-miR-155-5p;hsa-miR-37
path:04114_8	Oocyte meiosis	10/2923	49/26590	0.0381228	0.182093	991;5347;805;5532;5518;hsa-let-7c-5p;hsa-let-7c-3p;hsa-let-7b-5p;hsa-miR-100-5p;hsa-miR-155-5p	983;991;10744;9232;26271;6500;8454;9978;286151;23291;8945;815;816;817;818;5347;163688;51806;801;805;808;810;11261;5530;5532;5533;5534;5535;63928;5515;5516;5518;5519;hsa-miR-24-3p;hsa-miR-663a;hsa-miR-31-5p;hsa-miR-16-5p;hsa-miR-34a-5p;hsa-let-7c-5p;hsa-mi
path:04115_3	p53 signaling pathway	24/2923	150/26590	0.0383565	0.182093	7249;50484;5268;5054;355;5366;hsa-miR-374a-5p;hsa-miR-101-5p;hsa-miR-101-3p;hsa-miR-18a-5p;hsa-miR-100-5p;hsa-miR-155-5p;hsa-let-7c-3p;hsa-let-7b-5p;hsa-let-7c-5p;hsa-miR-19a-3p;hsa-miR-19b-3p;hsa-miR-20a-5p;hsa-let-7a-5p;hsa-miR-125a-5p;hsa-miR-146b-5p;h	6477;3486;10912;1647;4616;4194;1111;545;11200;472;56475;2810;7249;8493;7161;900;901;64326;50484;6241;1643;55240;5728;5268;3732;3479;5054;575;1026;64393;9538;9540;355;51512;581;55367;4193;7157;25898;64065;51246;143686;27244;83667;27113;5366;hsa-miR-424-5p;
path:04064_16	NF-kappa B signaling pathway	8/2923	36/26590	0.038563	0.182093	10673;6357;3383;hsa-miR-155-5p;hsa-let-7a-5p;hsa-miR-146b-5p;hsa-let-7c-5p;hsa-let-7c-3p	7186;1147;4791;5971;4790;5970;10673;115650;6357;6387;6366;6363;3383;hsa-miR-223-3p;hsa-miR-16-5p;hsa-miR-15a-5p;hsa-miR-23b-3p;hsa-miR-195-5p;hsa-miR-146a-5p;hsa-miR-155-5p;hsa-miR-9-5p;hsa-let-7a-5p;hsa-miR-146b-5p;hsa-miR-124-3p;hsa-miR-126-5p;hsa-miR-2
path:04270_11	Vascular smooth muscle contraction	8/2923	36/26590	0.038563	0.182093	3708;27345;3778;3779;5566;5567;hsa-let-7b-5p;hsa-miR-211-5p	340156;4638;85366;91807;23236;5330;5331;5332;3708;3709;3710;10242;157855;27094;27345;3778;3779;107;108;109;111;112;113;114;115;196883;5566;5567;5568;5613;10335;hsa-let-7b-5p;hsa-miR-1;hsa-miR-424-5p;hsa-miR-211-5p;hsa-miR-182-5p
path:04621_2	NOD-like receptor signaling pathway	8/2923	36/26590	0.038563	0.182093	64127;841;hsa-miR-155-5p;hsa-let-7a-5p;hsa-miR-125a-5p;hsa-let-7c-3p;hsa-miR-146b-5p;hsa-let-7c-5p	10392;64127;8767;6885;10454;23118;257397;64170;331;7205;841;10910;84674;7128;7189;hsa-miR-10a-5p;hsa-miR-23b-3p;hsa-miR-155-5p;hsa-miR-195-5p;hsa-miR-200c-3p;hsa-miR-181a-5p;hsa-miR-429;hsa-miR-200b-3p;hsa-miR-181b-5p;hsa-miR-34a-3p;hsa-miR-19b-1-5p;hsa-l
path:04670_17	Leukocyte transendothelial migration	8/2923	36/26590	0.038563	0.182093	3689;3683;5293;5296;10451;7409;2185;hsa-miR-155-5p	3689;3683;23533;5290;5291;5293;5294;5295;5296;8503;10451;7409;7410;10411;11069;2185;6387;7852;2770;2771;2773;hsa-miR-148b-3p;hsa-miR-30a-5p;hsa-miR-29a-3p;hsa-miR-376a-3p;hsa-miR-126-3p;hsa-miR-133a-3p;hsa-miR-30c-5p;hsa-miR-155-5p;hsa-miR-23b-3p;hsa-miR-
path:04350_3	TGF-beta signaling pathway	15/2923	84/26590	0.0394598	0.185874	3398;7124;3458;hsa-let-7b-5p;hsa-miR-130a-3p;hsa-miR-155-5p;hsa-miR-18a-5p;hsa-miR-19a-3p;hsa-miR-150-5p;hsa-miR-20a-5p;hsa-miR-100-5p;hsa-miR-204-5p;hsa-let-7c-3p;hsa-miR-140-5p;hsa-let-7c-5p	8454;9978;4089;4087;4088;4091;4092;5308;6667;1387;2033;7027;1874;1875;5933;3397;3398;3399;3400;90;9372;9765;6500;5594;5595;4086;4090;4093;57154;64750;7046;7124;3458;hsa-let-7b-5p;hsa-miR-26a-5p;hsa-miR-199a-5p;hsa-miR-130a-3p;hsa-miR-224-5p;hsa-miR-146a-5
path:04110_9	Cell cycle	13/2923	70/26590	0.0400721	0.186814	10393;29945;5347;7529;7532;9088;993;hsa-let-7b-5p;hsa-miR-100-5p;hsa-miR-155-5p;hsa-miR-20a-5p;hsa-let-7c-3p;hsa-let-7c-5p	51343;10393;246184;25847;29882;29945;51433;51434;51529;64682;8697;8881;996;983;5347;10971;7529;7531;7532;7533;7534;1111;11200;9088;494551;7465;5925;994;995;993;85417;891;9133;1022;902;hsa-miR-124-3p;hsa-let-7b-5p;hsa-miR-34a-5p;hsa-miR-16-5p;hsa-miR-24-3p
path:04810_28	Regulation of actin cytoskeleton	13/2923	70/26590	0.0400721	0.186814	5293;5296;22808;6237;hsa-let-7a-5p;hsa-let-7c-5p;hsa-let-7c-3p;hsa-miR-155-5p;hsa-miR-18a-3p;hsa-let-7b-5p;hsa-miR-20a-5p;hsa-miR-100-5p;hsa-miR-140-5p	9459;369;4342;5894;673;23533;5290;5291;5293;5294;5295;5296;8503;22800;22808;3265;3845;4893;6237;6654;6655;1956;2260;2261;2263;2264;3645;5156;5159;hsa-miR-30c-5p;hsa-miR-7-5p;hsa-miR-125b-5p;hsa-miR-148b-3p;hsa-miR-30a-5p;hsa-miR-29a-3p;hsa-miR-376a-3p;hsa
path:00520_1	Amino sugar and nucleotide sugar metabolism	5/2923	18/26590	0.0403606	0.186814	10020;3074;1116;hsa-let-7b-5p;hsa-miR-155-5p	55577;5238;6675;91373;10020;54187;51005;64841;5973;3073;3074;1116;1118;27159;80896;hsa-let-7b-5p;hsa-miR-155-5p;hsa-miR-30a-5p
path:00983_3	Drug metabolism - other enzymes	5/2923	18/26590	0.0403606	0.186814	1890;1806;1807;hsa-let-7b-5p;hsa-miR-155-5p	151531;7378;1890;1806;1807;7372;54963;7371;83549;7083;7084;1548;1549;1553;978;hsa-let-7b-5p;hsa-miR-34a-5p;hsa-miR-155-5p
path:05152_25	Tuberculosis	5/2923	18/26590	0.0403606	0.186814	64581;26253;hsa-miR-155-5p;hsa-let-7a-5p;hsa-miR-146b-5p	4790;5970;64581;6850;6714;64170;26253;2207;hsa-miR-146a-5p;hsa-miR-155-5p;hsa-miR-9-5p;hsa-let-7a-5p;hsa-miR-146b-5p;hsa-miR-15a-5p;hsa-miR-124-3p;hsa-miR-205-5p;hsa-miR-23b-3p;hsa-miR-33a-5p
path:00230_1	Purine metabolism	26/2923	166/26590	0.0404502	0.186814	50484;27115;50940;5140;10621;11128;25885;5430;5433;5434;5440;5426;57804;4830;4831;270;271;272;115024;3615;5152;1633;hsa-miR-155-5p;hsa-let-7c-3p;hsa-let-7b-5p;hsa-let-7c-5p	50484;6240;6241;7498;471;158;87178;10846;27115;50940;5136;5137;5138;5139;5140;5141;5142;5143;5144;5150;5151;5153;8622;107;108;109;111;112;113;114;115;196883;55811;10621;10622;10623;11128;171568;221830;246721;25885;30834;51082;51728;5430;5431;5432;5433;543
path:05152_7	Tuberculosis	7/2923	30/26590	0.0405278	0.186814	5289;805;5532;6772;hsa-let-7c-3p;hsa-let-7c-5p;hsa-let-7a-5p	5289;163688;51806;801;805;808;810;815;816;817;818;11261;5530;5532;5533;5534;5535;63928;6772;842;hsa-miR-1;hsa-miR-219a-5p;hsa-miR-16-5p;hsa-miR-30a-5p;hsa-miR-145-5p;hsa-let-7c-3p;hsa-let-7c-5p;hsa-miR-34a-5p;hsa-miR-133a-3p;hsa-let-7a-5p
path:05160_7	Hepatitis C	7/2923	30/26590	0.0405278	0.186814	6772;10379;5518;5521;hsa-let-7c-3p;hsa-let-7c-5p;hsa-miR-155-5p	3454;3455;3716;7297;6772;6773;10379;9021;5515;5516;5518;5519;5520;5521;5522;55844;8554;hsa-miR-17-5p;hsa-miR-145-5p;hsa-let-7c-3p;hsa-let-7c-5p;hsa-miR-34a-5p;hsa-miR-16-5p;hsa-miR-222-3p;hsa-miR-31-5p;hsa-miR-30a-5p;hsa-miR-1;hsa-miR-155-5p;hsa-miR-424-5
path:05169_1	Epstein-Barr virus infection	7/2923	30/26590	0.0405278	0.186814	1380;2208;hsa-miR-155-5p;hsa-let-7c-5p;hsa-let-7a-5p;hsa-miR-20a-5p;hsa-let-7c-3p	1380;11317;3516;2208;2268;4609;hsa-miR-155-5p;hsa-miR-124-3p;hsa-miR-98-5p;hsa-miR-34a-5p;hsa-let-7c-5p;hsa-miR-378a-3p;hsa-miR-34b-5p;hsa-let-7f-5p;hsa-miR-24-3p;hsa-let-7a-5p;hsa-miR-335-5p;hsa-miR-26a-5p;hsa-miR-449c-5p;hsa-miR-20a-5p;hsa-miR-21-5p;hsa
path:04115_7	p53 signaling pathway	24/2923	151/26590	0.0410245	0.188072	7249;50484;5268;5054;355;5366;hsa-miR-374a-5p;hsa-miR-101-5p;hsa-miR-101-3p;hsa-miR-18a-5p;hsa-miR-100-5p;hsa-miR-155-5p;hsa-let-7c-3p;hsa-let-7b-5p;hsa-let-7c-5p;hsa-miR-19a-3p;hsa-miR-19b-3p;hsa-miR-20a-5p;hsa-let-7a-5p;hsa-miR-125a-5p;hsa-miR-146b-5p;h	6477;3486;10912;1647;4616;4194;1111;545;11200;472;56475;2810;7249;8493;7161;900;901;64326;50484;6241;1643;55240;5728;5268;3732;5054;575;1026;64393;9538;9540;355;51512;581;55367;54205;4193;7157;25898;64065;51246;143686;27244;83667;63970;27113;5366;hsa-miR-
path:04062_12	Chemokine signaling pathway	9/2923	43/26590	0.0413988	0.188072	10451;7409;3702;5906;7454;hsa-let-7c-3p;hsa-miR-155-5p;hsa-let-7c-5p;hsa-miR-29c-3p	387;10451;7409;7410;3702;998;5906;5908;7454;8976;56288;26230;7074;5058;5879;5880;hsa-miR-375;hsa-miR-122-5p;hsa-let-7c-3p;hsa-miR-155-5p;hsa-let-7c-5p;hsa-miR-31-5p;hsa-miR-185-5p;hsa-miR-200c-3p;hsa-miR-31-3p;hsa-miR-1;hsa-miR-224-5p;hsa-miR-195-5p;hsa-m
path:04064_6	NF-kappa B signaling pathway	9/2923	43/26590	0.0413988	0.188072	8737;3554;958;23586;353376;hsa-let-7c-3p;hsa-miR-146b-5p;hsa-let-7c-5p;hsa-miR-155-5p	3654;51135;4615;7186;7188;8737;8717;3554;7187;9020;1147;3551;6885;958;7189;8792;10454;23118;257397;23586;114609;353376;148022;hsa-miR-146a-5p;hsa-let-7c-3p;hsa-miR-146b-5p;hsa-let-7c-5p;hsa-miR-155-5p;hsa-miR-203a;hsa-miR-223-3p;hsa-miR-16-5p;hsa-miR-15a-
path:05221_6	Acute myeloid leukemia	9/2923	43/26590	0.0413988	0.188072	6688;6777;11040;3815;5293;5296;hsa-miR-150-5p;hsa-miR-155-5p;hsa-miR-146b-5p	2322;6688;1050;6774;6776;6777;5292;11040;2885;3815;23533;5290;5291;5293;5294;5295;5296;8503;hsa-miR-150-5p;hsa-miR-155-5p;hsa-miR-34a-5p;hsa-miR-424-5p;hsa-miR-569;hsa-miR-1;hsa-miR-124-3p;hsa-miR-138-5p;hsa-miR-21-5p;hsa-miR-20b-5p;hsa-miR-337-3p;hsa-miR
path:04380_20	Osteoclast differentiation	6/2923	24/26590	0.0414807	0.188072	695;7006;29760;3937;5532;814	9846;695;7006;29760;3937;5336;11261;5530;5532;5533;5534;5535;63928;814;1385;hsa-miR-346;hsa-miR-16-5p;hsa-miR-30a-5p;hsa-miR-145-5p;hsa-miR-200b-3p;hsa-miR-34b-5p;hsa-miR-203a;hsa-miR-103a-3p;hsa-miR-182-5p
path:05152_4	Tuberculosis	6/2923	24/26590	0.0414807	0.188072	5869;5289;3916;hsa-miR-130a-3p;hsa-miR-155-5p;hsa-let-7b-5p	5868;5869;5878;5289;10312;23545;245972;50617;51606;527;533;535;537;9114;8411;3916;3920;7879;1509;hsa-miR-130a-3p;hsa-miR-155-5p;hsa-miR-193b-3p;hsa-let-7b-5p;hsa-miR-1
path:05160_1	Hepatitis C	6/2923	24/26590	0.0414807	0.188072	23586;57506;hsa-miR-155-5p;hsa-let-7c-3p;hsa-miR-146b-5p;hsa-let-7c-5p	23586;57506;7187;29110;9641;148022;8517;1147;3551;7189;hsa-miR-155-5p;hsa-miR-221-3p;hsa-miR-200c-3p;hsa-miR-223-3p;hsa-miR-16-5p;hsa-miR-15a-5p;hsa-miR-23b-3p;hsa-miR-195-5p;hsa-miR-218-5p;hsa-miR-199a-5p;hsa-miR-146a-5p;hsa-let-7c-3p;hsa-miR-146b-5p;hsa
path:04650_13	Natural killer cell mediated cytotoxicity	10/2923	50/26590	0.0431324	0.195104	5532;7535;10870;5293;5296;5881;10451;7409;22914;hsa-miR-155-5p	11261;5530;5532;5533;5534;5535;63928;5335;5336;27040;5578;5579;5582;6452;6850;7535;10870;23533;5290;5291;5293;5294;5295;5296;8503;2885;5879;5880;5881;10451;7409;7410;100528032;22914;hsa-miR-16-5p;hsa-miR-30a-5p;hsa-miR-145-5p;hsa-miR-34a-5p;hsa-miR-34b-3p
path:04115_5	p53 signaling pathway	24/2923	152/26590	0.0438267	0.197782	7249;50484;5268;5054;355;5366;hsa-miR-374a-5p;hsa-miR-101-5p;hsa-miR-101-3p;hsa-miR-18a-5p;hsa-miR-100-5p;hsa-miR-155-5p;hsa-let-7c-3p;hsa-let-7b-5p;hsa-let-7c-5p;hsa-miR-19a-3p;hsa-miR-19b-3p;hsa-miR-20a-5p;hsa-let-7a-5p;hsa-miR-125a-5p;hsa-miR-146b-5p;h	6477;3486;10912;1647;4616;4194;1111;545;11200;472;56475;2810;7249;8493;7161;900;901;64326;50484;6241;1643;55240;5728;5268;3732;5054;575;1029;1026;64393;9538;9540;355;51512;581;55367;4193;7157;25898;64065;51246;143686;27244;83667;27113;5366;hsa-miR-424-5p;
path:04010_11	MAPK signaling pathway	11/2923	57/26590	0.044062	0.197921	22808;6237;hsa-let-7a-5p;hsa-let-7c-5p;hsa-let-7c-3p;hsa-miR-155-5p;hsa-miR-18a-3p;hsa-let-7b-5p;hsa-miR-20a-5p;hsa-miR-140-5p;hsa-miR-100-5p	22800;22808;3265;3845;4893;6237;6654;6655;2885;5156;5159;2260;2261;2263;2264;1956;4914;4915;hsa-miR-124-3p;hsa-let-7a-5p;hsa-miR-181d-5p;hsa-miR-181a-5p;hsa-miR-143-3p;hsa-let-7c-5p;hsa-miR-622;hsa-let-7c-3p;hsa-miR-126-3p;hsa-miR-155-5p;hsa-miR-96-5p;hsa
path:04620_16	Toll-like receptor signaling pathway	11/2923	57/26590	0.044062	0.197921	6352;7124;3592;3593;388372;6351;hsa-miR-20a-5p;hsa-miR-155-5p;hsa-let-7a-5p;hsa-miR-125a-5p;hsa-miR-101-3p	5594;5595;1432;5600;5603;6300;3576;5599;5601;5602;3553;3569;6352;7124;414062;6348;6349;5609;6416;2353;3725;3592;3593;388372;6351;9560;hsa-miR-28-5p;hsa-miR-30a-5p;hsa-miR-320a;hsa-miR-199a-3p;hsa-miR-335-5p;hsa-miR-483-5p;hsa-miR-200a-3p;hsa-miR-24-3p;hsa
path:04620_7	Toll-like receptor signaling pathway	12/2923	64/26590	0.0444013	0.198177	6352;7124;3592;3593;388372;6351;hsa-miR-155-5p;hsa-let-7a-5p;hsa-miR-146b-5p;hsa-miR-20a-5p;hsa-miR-125a-5p;hsa-miR-101-3p	5594;5595;4790;3663;1432;5600;5603;6300;3576;5599;5601;5602;3553;3569;6352;7124;414062;6348;6349;5970;2353;3725;3592;3593;388372;6351;9560;hsa-miR-28-5p;hsa-miR-30a-5p;hsa-miR-320a;hsa-miR-199a-3p;hsa-miR-335-5p;hsa-miR-483-5p;hsa-miR-146a-5p;hsa-miR-155-
path:04380_4	Osteoclast differentiation	8/2923	37/26590	0.0446309	0.198177	1540;6772;3932;3554;hsa-let-7c-3p;hsa-miR-146b-5p;hsa-let-7c-5p;hsa-miR-155-5p	7186;7189;8792;1540;9846;9020;1147;6885;10454;23118;6772;2534;3932;3554;7132;2274;8878;5879;hsa-miR-146a-5p;hsa-let-7c-3p;hsa-miR-146b-5p;hsa-let-7c-5p;hsa-miR-181b-5p;hsa-miR-182-5p;hsa-miR-155-5p;hsa-miR-223-3p;hsa-miR-16-5p;hsa-miR-15a-5p;hsa-miR-23b-3
path:04380_15	Osteoclast differentiation	8/2923	37/26590	0.0446309	0.198177	1540;6772;3932;3554;hsa-let-7c-3p;hsa-miR-146b-5p;hsa-let-7c-5p;hsa-miR-155-5p	7186;7189;8792;1540;9846;9020;6885;10454;23118;6772;2534;3932;3552;3553;3554;7132;2274;8878;5879;hsa-miR-146a-5p;hsa-let-7c-3p;hsa-miR-146b-5p;hsa-let-7c-5p;hsa-miR-181b-5p;hsa-miR-182-5p;hsa-miR-155-5p;hsa-miR-10a-5p;hsa-miR-23b-3p;hsa-miR-145-5p;hsa-miR
path:04621_3	NOD-like receptor signaling pathway	8/2923	37/26590	0.0446309	0.198177	64127;841;hsa-miR-155-5p;hsa-let-7a-5p;hsa-miR-125a-5p;hsa-let-7c-3p;hsa-miR-146b-5p;hsa-let-7c-5p	10392;64127;8767;6885;10454;23118;257397;64170;331;7205;841;55914;84674;7128;7189;hsa-miR-10a-5p;hsa-miR-23b-3p;hsa-miR-155-5p;hsa-miR-195-5p;hsa-miR-200c-3p;hsa-miR-181a-5p;hsa-miR-429;hsa-miR-200b-3p;hsa-miR-181b-5p;hsa-miR-34a-3p;hsa-miR-19b-1-5p;hsa-l
path:05219_1	Bladder cancer	8/2923	37/26590	0.0446309	0.198177	hsa-let-7a-5p;hsa-miR-100-5p;hsa-let-7b-5p;hsa-let-7c-5p;hsa-let-7c-3p;hsa-miR-155-5p;hsa-miR-18a-3p;hsa-miR-20a-5p	3265;11186;2261;5604;5605;369;5894;673;3845;4893;hsa-let-7a-5p;hsa-miR-181d-5p;hsa-miR-181a-5p;hsa-miR-143-3p;hsa-miR-99a-5p;hsa-miR-100-5p;hsa-miR-424-5p;hsa-miR-34a-5p;hsa-miR-497-5p;hsa-let-7b-5p;hsa-miR-7-5p;hsa-miR-125b-5p;hsa-let-7c-5p;hsa-miR-622;h
path:00510_6	N-Glycan biosynthesis	4/2923	13/26590	0.0462259	0.202933	2530;8704;6480;hsa-miR-155-5p	2530;2683;8703;8704;6480;84620;4248;4247;11282;11320;hsa-miR-155-5p;hsa-miR-1;hsa-miR-16-5p
path:04115_6	p53 signaling pathway	4/2923	13/26590	0.0462259	0.202933	841;836;hsa-let-7a-5p;hsa-miR-155-5p	841;317;54205;842;836;hsa-miR-19b-1-5p;hsa-let-7a-5p;hsa-miR-155-5p;hsa-miR-21-5p;hsa-miR-133a-3p;hsa-miR-138-5p;hsa-miR-375;hsa-miR-30d-5p
path:05016_4	Huntington's disease	4/2923	13/26590	0.0462259	0.202933	841;836;hsa-let-7a-5p;hsa-miR-155-5p	54205;841;836;317;842;hsa-miR-19b-1-5p;hsa-let-7a-5p;hsa-miR-138-5p;hsa-miR-375;hsa-miR-30d-5p;hsa-miR-155-5p;hsa-miR-21-5p;hsa-miR-133a-3p
path:05164_3	Influenza A	4/2923	13/26590	0.0462259	0.202933	23586;64135;57506;hsa-miR-155-5p	23586;64135;57506;29110;9641;148022;3551;3661;hsa-miR-155-5p;hsa-miR-221-3p;hsa-miR-200c-3p;hsa-miR-218-5p;hsa-miR-199a-5p
path:05168_8	Herpes simplex infection	4/2923	13/26590	0.0462259	0.202933	3665;hsa-let-7c-3p;hsa-miR-146b-5p;hsa-let-7c-5p	7098;148022;3661;3665;7189;9641;29110;hsa-miR-221-3p;hsa-miR-146a-5p;hsa-let-7c-3p;hsa-miR-146b-5p;hsa-let-7c-5p;hsa-miR-200c-3p
path:04510_20	Focal adhesion	27/2923	176/26590	0.0466725	0.20443	3690;3696;5293;5296;5829;2324;4233;5154;80310;9564;10451;7409;hsa-let-7a-5p;hsa-miR-155-5p;hsa-miR-625-5p;hsa-miR-19a-3p;hsa-miR-19b-3p;hsa-miR-20a-5p;hsa-miR-18a-5p;hsa-let-7c-3p;hsa-let-7c-5p;hsa-miR-125a-5p;hsa-miR-100-5p;hsa-let-7b-5p;hsa-miR-140-5p;h	3688;3690;3691;3693;3694;3695;3696;10000;207;208;5170;3611;5728;23533;5290;5291;5293;5294;5295;5296;8503;5747;824;5829;5578;5579;5582;6714;5923;3265;2885;1956;2064;2321;2324;3480;3791;4233;5156;5159;1950;2277;3082;3479;5154;5155;5228;56034;7422;7423;7424;
path:04114_9	Oocyte meiosis	9/2923	44/26590	0.047159	0.204608	9088;5347;5566;5567;7529;7532;245711;hsa-miR-155-5p;hsa-miR-100-5p	983;9088;286151;995;1017;815;816;817;818;5347;64506;5566;5567;5568;5613;10971;7529;7531;7532;7533;7534;5499;5500;5501;245711;387778;9748;hsa-miR-24-3p;hsa-miR-663a;hsa-miR-31-5p;hsa-miR-103a-3p;hsa-miR-124-3p;hsa-miR-885-5p;hsa-miR-155-5p;hsa-miR-302d-3p;
path:04662_4	B cell receptor signaling pathway	9/2923	44/26590	0.047159	0.204608	10451;7409;5293;5296;930;4067;118788;hsa-miR-155-5p;hsa-let-7b-5p	10000;207;208;10451;7409;7410;23533;5290;5291;5293;5294;5295;5296;8503;930;4067;6850;118788;hsa-miR-122-5p;hsa-miR-15a-5p;hsa-miR-16-5p;hsa-miR-519d-3p;hsa-miR-302b-3p;hsa-miR-451a;hsa-miR-302d-3p;hsa-miR-143-3p;hsa-miR-149-3p;hsa-miR-302a-3p;hsa-miR-125b
path:05162_12	Measles	9/2923	44/26590	0.047159	0.204608	3559;3560;3561;915;916;917;5293;5296;hsa-miR-155-5p	3559;3560;3561;915;916;917;940;23533;5290;5291;5293;5294;5295;5296;8503;10000;207;208;2932;hsa-miR-148b-3p;hsa-miR-30a-5p;hsa-miR-29a-3p;hsa-miR-376a-3p;hsa-miR-126-3p;hsa-miR-133a-3p;hsa-miR-30c-5p;hsa-miR-122-5p;hsa-miR-15a-5p;hsa-miR-16-5p;hsa-miR-519d
path:04012_16	ErbB signaling pathway	7/2923	31/26590	0.0475586	0.204608	hsa-let-7a-5p;hsa-let-7c-5p;hsa-let-7c-3p;hsa-miR-155-5p;hsa-miR-18a-3p;hsa-let-7b-5p;hsa-miR-20a-5p	2885;6654;6655;369;5894;673;3265;3845;4893;hsa-miR-7-5p;hsa-miR-125b-5p;hsa-let-7a-5p;hsa-miR-181d-5p;hsa-miR-181a-5p;hsa-miR-143-3p;hsa-let-7c-5p;hsa-miR-622;hsa-let-7c-3p;hsa-miR-126-3p;hsa-miR-155-5p;hsa-miR-96-5p;hsa-miR-217;hsa-let-7g-5p;hsa-miR-18a-
path:05020_1	Prion diseases	7/2923	31/26590	0.0475586	0.204608	4685;3915;10963;5566;5567;hsa-miR-29c-3p;hsa-let-7b-5p	5621;4684;4685;3915;10963;5566;5567;5568;5613;6647;581;2534;5604;5605;3309;hsa-miR-16-5p;hsa-miR-375;hsa-miR-210-3p;hsa-miR-122-5p;hsa-miR-29c-3p;hsa-miR-124-3p;hsa-miR-205-5p;hsa-miR-377-3p;hsa-miR-30a-5p;hsa-miR-1;hsa-miR-504-5p;hsa-miR-296-5p;hsa-miR-4
path:05213_3	Endometrial cancer	7/2923	31/26590	0.0475586	0.204608	hsa-let-7a-5p;hsa-let-7c-5p;hsa-let-7c-3p;hsa-miR-155-5p;hsa-miR-18a-3p;hsa-let-7b-5p;hsa-miR-20a-5p	3265;3845;4893;6654;6655;2885;369;5894;673;hsa-let-7a-5p;hsa-miR-181d-5p;hsa-miR-181a-5p;hsa-miR-143-3p;hsa-let-7c-5p;hsa-miR-622;hsa-let-7c-3p;hsa-miR-126-3p;hsa-miR-155-5p;hsa-miR-96-5p;hsa-miR-217;hsa-let-7g-5p;hsa-miR-18a-3p;hsa-miR-181c-5p;hsa-let-7b
path:05215_9	Prostate cancer	7/2923	31/26590	0.0475586	0.204608	hsa-let-7a-5p;hsa-let-7c-5p;hsa-let-7c-3p;hsa-miR-155-5p;hsa-miR-18a-3p;hsa-let-7b-5p;hsa-miR-20a-5p	3265;3845;4893;6654;6655;2885;369;5894;673;hsa-let-7a-5p;hsa-miR-181d-5p;hsa-miR-181a-5p;hsa-miR-143-3p;hsa-let-7c-5p;hsa-miR-622;hsa-let-7c-3p;hsa-miR-126-3p;hsa-miR-155-5p;hsa-miR-96-5p;hsa-miR-217;hsa-let-7g-5p;hsa-miR-18a-3p;hsa-miR-181c-5p;hsa-let-7b
path:05220_13	Chronic myeloid leukemia	7/2923	31/26590	0.0475586	0.204608	hsa-let-7a-5p;hsa-let-7c-5p;hsa-let-7c-3p;hsa-miR-155-5p;hsa-miR-18a-3p;hsa-let-7b-5p;hsa-miR-20a-5p	6654;6655;2885;369;5894;673;3265;3845;4893;hsa-miR-7-5p;hsa-miR-125b-5p;hsa-let-7a-5p;hsa-miR-181d-5p;hsa-miR-181a-5p;hsa-miR-143-3p;hsa-let-7c-5p;hsa-miR-622;hsa-let-7c-3p;hsa-miR-126-3p;hsa-miR-155-5p;hsa-miR-96-5p;hsa-miR-217;hsa-let-7g-5p;hsa-miR-18a-
path:04720_5	Long-term potentiation	14/2923	79/26590	0.0481541	0.20671	814;5532;805;5566;5567;4659;3708;hsa-let-7a-5p;hsa-let-7c-5p;hsa-let-7c-3p;hsa-miR-155-5p;hsa-miR-18a-3p;hsa-let-7b-5p;hsa-miR-20a-5p	814;815;816;817;818;11261;5530;5532;5533;5534;5535;63928;163688;51806;801;805;808;810;2902;2903;2904;2905;2906;5566;5567;5568;5613;775;4659;5499;5500;5501;107;114;2890;2891;10411;5594;5595;3265;3845;4893;5502;2911;2915;3708;3709;3710;hsa-miR-1;hsa-miR-219
path:00531_3	Glycosaminoglycan degradation	3/2923	8/26590	0.0486208	0.207334	3074;hsa-miR-155-5p;hsa-let-7b-5p	2799;2588;2720;3073;3074;2990;hsa-miR-155-5p;hsa-let-7b-5p
path:04140_1	Regulation of autophagy	3/2923	8/26590	0.0486208	0.207334	64422;9140;hsa-miR-155-5p	10533;64422;11337;11345;23710;9140;hsa-miR-155-5p;hsa-miR-30a-5p
path:05152_11	Tuberculosis	3/2923	8/26590	0.0486208	0.207334	3458;3459;hsa-miR-155-5p	3458;3459;hsa-miR-15a-5p;hsa-miR-15b-5p;hsa-miR-16-5p;hsa-miR-29b-3p;hsa-miR-409-3p;hsa-miR-155-5p
path:04620_12	Toll-like receptor signaling pathway	11/2923	58/26590	0.0491846	0.209082	6352;7124;3592;3593;388372;6351;hsa-miR-20a-5p;hsa-miR-155-5p;hsa-let-7a-5p;hsa-miR-125a-5p;hsa-miR-101-3p	5594;5595;1432;5600;5603;6300;3576;5599;5601;5602;3553;3569;6352;7124;414062;6348;6349;5606;5608;2353;3725;3592;3593;388372;6351;9560;hsa-miR-28-5p;hsa-miR-30a-5p;hsa-miR-320a;hsa-miR-199a-3p;hsa-miR-335-5p;hsa-miR-483-5p;hsa-miR-200a-3p;hsa-miR-24-3p;hsa
path:04141_19	Protein processing in endoplasmic reticulum	6/2923	25/26590	0.0496785	0.209082	26270;7321;80331;85479;hsa-miR-155-5p;hsa-let-7b-5p	9978;26232;26270;10477;51619;7321;7322;7323;7324;7325;10294;285126;3300;3301;3337;54788;80331;85479;6500;8454;hsa-miR-155-5p;hsa-let-7b-5p;hsa-miR-16-5p;hsa-miR-30a-5p;hsa-miR-1
path:05120_3	Epithelial cell signaling in Helicobacter pylori infection	6/2923	25/26590	0.0496785	0.209082	4792;6352;hsa-miR-155-5p;hsa-let-7a-5p;hsa-miR-146b-5p;hsa-miR-125a-5p	1147;3551;4792;4790;5970;6352;3576;10392;hsa-miR-223-3p;hsa-miR-16-5p;hsa-miR-15a-5p;hsa-miR-23b-3p;hsa-miR-195-5p;hsa-miR-200c-3p;hsa-miR-218-5p;hsa-miR-199a-5p;hsa-miR-30e-3p;hsa-miR-146a-5p;hsa-miR-155-5p;hsa-miR-9-5p;hsa-let-7a-5p;hsa-miR-146b-5p;hsa-
path:05145_14	Toxoplasmosis	6/2923	25/26590	0.0496785	0.209082	3655;22798;3915;hsa-miR-29c-3p;hsa-let-7c-5p;hsa-let-7c-3p	3655;3688;10319;22798;284217;3908;3909;3910;3911;3912;3913;3914;3915;3918;hsa-miR-9-3p;hsa-miR-124-3p;hsa-miR-375;hsa-miR-183-5p;hsa-miR-16-5p;hsa-miR-218-5p;hsa-miR-29c-3p;hsa-miR-205-5p;hsa-let-7c-5p;hsa-miR-199b-5p;hsa-let-7c-3p
path:05160_4	Hepatitis C	6/2923	25/26590	0.0496785	0.209082	57506;8737;hsa-miR-155-5p;hsa-let-7c-3p;hsa-miR-146b-5p;hsa-let-7c-5p	57506;7187;29110;9641;7098;148022;8517;1147;3551;7189;8737;hsa-miR-155-5p;hsa-miR-221-3p;hsa-miR-200c-3p;hsa-miR-223-3p;hsa-miR-16-5p;hsa-miR-15a-5p;hsa-miR-23b-3p;hsa-miR-195-5p;hsa-miR-218-5p;hsa-miR-199a-5p;hsa-miR-146a-5p;hsa-let-7c-3p;hsa-miR-146b-5p
path:05161_14	Hepatitis B	6/2923	25/26590	0.0496785	0.209082	6772;6775;6777;hsa-miR-155-5p;hsa-let-7c-3p;hsa-let-7c-5p	6774;3716;6772;6773;6775;6776;6777;6778;6714;3454;4615;hsa-miR-155-5p;hsa-miR-21-5p;hsa-miR-20b-5p;hsa-miR-337-3p;hsa-miR-17-5p;hsa-miR-145-5p;hsa-let-7c-3p;hsa-let-7c-5p;hsa-miR-34a-5p;hsa-miR-222-3p;hsa-miR-205-5p;hsa-miR-23b-3p;hsa-miR-33a-5p;hsa-miR-2
path:04622_3	RIG-I-like receptor signaling pathway	5/2923	19/26590	0.0499736	0.209868	841;4792;hsa-miR-155-5p;hsa-let-7a-5p;hsa-miR-146b-5p	4790;5970;841;843;3551;4792;4793;hsa-miR-146a-5p;hsa-miR-155-5p;hsa-miR-9-5p;hsa-let-7a-5p;hsa-miR-146b-5p;hsa-miR-15a-5p;hsa-miR-124-3p;hsa-miR-19b-1-5p;hsa-miR-200c-3p;hsa-miR-218-5p;hsa-miR-199a-5p;hsa-miR-30e-3p
