# Supplementary material for: sPAGM: inferring subpathway activity by integrating gene and miRNA expression-robust functional signature identification for melanoma prognoses
Source: Sci Rep. 2017 Nov 10;7:15322. doi: 10.1038/s41598-017-15631-y (PMC5681640; doi:10.1038/s41598-017-15631-y)
Supplement: Supplementary file 4 — Dataset 3 [file 41598_2017_15631_MOESM4_ESM.xls]

## Sheet: Dataset3
Dataset 3. Top 50 significant GO-BP terms identified by DAVID
Category	Term	Count	%	PValue	Genes	List Total	Pop Hits	Pop Total	Fold Enrichment	Bonferroni	Benjamini	FDR
GOTERM_BP_FAT	GO:0006935~chemotaxis	74	18.7817	2.23e-71	3627, 10344, 2919, 5578, 7249, 6349, 10850, 6347, 6348, 6352, 6351, 1524, 6357, 6356, 6355, 6354, 7852, 414062, 3579, 3577, 56477, 3576, 5880, 5604, 6358, 9547, 6359, 1232, 6362, 1233, 6361, 1234, 6364, 1235, 6363, 6366, 1236, 1237, 6368, 6367, 58191, 3586, 5879, 6360, 5594, 1230, 6846, 6346, 6369, 10563, 3458, 1890, 6376, 6850, 6375, 6374, 6373, 6372, 10803, 6370, 729230, 2833, 3570, 9560, 5196,…	380	160	13528	16.465	5.66e-68	5.66e-68	3.94e-68
GOTERM_BP_FAT	GO:0042330~taxis	74	18.7817	2.23e-71	3627, 10344, 2919, 5578, 7249, 6349, 10850, 6347, 6348, 6352, 6351, 1524, 6357, 6356, 6355, 6354, 7852, 414062, 3579, 3577, 56477, 3576, 5880, 5604, 6358, 9547, 6359, 1232, 6362, 1233, 6361, 1234, 6364, 1235, 6363, 6366, 1236, 1237, 6368, 6367, 58191, 3586, 5879, 6360, 5594, 1230, 6846, 6346, 6369, 10563, 3458, 1890, 6376, 6850, 6375, 6374, 6373, 6372, 10803, 6370, 729230, 2833, 3570, 9560, 5196,…	380	160	13528	16.465	5.66e-68	5.66e-68	3.94e-68
GOTERM_BP_FAT	GO:0007626~locomotory behavior	74	18.7817	1.63e-51	3627, 10344, 2919, 5578, 7249, 6349, 10850, 6347, 6348, 6352, 6351, 1524, 6357, 6356, 6355, 6354, 7852, 414062, 3579, 3577, 56477, 3576, 5880, 5604, 6358, 9547, 6359, 1232, 6362, 1233, 6361, 1234, 6364, 1235, 6363, 6366, 1236, 1237, 6368, 6367, 58191, 3586, 5879, 6360, 5594, 1230, 6846, 6346, 6369, 10563, 3458, 1890, 6376, 6850, 6375, 6374, 6373, 6372, 10803, 6370, 729230, 2833, 3570, 9560, 5196,…	380	274	13528	9.6146	4.14e-48	2.07e-48	2.88e-48
GOTERM_BP_FAT	GO:0006952~defense response	98	24.8731	7.69e-47	10344, 6774, 6349, 6347, 6348, 4615, 6352, 6351, 1524, 6357, 6356, 6355, 2209, 6354, 414062, 3091, 50616, 207, 6362, 6361, 6364, 3688, 6363, 6366, 6368, 6367, 6777, 4790, 6360, 4776, 4775, 5970, 6369, 6376, 6373, 6372, 10803, 6370, 729230, 23586, 9560, 1441, 388372, 2829, 5337, 3627, 2919, 7124, 7249, 3442, 3441, 3440, 1051, 1054, 3439, 7852, 3579, 3577, 3576, 27035, 4843, 3451, 3452, 1232, 3443,…	380	615	13528	5.67285	1.95e-43	6.51e-44	1.36e-43
GOTERM_BP_FAT	GO:0007610~behavior	84	21.3198	9.92e-44	3725, 3627, 10344, 6774, 2919, 5578, 7249, 6349, 10850, 6347, 6348, 6352, 6351, 1524, 6357, 6356, 6355, 6354, 7852, 414062, 3579, 5582, 3577, 56477, 3576, 5880, 5604, 6358, 9547, 6359, 1232, 6362, 1233, 3953, 6361, 6198, 1234, 6364, 1235, 6363, 1236, 6366, 1237, 6368, 6367, 58191, 3586, 5879, 6360, 5594, 1374, 5008, 1230, 6846, 6346, 6369, 10563, 3458, 1890, 6376, 6850, 6375, 6374, 6373, 6372, 10…	380	469	13528	6.37612	2.52e-40	6.3e-41	1.75e-40
GOTERM_BP_FAT	GO:0006955~immune response	99	25.1269	3.49e-43	10344, 942, 940, 29126, 80380, 6349, 6347, 6348, 4615, 6352, 6351, 6357, 6356, 6355, 2209, 6354, 29851, 414062, 7409, 9547, 6358, 6359, 6362, 6361, 6364, 6363, 6366, 6368, 6367, 9641, 6360, 1437, 5970, 6369, 6376, 6375, 6374, 6373, 6372, 10803, 729230, 6370, 1440, 23586, 9560, 6387, 388372, 5336, 3627, 1147, 2919, 7124, 10850, 1051, 1054, 9103, 4860, 7852, 56477, 3575, 3576, 5133, 4843, 1233, 123…	380	690	13528	5.10783	8.86e-40	1.77e-40	6.16e-40
GOTERM_BP_FAT	GO:0006954~inflammatory response	68	17.2589	1.79e-39	3627, 10344, 6774, 2919, 7124, 6349, 7249, 6347, 6348, 3440, 1051, 6352, 4615, 6351, 6357, 6356, 6355, 6354, 7852, 414062, 3579, 3577, 3576, 27035, 3091, 50616, 207, 1232, 6362, 1233, 6361, 1234, 6364, 6363, 6366, 1236, 4261, 6368, 6367, 6777, 4790, 3586, 5879, 3588, 6360, 4776, 4775, 5970, 1230, 6369, 10563, 6373, 6372, 729230, 6370, 3559, 959, 958, 3570, 9560, 2920, 2921, 4283, 388372, 7099, 28…	380	325	13528	7.44862	4.54e-36	7.57e-37	3.16e-36
GOTERM_BP_FAT	GO:0009611~response to wounding	81	20.5584	7.54e-37	3627, 10344, 2056, 6774, 2919, 7249, 6349, 7124, 6347, 6348, 3440, 1051, 6352, 4615, 6351, 1524, 6357, 6356, 6355, 6354, 414062, 7852, 3579, 5777, 3577, 3576, 27035, 5604, 3091, 9060, 50616, 207, 836, 3717, 1232, 6362, 1233, 6361, 6198, 1234, 6364, 6363, 1236, 6366, 4261, 6368, 6367, 6777, 4790, 3586, 5879, 3588, 6360, 4776, 4775, 5970, 1230, 6369, 5465, 10563, 6373, 6372, 6370, 729230, 7048, 355…	380	530	13528	5.44075	1.91e-33	2.74e-34	1.33e-33
GOTERM_BP_FAT	GO:0042325~regulation of phosphorylation	71	18.0203	5.29e-32	3725, 2056, 5781, 941, 5578, 7249, 7124, 245711, 200734, 2475, 8877, 7852, 51422, 4217, 5604, 5170, 5925, 81848, 50616, 207, 836, 3717, 1616, 7410, 84335, 6011, 5879, 161742, 1437, 8517, 1435, 5618, 3562, 5008, 1028, 8651, 56848, 1027, 1026, 2771, 3458, 6850, 5562, 9021, 7048, 7046, 3558, 595, 3570, 5728, 10253, 10252, 9088, 916, 2690, 8611, 5291, 994, 5571, 995, 1022, 2688, 7099, 993, 990, 894, …	380	466	13528	5.42403	1.34e-28	1.68e-29	9.35e-29
GOTERM_BP_FAT	GO:0009615~response to virus	39	9.89848	8.13e-32	3661, 6772, 5970, 6773, 7124, 3460, 3442, 3441, 3440, 6352, 6351, 3458, 3459, 3456, 6356, 3439, 3454, 6355, 3455, 7852, 23586, 9560, 10379, 3451, 3452, 29110, 3443, 3444, 6387, 3445, 3446, 388372, 6363, 3447, 3448, 3449, 6367, 3569, 3665, 91543	380	109	13528	12.7376	2.07e-28	2.3e-29	1.44e-28
GOTERM_BP_FAT	GO:0051174~regulation of phosphorus metabolic process	72	18.2741	9.78e-32	3725, 2056, 5781, 941, 5578, 7249, 7124, 245711, 200734, 2475, 8877, 7852, 51422, 4217, 5604, 5170, 5925, 81848, 50616, 207, 836, 3717, 1616, 7410, 84335, 6011, 5879, 161742, 1437, 8517, 1435, 5618, 3562, 5008, 1028, 8651, 56848, 1027, 1026, 2771, 3458, 6850, 5562, 7048, 9021, 7046, 3558, 595, 3673, 3570, 5728, 10253, 10252, 9088, 916, 2690, 8611, 5291, 994, 5571, 995, 1022, 2688, 7099, 993, 990,…	380	485	13528	5.28495	2.49e-28	2.49e-29	1.73e-28
GOTERM_BP_FAT	GO:0019220~regulation of phosphate metabolic process	72	18.2741	9.78e-32	3725, 2056, 5781, 941, 5578, 7249, 7124, 245711, 200734, 2475, 8877, 7852, 51422, 4217, 5604, 5170, 5925, 81848, 50616, 207, 836, 3717, 1616, 7410, 84335, 6011, 5879, 161742, 1437, 8517, 1435, 5618, 3562, 5008, 1028, 8651, 56848, 1027, 1026, 2771, 3458, 6850, 5562, 7048, 9021, 7046, 3558, 595, 3673, 3570, 5728, 10253, 10252, 9088, 916, 2690, 8611, 5291, 994, 5571, 995, 1022, 2688, 7099, 993, 990,…	380	485	13528	5.28495	2.49e-28	2.49e-29	1.73e-28
GOTERM_BP_FAT	GO:0042127~regulation of cell proliferation	86	21.8274	2.8e-28	3725, 3627, 2056, 941, 2919, 942, 6772, 5578, 29126, 940, 7249, 80380, 7124, 6349, 245711, 6347, 2475, 4824, 4615, 4860, 8877, 414062, 3579, 5777, 3576, 27035, 5880, 4843, 6358, 3091, 6359, 4193, 5925, 836, 3717, 6198, 3688, 8454, 6368, 6777, 6776, 6778, 3586, 112399, 4609, 5594, 1437, 1435, 3562, 5970, 5008, 1028, 5617, 1027, 56848, 1026, 2771, 3458, 3456, 6850, 6374, 1440, 7048, 3559, 7046, 355…	380	787	13528	3.89022	7.13e-25	6.48e-26	4.96e-25
GOTERM_BP_FAT	GO:0008284~positive regulation of cell proliferation	63	15.9898	3.03e-28	3725, 3627, 2056, 941, 942, 5578, 6772, 940, 7124, 80380, 245711, 6347, 2475, 4860, 8877, 3579, 27035, 5880, 6358, 3091, 6359, 4193, 3717, 6198, 3688, 6777, 6776, 4609, 5594, 1437, 1435, 3562, 5970, 5008, 5617, 56848, 1027, 1026, 2771, 3458, 6850, 6374, 1440, 7048, 3559, 7046, 3558, 595, 958, 3673, 3570, 890, 598, 3574, 817, 1017, 916, 1871, 994, 9180, 894, 3565, 2185, 3569	380	414	13528	5.41739	7.69e-25	6.41e-26	5.35e-25
GOTERM_BP_FAT	GO:0007243~protein kinase cascade	58	14.7208	1.26e-26	5781, 1147, 6774, 6775, 5578, 6772, 6773, 7124, 7249, 200734, 6347, 7297, 7852, 51422, 4217, 4843, 5604, 3551, 53632, 3716, 207, 3718, 3717, 1616, 6198, 6199, 2885, 6777, 6776, 3586, 161742, 5594, 3661, 8517, 5618, 5008, 5617, 8651, 2771, 3458, 6850, 3454, 5562, 3455, 729230, 9021, 7046, 6714, 2690, 29110, 5290, 5291, 2688, 7099, 2534, 2185, 7097, 5295	380	370	13528	5.58054	3.21e-23	2.47e-24	2.23e-23
GOTERM_BP_FAT	GO:0006468~protein amino acid phosphorylation	75	19.0355	2.99e-25	5781, 1147, 5579, 6775, 5578, 6772, 5163, 7124, 6347, 7297, 157, 156, 983, 2475, 6356, 7852, 5582, 4217, 5747, 5605, 5604, 5170, 3551, 1326, 1385, 3716, 207, 208, 3718, 3717, 131890, 1616, 6198, 6199, 10000, 9641, 5595, 6776, 6011, 5594, 1436, 5618, 2932, 5008, 2771, 3458, 6850, 5563, 5347, 5562, 9020, 7048, 7046, 595, 6714, 815, 816, 817, 818, 1017, 9088, 2690, 2870, 29110, 5290, 5291, 5571, 102…	380	667	13528	4.003	7.59e-22	5.42e-23	5.28e-22
GOTERM_BP_FAT	GO:0043549~regulation of kinase activity	55	13.9594	7.57e-25	5781, 5578, 7124, 7249, 200734, 245711, 2475, 8877, 7852, 51422, 4217, 5604, 5170, 5925, 81848, 207, 836, 3717, 1616, 7410, 84335, 5879, 161742, 1435, 8517, 5618, 1028, 56848, 1027, 1026, 2771, 6850, 5562, 7048, 7046, 3558, 595, 5728, 10253, 10252, 9088, 2690, 8611, 5291, 994, 5571, 1022, 995, 2688, 993, 990, 894, 2185, 10451, 896	380	357	13528	5.48459	1.92e-21	1.28e-22	1.34e-21
GOTERM_BP_FAT	GO:0007242~intracellular signaling cascade	104	26.3959	1.13e-24	941, 6774, 6775, 10891, 6772, 6773, 5163, 6347, 7297, 8877, 79602, 51422, 4217, 7409, 5170, 3551, 3716, 51094, 207, 3718, 3717, 1616, 7410, 6777, 6776, 112398, 161742, 5618, 5617, 8651, 2770, 2771, 5562, 729230, 9021, 7046, 595, 890, 5335, 5336, 2829, 5337, 5338, 2185, 4772, 6655, 5781, 1147, 5579, 2919, 5578, 7124, 7249, 200734, 382, 983, 2475, 7852, 3579, 5582, 3576, 5880, 5605, 4843, 5604, 862…	380	1256	13528	2.94777	2.87e-21	1.8e-22	2e-21
GOTERM_BP_FAT	GO:0051338~regulation of transferase activity	55	13.9594	5.74e-24	5781, 5578, 7124, 7249, 200734, 245711, 2475, 8877, 7852, 51422, 4217, 5604, 5170, 5925, 81848, 207, 836, 3717, 1616, 7410, 84335, 5879, 161742, 1435, 8517, 5618, 1028, 56848, 1027, 1026, 2771, 6850, 5562, 7048, 7046, 3558, 595, 5728, 10253, 10252, 9088, 2690, 8611, 5291, 994, 5571, 1022, 995, 2688, 993, 990, 894, 2185, 10451, 896	380	372	13528	5.26344	1.46e-20	8.58e-22	1.02e-20
GOTERM_BP_FAT	GO:0045859~regulation of protein kinase activity	52	13.198	4.96e-23	5781, 5578, 7124, 7249, 200734, 245711, 2475, 7852, 8877, 51422, 4217, 5604, 5170, 5925, 81848, 207, 836, 3717, 1616, 84335, 161742, 1435, 8517, 5618, 1028, 56848, 1027, 1026, 2771, 6850, 5562, 7048, 7046, 3558, 595, 5728, 10253, 10252, 9088, 2690, 8611, 5291, 994, 1022, 995, 5571, 2688, 993, 990, 894, 2185, 896	380	345	13528	5.3658	1.26e-19	7e-21	8.77e-20
GOTERM_BP_FAT	GO:0016310~phosphorylation	78	19.797	2.2e-22	5781, 1147, 5579, 6775, 6772, 5578, 5163, 7124, 6347, 7297, 157, 156, 983, 2475, 6356, 7852, 5582, 4217, 5747, 5605, 5604, 5170, 3551, 1326, 1385, 3716, 207, 208, 3718, 8394, 3717, 8395, 131890, 1616, 6198, 6199, 10000, 9641, 5595, 6776, 6011, 5594, 1436, 5618, 2932, 5008, 2771, 3458, 6850, 5563, 5347, 5562, 9020, 7048, 7046, 595, 6714, 815, 816, 817, 818, 1017, 9088, 2690, 2870, 29110, 5290, 529…	380	800	13528	3.471	5.6e-19	2.95e-20	3.9e-19
GOTERM_BP_FAT	GO:0043067~regulation of programmed cell death	78	19.797	5.51e-22	843, 3725, 842, 841, 6655, 5578, 6772, 7124, 6347, 3440, 983, 1051, 4615, 1054, 8877, 572, 4217, 7409, 3551, 1385, 6502, 207, 836, 3717, 1616, 7410, 8454, 84335, 6777, 6776, 4790, 3586, 5879, 6654, 4609, 5594, 1437, 8517, 5618, 3562, 3560, 5970, 2932, 56848, 1027, 1026, 3458, 7187, 3456, 9021, 3559, 7046, 3558, 959, 3570, 5728, 6714, 598, 2308, 3574, 5196, 916, 2690, 50515, 917, 5290, 54205, 355,…	380	812	13528	3.4197	1.4e-18	7e-20	9.74e-19
GOTERM_BP_FAT	GO:0010941~regulation of cell death	78	19.797	6.91e-22	843, 3725, 842, 841, 6655, 5578, 6772, 7124, 6347, 3440, 983, 1051, 4615, 1054, 8877, 572, 4217, 7409, 3551, 1385, 6502, 207, 836, 3717, 1616, 7410, 8454, 84335, 6777, 6776, 4790, 3586, 5879, 6654, 4609, 5594, 1437, 8517, 5618, 3562, 3560, 5970, 2932, 56848, 1027, 1026, 3458, 7187, 3456, 9021, 3559, 7046, 3558, 959, 3570, 5728, 6714, 598, 2308, 3574, 5196, 916, 2690, 50515, 917, 5290, 54205, 355,…	380	815	13528	3.40712	1.75e-18	8.36e-20	1.22e-18
GOTERM_BP_FAT	GO:0042981~regulation of apoptosis	77	19.5431	1.3e-21	843, 3725, 842, 841, 6655, 5578, 6772, 7124, 6347, 3440, 983, 1051, 4615, 1054, 8877, 572, 4217, 7409, 3551, 1385, 6502, 207, 836, 3717, 1616, 7410, 8454, 84335, 6777, 6776, 4790, 3586, 5879, 6654, 4609, 5594, 1437, 8517, 5618, 3562, 3560, 5970, 2932, 56848, 1027, 1026, 3458, 7187, 3456, 9021, 3559, 7046, 3558, 959, 3570, 5728, 6714, 598, 2308, 3574, 5196, 916, 2690, 50515, 917, 5290, 54205, 355,…	380	804	13528	3.40945	3.3e-18	1.5e-19	2.3e-18
GOTERM_BP_FAT	GO:0007166~cell surface receptor linked signal transduction	124	31.4721	1.47e-21	3725, 6774, 6772, 29126, 940, 6347, 6348, 156, 4615, 6352, 3675, 3674, 1524, 8877, 5443, 5747, 7409, 1385, 3716, 207, 3718, 208, 3717, 409, 6361, 3685, 6364, 3688, 6363, 6366, 6368, 6777, 6776, 6011, 6360, 1436, 5618, 5617, 2770, 2771, 6374, 6373, 6372, 10803, 6370, 729230, 7048, 7046, 2833, 595, 2308, 915, 916, 917, 2773, 6387, 2826, 9180, 5336, 2829, 2185, 3932, 3627, 5781, 2919, 7249, 10850, 6…	380	1856	13528	2.37845	3.73e-18	1.62e-19	2.59e-18
GOTERM_BP_FAT	GO:0006796~phosphate metabolic process	85	21.5736	2.41e-21	5781, 1147, 5579, 6775, 6772, 5578, 5163, 7124, 245711, 6347, 7297, 157, 156, 983, 2475, 6356, 7852, 5582, 5777, 4217, 5747, 5605, 5604, 5170, 3551, 1326, 1385, 3716, 207, 208, 3718, 8394, 3717, 8395, 131890, 1616, 6198, 6199, 10000, 9641, 5595, 6776, 6011, 5594, 1436, 5618, 2932, 5008, 2771, 3458, 6850, 5563, 5347, 5562, 9020, 7048, 7046, 595, 6714, 5728, 815, 816, 817, 818, 1017, 9088, 2690, 28…	380	973	13528	3.10997	6.12e-18	2.55e-19	4.26e-18
GOTERM_BP_FAT	GO:0006793~phosphorus metabolic process	85	21.5736	2.41e-21	5781, 1147, 5579, 6775, 6772, 5578, 5163, 7124, 245711, 6347, 7297, 157, 156, 983, 2475, 6356, 7852, 5582, 5777, 4217, 5747, 5605, 5604, 5170, 3551, 1326, 1385, 3716, 207, 208, 3718, 8394, 3717, 8395, 131890, 1616, 6198, 6199, 10000, 9641, 5595, 6776, 6011, 5594, 1436, 5618, 2932, 5008, 2771, 3458, 6850, 5563, 5347, 5562, 9020, 7048, 7046, 595, 6714, 5728, 815, 816, 817, 818, 1017, 9088, 2690, 28…	380	973	13528	3.10997	6.12e-18	2.55e-19	4.26e-18
GOTERM_BP_FAT	GO:0010604~positive regulation of macromolecule metabolic process	77	19.5431	5.84e-20	3725, 1869, 2056, 6774, 941, 10891, 942, 5578, 2002, 940, 7124, 983, 2475, 1051, 1054, 51422, 5582, 27035, 5604, 3091, 4193, 5925, 1385, 50616, 207, 208, 3718, 3717, 8454, 4261, 6777, 10725, 6776, 4790, 6778, 3586, 112398, 4609, 5594, 1437, 1435, 3562, 3560, 4775, 5970, 5008, 6500, 5465, 3458, 4802, 6850, 4800, 5347, 4801, 7046, 3558, 595, 958, 3673, 3570, 890, 2308, 1017, 5196, 916, 2690, 1871, …	380	857	13528	3.1986	1.48e-16	5.94e-18	1.03e-16
GOTERM_BP_FAT	GO:0007259~JAK-STAT cascade	20	5.07614	8.14e-20	6774, 5618, 6775, 6772, 6773, 5008, 6347, 2690, 5617, 8651, 3717, 3458, 2688, 3454, 3455, 6777, 6776, 729230, 2185, 9021	380	39	13528	18.2564	2.07e-16	7.95e-18	1.44e-16
GOTERM_BP_FAT	GO:0006874~cellular calcium ion homeostasis	36	9.13706	9.27e-20	5579, 5578, 1230, 6347, 6348, 6346, 6352, 10563, 6357, 6375, 6356, 6354, 10803, 7852, 729230, 56477, 2833, 3558, 6358, 6359, 3717, 1232, 1233, 5291, 6387, 2826, 1234, 1235, 6363, 1236, 5336, 1237, 6368, 2829, 2185, 3932, 2057	380	183	13528	7.00328	2.35e-16	8.72e-18	1.64e-16
GOTERM_BP_FAT	GO:0006875~cellular metal ion homeostasis	37	9.39086	1.1e-19	5579, 5578, 1230, 6347, 6348, 6346, 6352, 10563, 6357, 6375, 6356, 6354, 10803, 7852, 729230, 56477, 2833, 3558, 817, 6358, 6359, 3717, 1232, 1233, 5291, 6387, 2826, 1234, 1235, 6363, 1236, 5336, 1237, 6368, 2829, 2185, 3932, 2057	380	196	13528	6.72041	2.81e-16	1e-17	1.95e-16
GOTERM_BP_FAT	GO:0055074~calcium ion homeostasis	36	9.13706	2.31e-19	5579, 5578, 1230, 6347, 6348, 6346, 6352, 10563, 6357, 6375, 6356, 6354, 10803, 7852, 729230, 56477, 2833, 3558, 6358, 6359, 3717, 1232, 1233, 5291, 6387, 2826, 1234, 1235, 6363, 1236, 5336, 1237, 6368, 2829, 2185, 3932, 2057	380	188	13528	6.81702	5.86e-16	2.02e-17	4.08e-16
GOTERM_BP_FAT	GO:0055065~metal ion homeostasis	37	9.39086	5.16e-19	5579, 5578, 1230, 6347, 6348, 6346, 6352, 10563, 6357, 6375, 6356, 6354, 10803, 7852, 729230, 56477, 2833, 3558, 817, 6358, 6359, 3717, 1232, 1233, 5291, 6387, 2826, 1234, 1235, 6363, 1236, 5336, 1237, 6368, 2829, 2185, 3932, 2057	380	205	13528	6.42537	1.31e-15	4.37e-17	9.12e-16
GOTERM_BP_FAT	GO:0042592~homeostatic process	70	17.7665	6.04e-19	3725, 23205, 2056, 6774, 5781, 5579, 10891, 5578, 6347, 6348, 6352, 1054, 6357, 6356, 6354, 7852, 572, 56477, 3575, 27035, 5880, 6358, 3091, 6359, 3551, 5925, 207, 836, 3717, 1232, 1233, 1234, 1235, 6363, 1236, 1237, 6368, 31, 6777, 6776, 112398, 5879, 4609, 2057, 8517, 1435, 1230, 6346, 10563, 3458, 6375, 10803, 729230, 3559, 2833, 3558, 3673, 598, 3574, 817, 54583, 2826, 6387, 5291, 355, 5336, …	380	751	13528	3.31824	1.53e-15	4.95e-17	1.07e-15
GOTERM_BP_FAT	GO:0001775~cell activation	43	10.9137	6.15e-19	1437, 1435, 941, 5618, 942, 940, 7124, 643, 6376, 3456, 1054, 6850, 3454, 7852, 3579, 7048, 3575, 3576, 3558, 959, 958, 3574, 7409, 5196, 915, 916, 917, 5291, 6387, 3688, 355, 7099, 5336, 6777, 6776, 2534, 3565, 7097, 3586, 3569, 3932, 5295, 896	380	287	13528	5.3338	1.56e-15	4.89e-17	1.09e-15
GOTERM_BP_FAT	GO:0044093~positive regulation of molecular function	61	15.4822	9.25e-19	842, 5781, 6772, 7124, 7249, 245711, 983, 4615, 1054, 8877, 7852, 3579, 51422, 4217, 5604, 3091, 5170, 3551, 207, 3717, 1616, 7410, 8454, 3586, 5879, 4609, 8517, 1435, 5618, 5970, 56848, 6500, 2771, 3458, 3456, 6850, 5562, 5347, 7048, 7046, 3558, 595, 3673, 815, 2690, 8611, 5291, 994, 54205, 5571, 2688, 7099, 5336, 894, 3565, 2185, 7097, 3569, 3932, 10451, 896	380	586	13528	3.7058	2.35e-15	7.12e-17	1.63e-15
GOTERM_BP_FAT	GO:0010033~response to organic substance	68	17.2589	1.16e-18	3725, 841, 6774, 5781, 5578, 6772, 7124, 6347, 156, 2475, 6352, 4615, 79602, 5604, 5170, 1385, 51094, 207, 208, 836, 3717, 1233, 3953, 6198, 2885, 4261, 31, 6777, 6776, 58191, 6778, 3586, 4609, 5594, 3661, 5970, 8651, 1026, 5465, 3458, 7048, 9021, 7046, 595, 3673, 3570, 5728, 6714, 8503, 890, 598, 2308, 2690, 2180, 355, 9180, 2688, 5336, 7099, 356, 5337, 2829, 894, 2534, 2185, 7097, 5295, 3569	380	721	13528	3.35756	2.96e-15	8.7e-17	2.06e-15
GOTERM_BP_FAT	GO:0045321~leukocyte activation	39	9.89848	2.75e-18	1437, 1435, 941, 5618, 942, 940, 643, 6376, 3456, 1054, 6850, 3454, 7852, 7048, 3579, 3575, 3576, 3558, 959, 958, 3574, 7409, 915, 916, 917, 6387, 3688, 355, 7099, 5336, 6777, 6776, 2534, 3565, 7097, 3586, 3932, 5295, 896	380	242	13528	5.73719	6.98e-15	1.99e-16	4.85e-15
GOTERM_BP_FAT	GO:0030003~cellular cation homeostasis	39	9.89848	1.47e-17	5579, 5578, 1230, 6347, 6348, 6346, 6352, 10563, 6357, 6375, 6356, 6354, 10803, 7852, 729230, 56477, 2833, 3558, 27035, 817, 6358, 6359, 3717, 1232, 1233, 5291, 6387, 2826, 1234, 1235, 6363, 1236, 5336, 1237, 6368, 2829, 2185, 3932, 4609, 2057	380	254	13528	5.46614	3.74e-14	1.04e-15	2.6e-14
GOTERM_BP_FAT	GO:0030005~cellular di-, tri-valent inorganic cation homeostasis	37	9.39086	1.59e-17	5579, 5578, 1230, 6347, 6348, 6346, 6352, 10563, 6357, 6375, 6356, 6354, 10803, 7852, 729230, 56477, 2833, 3558, 6358, 6359, 3717, 1232, 1233, 5291, 6387, 2826, 1234, 1235, 6363, 1236, 5336, 1237, 6368, 2829, 2185, 3932, 4609, 2057	380	227	13528	5.80264	4.05e-14	1.1e-15	2.82e-14
GOTERM_BP_FAT	GO:0009725~response to hormone stimulus	46	11.6751	3.49e-17	6774, 5781, 6772, 5578, 5970, 7124, 6347, 8651, 1026, 2475, 5465, 6352, 7048, 9021, 79602, 7046, 595, 3673, 6714, 5728, 3570, 8503, 890, 598, 2308, 5604, 5170, 2690, 51094, 207, 208, 3717, 3953, 6198, 355, 2688, 2885, 5337, 6777, 894, 6776, 2185, 3586, 3569, 5295, 5594	380	367	13528	4.46213	8.87e-14	2.33e-15	6.17e-14
GOTERM_BP_FAT	GO:0002684~positive regulation of immune system process	37	9.39086	7.58e-17	8517, 941, 942, 3561, 940, 5970, 80380, 1026, 4615, 3458, 3456, 6850, 4860, 572, 7048, 3559, 3575, 3558, 958, 3570, 3673, 3574, 4843, 916, 6387, 7099, 5336, 6777, 6776, 2534, 3565, 3566, 6778, 7097, 3569, 3932, 5594	380	238	13528	5.53445	2.82e-13	7.22e-15	2e-13
GOTERM_BP_FAT	GO:0055066~di-, tri-valent inorganic cation homeostasis	37	9.39086	8.7e-17	5579, 5578, 1230, 6347, 6348, 6346, 6352, 10563, 6357, 6375, 6356, 6354, 10803, 7852, 729230, 56477, 2833, 3558, 6358, 6359, 3717, 1232, 1233, 5291, 6387, 2826, 1234, 1235, 6363, 1236, 5336, 1237, 6368, 2829, 2185, 3932, 4609, 2057	380	239	13528	5.5113	2.82e-13	7.11e-15	2e-13
GOTERM_BP_FAT	GO:0042327~positive regulation of phosphorylation	25	6.34518	1.31e-16	1437, 2056, 941, 3562, 5578, 7124, 5008, 2475, 3458, 6850, 51422, 7046, 3558, 595, 3570, 2690, 916, 3717, 2688, 7099, 3565, 894, 6011, 3569, 896	380	97	13528	9.17526	2.82e-13	6.88e-15	2e-13
GOTERM_BP_FAT	GO:0019221~cytokine-mediated signaling pathway	22	5.58376	1.48e-16	3570, 6774, 6775, 6772, 3560, 5970, 7124, 5196, 1230, 6347, 8651, 3716, 3718, 3953, 6376, 6777, 6776, 1440, 729230, 572, 6778, 3569	380	70	13528	11.1886	2.82e-13	6.66e-15	2e-13
GOTERM_BP_FAT	GO:0051247~positive regulation of protein metabolic process	37	9.39086	1.49e-16	1437, 1435, 2056, 941, 10891, 3562, 5578, 940, 7124, 5008, 2475, 983, 6500, 3458, 6850, 5347, 51422, 7046, 3558, 595, 3570, 3673, 4193, 916, 2690, 207, 3717, 2688, 8454, 7099, 894, 3565, 2185, 112398, 3569, 5594, 896	380	243	13528	5.42058	2.82e-13	6.55e-15	2e-13
GOTERM_BP_FAT	GO:0001934~positive regulation of protein amino acid phosphorylation	24	6.09137	2.02e-16	1437, 595, 3570, 2056, 941, 3562, 5578, 7124, 5008, 916, 2690, 2475, 3717, 3458, 2688, 6850, 7099, 894, 3565, 51422, 7046, 3569, 3558, 896	380	89	13528	9.6	5.64e-13	1.29e-14	3.89e-13
GOTERM_BP_FAT	GO:0032270~positive regulation of cellular protein metabolic process	36	9.13706	2.59e-16	1437, 1435, 2056, 941, 10891, 3562, 5578, 940, 7124, 5008, 2475, 983, 6500, 3458, 6850, 5347, 51422, 7046, 3558, 595, 3570, 3673, 4193, 916, 2690, 207, 3717, 2688, 8454, 7099, 894, 3565, 2185, 3569, 5594, 896	380	233	13528	5.50043	5.64e-13	1.25e-14	3.89e-13
GOTERM_BP_FAT	GO:0045937~positive regulation of phosphate metabolic process	25	6.34518	2.78e-16	1437, 2056, 941, 3562, 5578, 7124, 5008, 2475, 3458, 6850, 51422, 7046, 3558, 595, 3570, 2690, 916, 3717, 2688, 7099, 3565, 894, 6011, 3569, 896	380	100	13528	8.9	8.46e-13	1.84e-14	5.88e-13
GOTERM_BP_FAT	GO:0010562~positive regulation of phosphorus metabolic process	25	6.34518	2.78e-16	1437, 2056, 941, 3562, 5578, 7124, 5008, 2475, 3458, 6850, 51422, 7046, 3558, 595, 3570, 2690, 916, 3717, 2688, 7099, 3565, 894, 6011, 3569, 896	380	100	13528	8.9	8.46e-13	1.84e-14	5.88e-13
