# Supplementary material for: sPAGM: inferring subpathway activity by integrating gene and miRNA expression-robust functional signature identification for melanoma prognoses
Source: Sci Rep. 2017 Nov 10;7:15322. doi: 10.1038/s41598-017-15631-y (PMC5681640; doi:10.1038/s41598-017-15631-y)
Supplement: Supplementary file 5 — Dataset 4 [file 41598_2017_15631_MOESM5_ESM.xls]

## Sheet: Dataset4
Dataset 4. Top 30 significant functions identified by MiEAA tool
Category	Subcategory	Enrichment	p-value	expected	observed	miRNAs/precursors
Pathways (miRWalk)	hsa05218 Melanoma	over-represented	2.02088e-41	74.7844	147	hsa-miR-140-5p; hsa-miR-92a-3p; hsa-miR-675-5p; hsa-miR-212-3p; hsa-miR-92b-3p; hsa-miR-330-3p; hsa-miR-331-3p; hsa-miR-362-3p; hsa-miR-181b-5p; hsa-miR-210-3p; hsa-miR-128-3p; hsa-miR-130a-3p; hsa-miR-130b-3p; hsa-miR-224-5p; hsa-let-7g-5p; hsa-miR-193b-3p; hsa-miR-365a-3p; hsa-miR-338-3p; hsa-miR-34b-3p; hsa-miR-16-1-3p; hsa-miR-206; hsa-miR-98-5p; hsa-miR-34c-5p; hsa-miR-497-5p; hsa-miR-194-5p…
Pathways (miRWalk)	hsa05214 Glioma	over-represented	6.25524e-41	77.3134	149	hsa-miR-140-5p; hsa-miR-92a-3p; hsa-miR-675-5p; hsa-miR-212-3p; hsa-miR-92b-3p; hsa-miR-330-3p; hsa-miR-331-3p; hsa-miR-362-3p; hsa-miR-181b-5p; hsa-miR-210-3p; hsa-miR-128-3p; hsa-miR-130b-3p; hsa-miR-224-5p; hsa-let-7g-5p; hsa-miR-193b-3p; hsa-miR-365a-3p; hsa-miR-338-3p; hsa-miR-34b-3p; hsa-miR-16-1-3p; hsa-miR-98-5p; hsa-miR-378a-3p; hsa-miR-34c-5p; hsa-miR-429; hsa-miR-497-5p; hsa-miR-194-5p…
Pathways (miRWalk)	hsa05220 Chronic myeloid leukemia	over-represented	9.00956e-41	80.5649	152	hsa-miR-204-5p; hsa-miR-140-5p; hsa-miR-590-5p; hsa-miR-92a-3p; hsa-miR-675-5p; hsa-miR-212-3p; hsa-miR-92b-3p; hsa-miR-330-3p; hsa-miR-331-3p; hsa-miR-362-3p; hsa-miR-181b-5p; hsa-miR-210-3p; hsa-miR-128-3p; hsa-miR-130a-3p; hsa-miR-130b-3p; hsa-miR-224-5p; hsa-miR-491-5p; hsa-let-7g-5p; hsa-miR-193b-3p; hsa-miR-365a-3p; hsa-miR-338-3p; hsa-miR-34b-3p; hsa-miR-16-1-3p; hsa-miR-98-5p; hsa-miR-378…
Pathways (miRWalk)	hsa05219 Bladder cancer	over-represented	3.40904e-39	68.6427	138	hsa-miR-204-5p; hsa-miR-140-5p; hsa-miR-92a-3p; hsa-miR-199b-5p; hsa-miR-675-5p; hsa-miR-212-3p; hsa-miR-92b-3p; hsa-miR-330-3p; hsa-miR-331-3p; hsa-miR-362-3p; hsa-miR-181b-5p; hsa-miR-210-3p; hsa-miR-128-3p; hsa-miR-130b-3p; hsa-let-7g-5p; hsa-miR-193b-3p; hsa-miR-365a-3p; hsa-miR-338-3p; hsa-miR-34b-3p; hsa-miR-16-1-3p; hsa-miR-98-5p; hsa-miR-378a-3p; hsa-miR-449c-5p; hsa-miR-34c-5p; hsa-miR-4…
Pathways (miRWalk)	hsa05215 Prostate cancer	over-represented	7.12664e-38	86.3453	155	hsa-miR-204-5p; hsa-miR-140-5p; hsa-miR-92a-3p; hsa-miR-199b-5p; hsa-miR-675-5p; hsa-miR-212-3p; hsa-miR-92b-3p; hsa-miR-885-5p; hsa-miR-330-3p; hsa-miR-331-3p; hsa-miR-362-3p; hsa-miR-181b-5p; hsa-miR-210-3p; hsa-miR-128-3p; hsa-miR-130b-3p; hsa-miR-224-5p; hsa-let-7g-5p; hsa-miR-193b-3p; hsa-miR-365a-3p; hsa-miR-338-3p; hsa-miR-34b-3p; hsa-miR-16-1-3p; hsa-miR-98-5p; hsa-miR-378a-3p; hsa-miR-34…
Pathways (miRWalk)	WP615 Senescence and Autophagy	over-represented	1.67687e-35	80.2036	147	hsa-miR-204-5p; hsa-miR-140-5p; hsa-miR-92a-3p; hsa-miR-675-5p; hsa-miR-212-3p; hsa-miR-92b-3p; hsa-miR-330-3p; hsa-miR-331-3p; hsa-miR-362-3p; hsa-miR-181b-5p; hsa-miR-128-3p; hsa-miR-130a-3p; hsa-miR-130b-3p; hsa-miR-224-5p; hsa-let-7g-5p; hsa-miR-193b-3p; hsa-miR-365a-3p; hsa-miR-98-5p; hsa-miR-378a-3p; hsa-miR-34c-5p; hsa-miR-429; hsa-miR-497-5p; hsa-miR-194-5p; hsa-miR-31-5p; hsa-miR-449a; h…
Pathways (miRWalk)	WP138 Androgen receptor signaling pathway	over-represented	2.5749e-34	83.4551	149	hsa-miR-204-5p; hsa-miR-140-5p; hsa-miR-92a-3p; hsa-miR-675-5p; hsa-miR-212-3p; hsa-miR-92b-3p; hsa-miR-330-3p; hsa-miR-331-3p; hsa-miR-181b-5p; hsa-miR-128-3p; hsa-miR-130a-3p; hsa-miR-130b-3p; hsa-miR-224-5p; hsa-miR-193b-3p; hsa-miR-365a-3p; hsa-miR-338-3p; hsa-miR-34b-3p; hsa-miR-16-1-3p; hsa-miR-98-5p; hsa-miR-378a-3p; hsa-miR-34c-5p; hsa-miR-429; hsa-miR-194-5p; hsa-miR-142-3p; hsa-miR-31-5…
Pathways (miRWalk)	WP45 G1 to S cell cycle control	over-represented	2.5749e-34	75.507	141	hsa-miR-92a-3p; hsa-miR-675-5p; hsa-miR-212-3p; hsa-miR-92b-3p; hsa-miR-885-5p; hsa-miR-330-3p; hsa-miR-331-3p; hsa-miR-362-3p; hsa-miR-181b-5p; hsa-miR-210-3p; hsa-miR-128-3p; hsa-let-7i-5p; hsa-miR-130b-3p; hsa-let-7g-5p; hsa-miR-193b-3p; hsa-miR-365a-3p; hsa-miR-338-3p; hsa-miR-34b-3p; hsa-miR-16-1-3p; hsa-miR-206; hsa-miR-98-5p; hsa-miR-378a-3p; hsa-miR-449c-5p; hsa-miR-34c-5p; hsa-miR-429; h…
Pathways (miRWalk)	WP707 DNA damage response	over-represented	2.5749e-34	75.507	141	hsa-miR-92a-3p; hsa-miR-675-5p; hsa-miR-212-3p; hsa-miR-885-5p; hsa-miR-330-3p; hsa-miR-331-3p; hsa-miR-362-3p; hsa-miR-181b-5p; hsa-miR-210-3p; hsa-miR-128-3p; hsa-let-7i-5p; hsa-miR-130b-3p; hsa-let-7g-5p; hsa-miR-193b-3p; hsa-miR-365a-3p; hsa-miR-338-3p; hsa-miR-34b-3p; hsa-miR-16-1-3p; hsa-miR-206; hsa-miR-98-5p; hsa-miR-378a-3p; hsa-miR-449c-5p; hsa-miR-34c-5p; hsa-miR-429; hsa-miR-142-3p; h…
Pathways (miRWalk)	WP710 DNA damage response only ATM dependent	over-represented	3.46913e-34	80.5649	146	hsa-miR-204-5p; hsa-miR-92a-3p; hsa-miR-199b-5p; hsa-miR-92b-3p; hsa-miR-330-3p; hsa-miR-331-3p; hsa-miR-181b-5p; hsa-miR-210-3p; hsa-miR-128-3p; hsa-miR-130a-3p; hsa-miR-130b-3p; hsa-miR-224-5p; hsa-let-7g-5p; hsa-miR-193b-3p; hsa-miR-365a-3p; hsa-miR-338-3p; hsa-miR-34b-3p; hsa-miR-16-1-3p; hsa-miR-206; hsa-miR-98-5p; hsa-miR-378a-3p; hsa-miR-449c-5p; hsa-miR-34c-5p; hsa-miR-429; hsa-miR-194-5p…
Pathways (miRWalk)	hsa04115 p53 signaling pathway	over-represented	7.47399e-34	72.2555	137	hsa-miR-204-5p; hsa-miR-92a-3p; hsa-miR-212-3p; hsa-miR-885-5p; hsa-miR-331-3p; hsa-miR-181b-5p; hsa-miR-128-3p; hsa-let-7g-5p; hsa-miR-193b-3p; hsa-miR-365a-3p; hsa-miR-338-3p; hsa-miR-34b-3p; hsa-miR-16-1-3p; hsa-miR-206; hsa-miR-98-5p; hsa-miR-378a-3p; hsa-miR-34c-5p; hsa-miR-142-3p; hsa-miR-663a; hsa-miR-31-5p; hsa-miR-449b-5p; hsa-miR-449a; hsa-miR-424-5p; hsa-miR-148a-3p; hsa-miR-22-3p; hsa…
Pathways (miRWalk)	P04398 p53 pathway feedback loops 2	over-represented	1.52148e-33	62.8623	126	hsa-miR-92a-3p; hsa-miR-675-5p; hsa-miR-212-3p; hsa-miR-885-5p; hsa-miR-331-3p; hsa-miR-181b-5p; hsa-miR-128-3p; hsa-let-7i-5p; hsa-miR-130b-3p; hsa-let-7g-5p; hsa-miR-193b-3p; hsa-miR-34b-3p; hsa-miR-98-5p; hsa-miR-378a-3p; hsa-miR-449c-5p; hsa-miR-34c-5p; hsa-miR-429; hsa-miR-424-5p; hsa-miR-22-3p; hsa-miR-34b-5p; hsa-miR-320a; hsa-miR-335-5p; hsa-miR-205-5p; hsa-miR-181c-5p; hsa-let-7b-5p; hsa…
Pathways (miRWalk)	P00036 Interleukin signaling pathway	over-represented	1.99197e-33	62.1397	125	hsa-miR-204-5p; hsa-miR-92a-3p; hsa-miR-92b-3p; hsa-miR-331-3p; hsa-miR-181b-5p; hsa-miR-210-3p; hsa-miR-128-3p; hsa-let-7i-5p; hsa-let-7g-5p; hsa-miR-193b-3p; hsa-miR-365a-3p; hsa-miR-34b-3p; hsa-miR-98-5p; hsa-miR-378a-3p; hsa-miR-449c-5p; hsa-miR-34c-5p; hsa-miR-429; hsa-miR-31-5p; hsa-miR-424-5p; hsa-miR-148a-3p; hsa-miR-200b-3p; hsa-miR-34b-5p; hsa-miR-320a; hsa-miR-199a-3p; hsa-miR-335-5p; …
Pathways (miRWalk)	hsa05200 Pathways in cancer	over-represented	4.69417e-32	108.383	168	hsa-miR-204-5p; hsa-miR-140-5p; hsa-miR-590-5p; hsa-miR-92a-3p; hsa-miR-199b-5p; hsa-miR-675-5p; hsa-miR-212-3p; hsa-miR-92b-3p; hsa-miR-885-5p; hsa-miR-330-3p; hsa-miR-331-3p; hsa-miR-362-3p; hsa-miR-181b-5p; hsa-miR-210-3p; hsa-miR-128-3p; hsa-let-7i-5p; hsa-miR-130a-3p; hsa-miR-130b-3p; hsa-miR-224-5p; hsa-miR-491-5p; hsa-let-7g-5p; hsa-miR-193b-3p; hsa-miR-365a-3p; hsa-miR-338-3p; hsa-miR-34b…
Pathways (miRWalk)	P00059 p53 pathway	over-represented	3.03952e-31	73.7006	136	hsa-miR-204-5p; hsa-miR-140-5p; hsa-miR-92a-3p; hsa-miR-212-3p; hsa-miR-92b-3p; hsa-miR-885-5p; hsa-miR-331-3p; hsa-miR-181b-5p; hsa-miR-128-3p; hsa-let-7i-5p; hsa-let-7g-5p; hsa-miR-193b-3p; hsa-miR-365a-3p; hsa-miR-98-5p; hsa-miR-378a-3p; hsa-miR-429; hsa-miR-194-5p; hsa-miR-663a; hsa-miR-31-5p; hsa-miR-449b-5p; hsa-miR-449a; hsa-miR-424-5p; hsa-miR-148a-3p; hsa-miR-22-3p; hsa-miR-200b-3p; hsa-…
Pathways (miRWalk)	hsa05222 Small cell lung cancer	over-represented	5.322e-31	71.1717	133	hsa-miR-204-5p; hsa-miR-92a-3p; hsa-miR-199b-5p; hsa-miR-675-5p; hsa-miR-212-3p; hsa-miR-885-5p; hsa-miR-330-3p; hsa-miR-331-3p; hsa-miR-362-3p; hsa-miR-181b-5p; hsa-miR-210-3p; hsa-miR-128-3p; hsa-miR-130b-3p; hsa-miR-491-5p; hsa-let-7g-5p; hsa-miR-193b-3p; hsa-miR-365a-3p; hsa-miR-338-3p; hsa-miR-34b-3p; hsa-miR-16-1-3p; hsa-miR-98-5p; hsa-miR-378a-3p; hsa-miR-449c-5p; hsa-miR-34c-5p; hsa-miR-4…
Pathways (miRWalk)	WP2034 Leptin signaling pathway	over-represented	8.81495e-31	64.3074	125	hsa-miR-204-5p; hsa-miR-92a-3p; hsa-miR-199b-5p; hsa-miR-92b-3p; hsa-miR-330-3p; hsa-miR-331-3p; hsa-miR-362-3p; hsa-miR-181b-5p; hsa-miR-210-3p; hsa-miR-128-3p; hsa-miR-130a-3p; hsa-miR-130b-3p; hsa-miR-224-5p; hsa-miR-491-5p; hsa-let-7g-5p; hsa-miR-193b-3p; hsa-miR-365a-3p; hsa-miR-338-3p; hsa-miR-34b-3p; hsa-miR-16-1-3p; hsa-miR-206; hsa-miR-98-5p; hsa-miR-378a-3p; hsa-miR-429; hsa-miR-489-3p;…
Pathways (miRWalk)	WP1545 miRNAs involved in DDR	over-represented	9.8796e-31	58.5269	118	hsa-miR-92a-3p; hsa-miR-330-3p; hsa-miR-331-3p; hsa-miR-362-3p; hsa-miR-181b-5p; hsa-miR-210-3p; hsa-let-7i-5p; hsa-miR-130b-3p; hsa-let-7g-5p; hsa-miR-193b-3p; hsa-miR-365a-3p; hsa-miR-338-3p; hsa-miR-34b-3p; hsa-miR-16-1-3p; hsa-miR-98-5p; hsa-miR-378a-3p; hsa-miR-449c-5p; hsa-miR-34c-5p; hsa-miR-429; hsa-miR-449b-5p; hsa-miR-449a; hsa-miR-424-5p; hsa-miR-22-3p; hsa-miR-200b-3p; hsa-miR-34b-5p;…
Pathways (miRWalk)	hsa04012 ErbB signaling pathway	over-represented	6.9824e-30	66.8363	127	hsa-miR-92a-3p; hsa-miR-199b-5p; hsa-miR-92b-3p; hsa-miR-331-3p; hsa-miR-181b-5p; hsa-miR-128-3p; hsa-let-7g-5p; hsa-miR-193b-3p; hsa-miR-34b-3p; hsa-miR-98-5p; hsa-miR-378a-3p; hsa-miR-449c-5p; hsa-miR-34c-5p; hsa-miR-429; hsa-miR-497-5p; hsa-miR-194-5p; hsa-miR-424-5p; hsa-miR-22-3p; hsa-miR-219a-5p; hsa-miR-200b-3p; hsa-miR-34b-5p; hsa-miR-320a; hsa-miR-199a-3p; hsa-miR-335-5p; hsa-miR-483-5p;…
Pathways (miRWalk)	WP1984 Integrated Breast Cancer Pathway	over-represented	1.01024e-29	58.5269	117	hsa-miR-140-5p; hsa-miR-92a-3p; hsa-miR-92b-3p; hsa-miR-330-3p; hsa-miR-331-3p; hsa-miR-362-3p; hsa-miR-181b-5p; hsa-miR-128-3p; hsa-let-7i-5p; hsa-miR-130a-3p; hsa-miR-130b-3p; hsa-miR-224-5p; hsa-let-7g-5p; hsa-miR-193b-3p; hsa-miR-365a-3p; hsa-miR-34b-3p; hsa-miR-206; hsa-miR-98-5p; hsa-miR-378a-3p; hsa-miR-429; hsa-miR-194-5p; hsa-miR-31-5p; hsa-miR-449b-5p; hsa-miR-449a; hsa-miR-424-5p; hsa-…
Pathways (miRWalk)	hsa04110 Cell cycle	over-represented	8.04315e-29	88.1517	148	hsa-miR-140-5p; hsa-miR-92a-3p; hsa-miR-675-5p; hsa-miR-212-3p; hsa-miR-92b-3p; hsa-miR-885-5p; hsa-miR-330-3p; hsa-miR-331-3p; hsa-miR-362-3p; hsa-miR-181b-5p; hsa-miR-210-3p; hsa-miR-128-3p; hsa-let-7i-5p; hsa-miR-130a-3p; hsa-miR-130b-3p; hsa-miR-224-5p; hsa-let-7g-5p; hsa-miR-193b-3p; hsa-miR-365a-3p; hsa-miR-338-3p; hsa-miR-34b-3p; hsa-miR-16-1-3p; hsa-miR-206; hsa-miR-98-5p; hsa-miR-378a-3p…
Pathways (miRWalk)	WP236 Adipogenesis	over-represented	6.11296e-28	66.8363	125	hsa-miR-204-5p; hsa-miR-92a-3p; hsa-miR-199b-5p; hsa-miR-675-5p; hsa-miR-212-3p; hsa-miR-92b-3p; hsa-miR-330-3p; hsa-miR-331-3p; hsa-miR-362-3p; hsa-miR-181b-5p; hsa-miR-128-3p; hsa-let-7i-5p; hsa-miR-130a-3p; hsa-miR-130b-3p; hsa-miR-193b-3p; hsa-miR-365a-3p; hsa-miR-98-5p; hsa-miR-378a-3p; hsa-miR-31-5p; hsa-miR-424-5p; hsa-miR-148a-3p; hsa-miR-22-3p; hsa-miR-200b-3p; hsa-miR-34b-5p; hsa-miR-32…
Pathways (miRWalk)	hsa05213 Endometrial cancer	over-represented	1.49275e-27	60.3333	117	hsa-miR-92a-3p; hsa-miR-199b-5p; hsa-miR-92b-3p; hsa-miR-331-3p; hsa-miR-181b-5p; hsa-miR-210-3p; hsa-miR-128-3p; hsa-let-7g-5p; hsa-miR-193b-3p; hsa-miR-365a-3p; hsa-miR-338-3p; hsa-miR-34b-3p; hsa-miR-16-1-3p; hsa-miR-98-5p; hsa-miR-378a-3p; hsa-miR-449c-5p; hsa-miR-34c-5p; hsa-miR-429; hsa-miR-497-5p; hsa-miR-31-5p; hsa-miR-449a; hsa-miR-424-5p; hsa-miR-148a-3p; hsa-miR-200b-3p; hsa-miR-34b-5p…
Pathways (miRWalk)	WP179 Cell cycle	over-represented	2.07545e-27	83.4551	142	hsa-miR-140-5p; hsa-miR-92a-3p; hsa-miR-675-5p; hsa-miR-212-3p; hsa-miR-92b-3p; hsa-miR-885-5p; hsa-miR-330-3p; hsa-miR-331-3p; hsa-miR-362-3p; hsa-miR-181b-5p; hsa-miR-210-3p; hsa-miR-128-3p; hsa-let-7i-5p; hsa-miR-130a-3p; hsa-miR-130b-3p; hsa-miR-224-5p; hsa-let-7g-5p; hsa-miR-193b-3p; hsa-miR-34b-3p; hsa-miR-206; hsa-miR-98-5p; hsa-miR-378a-3p; hsa-miR-34c-5p; hsa-miR-429; hsa-miR-194-5p; hsa…
Pathways (miRWalk)	hsa05212 Pancreatic cancer	over-represented	6.25754e-27	75.1457	133	hsa-miR-204-5p; hsa-miR-140-5p; hsa-miR-590-5p; hsa-miR-92a-3p; hsa-miR-199b-5p; hsa-miR-675-5p; hsa-miR-212-3p; hsa-miR-92b-3p; hsa-miR-330-3p; hsa-miR-331-3p; hsa-miR-362-3p; hsa-miR-181b-5p; hsa-miR-210-3p; hsa-miR-128-3p; hsa-miR-130a-3p; hsa-miR-130b-3p; hsa-miR-224-5p; hsa-miR-491-5p; hsa-let-7g-5p; hsa-miR-193b-3p; hsa-miR-365a-3p; hsa-miR-338-3p; hsa-miR-34b-3p; hsa-miR-16-1-3p; hsa-miR-9…
Pathways (miRWalk)	hsa04630 Jak STAT signaling pathway	over-represented	2.27335e-26	58.8882	114	hsa-miR-204-5p; hsa-miR-140-5p; hsa-miR-92a-3p; hsa-miR-92b-3p; hsa-miR-331-3p; hsa-miR-181b-5p; hsa-miR-210-3p; hsa-miR-128-3p; hsa-let-7i-5p; hsa-miR-130b-3p; hsa-miR-491-5p; hsa-let-7g-5p; hsa-miR-193b-3p; hsa-miR-365a-3p; hsa-miR-338-3p; hsa-miR-34b-3p; hsa-miR-16-1-3p; hsa-miR-206; hsa-miR-98-5p; hsa-miR-378a-3p; hsa-miR-449c-5p; hsa-miR-34c-5p; hsa-miR-429; hsa-miR-489-3p; hsa-miR-194-5p; h…
Pathways (miRWalk)	WP673 ErbB signaling pathway	over-represented	5.95558e-26	55.998	110	hsa-miR-92a-3p; hsa-miR-199b-5p; hsa-miR-92b-3p; hsa-miR-331-3p; hsa-miR-181b-5p; hsa-miR-128-3p; hsa-let-7g-5p; hsa-miR-193b-3p; hsa-miR-34b-3p; hsa-miR-98-5p; hsa-miR-378a-3p; hsa-miR-449c-5p; hsa-miR-34c-5p; hsa-miR-429; hsa-miR-497-5p; hsa-miR-194-5p; hsa-miR-424-5p; hsa-miR-22-3p; hsa-miR-34b-5p; hsa-miR-320a; hsa-miR-199a-3p; hsa-miR-335-5p; hsa-miR-205-5p; hsa-miR-33a-5p; hsa-let-7b-5p; hs…
Pathways (miRWalk)	hsa05221 Acute myeloid leukemia	over-represented	5.95558e-26	52.024	105	hsa-miR-92a-3p; hsa-miR-92b-3p; hsa-miR-331-3p; hsa-miR-181b-5p; hsa-miR-210-3p; hsa-miR-128-3p; hsa-let-7g-5p; hsa-miR-193b-3p; hsa-miR-365a-3p; hsa-miR-338-3p; hsa-miR-34b-3p; hsa-miR-16-1-3p; hsa-miR-98-5p; hsa-miR-378a-3p; hsa-miR-449c-5p; hsa-miR-34c-5p; hsa-miR-429; hsa-miR-497-5p; hsa-miR-449a; hsa-miR-424-5p; hsa-miR-200b-3p; hsa-miR-34b-5p; hsa-miR-320a; hsa-miR-199a-3p; hsa-miR-335-5p; …
Pathways (miRWalk)	WP2256 Integrated Pancreatic Cancer Pathway	over-represented	1.14404e-25	89.5968	146	hsa-miR-204-5p; hsa-miR-140-5p; hsa-miR-92a-3p; hsa-miR-199b-5p; hsa-miR-212-3p; hsa-miR-92b-3p; hsa-miR-885-5p; hsa-miR-330-3p; hsa-miR-331-3p; hsa-miR-181b-5p; hsa-miR-210-3p; hsa-miR-128-3p; hsa-let-7i-5p; hsa-miR-130a-3p; hsa-miR-130b-3p; hsa-miR-224-5p; hsa-let-7g-5p; hsa-miR-193b-3p; hsa-miR-365a-3p; hsa-miR-338-3p; hsa-miR-34b-3p; hsa-miR-16-1-3p; hsa-miR-206; hsa-miR-98-5p; hsa-miR-378a-3…
Pathways (miRWalk)	P00048 PI3 kinase pathway	over-represented	3.63668e-25	53.4691	106	hsa-miR-92a-3p; hsa-miR-92b-3p; hsa-miR-331-3p; hsa-miR-181b-5p; hsa-miR-128-3p; hsa-miR-130b-3p; hsa-let-7g-5p; hsa-miR-193b-3p; hsa-miR-365a-3p; hsa-miR-338-3p; hsa-miR-34b-3p; hsa-miR-16-1-3p; hsa-miR-206; hsa-miR-98-5p; hsa-miR-378a-3p; hsa-miR-142-3p; hsa-miR-449a; hsa-miR-424-5p; hsa-miR-148a-3p; hsa-miR-320a; hsa-miR-335-5p; hsa-miR-205-5p; hsa-miR-19b-1-5p; hsa-miR-181c-5p; hsa-let-7b-5p;…
